# Supplementary material for: Long‐Term Salt Exposure Reprograms the Nicotiana tabacum BY‐2 Suspension Proteome and Metabolome Toward Stabilization of the Core Metabolic Pathways, Protein Turnover Machinery Modifications, and Protective Metabolome Adjustments
Source: Plant Cell Environ. 2026 May 5;49(8):5849–65. doi: 10.1111/pce.70581 (PMC13353748; doi:10.1111/pce.70581)
Supplement: Supplementary file 2 — Supporting File 2 [file PCE-49-5849-s003.xlsx]

## Sheet: 1 Data matrix  log
04-B	06-NaCl	12-B	16-NaCl	20-B	21-NaCl	26-B	28-NaCl	34-B	38-NaCl	42-B	43-NaCl	Ontology	Fragment presence %	Alignment ID	Total score	Average Rt(min)	Average RI	Quant mass	Fill %	RT similarity	RI similarity	Total spectrum similarity	Dot product	Reverse dot product	S/N average	Formula	Metabolite name	INCHIKEY	SMILES	Reference RT	Reference RI	Annotation tag (VS1.0)	RT/RI matched	EI-MS matched	Comment	Manually modified for quantification	Manually modified for annotation	Spectrum reference file name	EI spectrum
B	NaCl	B	NaCl	B	NaCl	B	NaCl	B	NaCl	B	NaCl
25.2703	25.5658	21.0342	25.5401	25.4036	26.9311	25.9632	25.3379	24.6347	25.2272	25.1011	25.2616	Secondary alcohols	86,4	814	86,7	18,13	2026	217,1121	0,889	NaN	90,2	84,3	83,7	84,2	6,8	C9H16NO5	(+)-pantothenic acid	GHOKWGTUZJEAQD-UHFFFAOYNA-M	OCC(C)(C)C(O)C(=O)NCCC([O-1])=O	7,999	1982,8	440	False	False		FALSE	FALSE	20-B	NaN
26.6343	27.4217	20.0063	27.1147	25.2709	27.3734	24.9639	26.4558	22.4561	26.1984	24.882	26.2026	Acyclic diterpenoids	75	1290	80,3	22,532	2530,99	73,05931	0,822	NaN	96,1	69,8	85,4	43,9	10,26	C26H50Si2	(2E,6E,10E,15E)-6,10-BIS(TRIMETHYLSILYLMETHYL)-2,6,10,14-HEXADECATETRAENE	BWUTUMBXRSCEQW-UHFFFAOYSA-N	CC(C)=CCCC(C[Si](C)(C)C)=C([H])CCC([H])=C(CCC=C(C)C)C[Si](C)(C)C	-1	2555,61	440	False	False		FALSE	FALSE	26-B2	NaN
26.9814	27.7319	23.1783	27.5544	27.2118	28.4671	27.8497	26.7657	22.6327	27.6216	27.3029	28.0916	Benzyloxycarbonyls	75	1183	82,5	21,492	2402,69	204,0775	0,4	NaN	99,9	71	75,6	62	31,39	C21H29NO5	(2S)-N-CARBOBENZOXY-2-(1-OXO-4-(2'-TETRAHYDROPYRANYLOXY)BUTYL)PYRROLIDINE	JNNBLRCTGCPIRL-UHFFFAOYNA-N	C(C3)COC(C3)OCCCC(=O)C([H])(C2)N(CC2)C(=O)OCc(c1)cccc1	-1	2402,17	340	False	False		FALSE	FALSE	44-QC_220430024307	NaN
24.6121	24.7829	25.0418	21.216	24.6165	24.7921	26.4358	24.8656	25.1212	25.5306	24.061	25.4961	Trialkylsilanes	90,5	10	82,8	6,203	1056,45	73,08246	0,8	NaN	99,4	71,7	67,7	68,4	7,56	C9H20Si	(E)-3,3-DIMETHYL-1-TRIMETHYLSILYL-1-BUTENE	BRIDLWZGGDIJRM-UHFFFAOYSA-N	CC(C)(C)C([H])=C([H])[Si](C)(C)C	-1	1066,42	340	False	False		FALSE	FALSE	14-K1	NaN
22.6755	30.1122	24.7394	30.5675	26.0644	30.9452	27.787	32.2852	26.4398	32.8068	32.492	32.544	NA	77,3	961	82,7	19,489	2171,36	73,05903	0,956	NaN	99,4	71,5	100	26	18,47		(E)-7,8-(1,1,2,2-TETRAMETHYL-1-SILA-1,3-PROPANEDIYL)-2-(PENTAMETHYLDISILANYL)-7-(TRIMETHYLSILYL)-NAPHTHALENE	MOSFIJXAXDLOML-UHFFFAOYSA-N	N/A	-1	2166,57	340	False	False		FALSE	FALSE	31-QC_220429175731	NaN
20.0184	21.0951	18.9389	20.7735	20.0795	21.2122	21.0628	21.3682	20.2024	21.4809	21.8	21.9543	Dialkyl ethers	33,3	336	68,5	12,638	1523,27	113,0882	0,089	NaN	70,1	67,4	72,2	77,1	8,69	C15H30OSi	(Z)-3-METHYL-4-(1-METHOXYCYCLOHEXYL)-2-BUTENYLTRIMETHYLSILANE	SLMOZOJRBQRILI-UHFFFAOYSA-N	COC(C1)(CCCC1)CC(C)=C([H])C[Si](C)(C)C	-1	1599,8	440	False	False		FALSE	FALSE	30-K2	NaN
22.45	19.8565	19.1421	20.9256	22.398	21.5483	22.7536	21.7575	20.4792	21.8215	22.0276	21.6486	Lineolic acids and derivatives	88,5	945	84,5	19,394	2160,92	67,07082	0,889	NaN	95,8	77	72,6	77,9	10,85	C19H34O2	(Z,Z)-9,12-OCTADECADIENOIC ACID METHYL ESTER	WTTJVINHCBCLGX-UHFFFAOYSA-N	CCCCCC([H])=C([H])CC([H])=C([H])CCCCCCCC(=O)OC	-1	2198,24	440	False	False		FALSE	FALSE	04-B2	NaN
21.0596	20.8992	15.9981	20.5358	21.0961	21.8512	21.5376	21.6691	18.1387	20.6995	20.5138	21.8696	Lineolic acids and derivatives	61	966	68,9	19,535	2176,33	79,0891	0,4	NaN	72,6	66,5	62,1	75,7	8,78	C19H32O2	(Z,Z,Z)-9,12,15-OCTADECATRIENOIC ACID METHYL ESTER	DVWSXZIHSUZZKJ-UHFFFAOYSA-N	CCC([H])=C([H])CC([H])=C([H])CC([H])=C([H])CCCCCCCC(=O)OC	-1	2218,13	440	False	False		FALSE	FALSE	05-MAN3	NaN
18.933	19.6139	15.2832	19.4663	18.9405	22.8545	17.944	19.6024	16.6704	18.8744	16.6036	19.4217	Indanes	33,3	531	73,6	15,363	1756,61	173,083	0,2	NaN	76,8	71,5	85,8	69	7,22	C17H26O	1,1,2,3,3-PENTAMETHYL-5-(1-METHYL-2-HYDROXYETHYL)-INDAN	FADUOCSCUWPALK-UHFFFAOYNA-N	OCC(C)c(c2)cc(c(c2)1)C(C)(C)C(C)C(C)(C)1	-1	1823,12	440	False	False		FALSE	FALSE	06-NaCl1	NaN
28.4982	29.9346	25.3342	29.2791	27.2111	30.124	29.2372	27.1746	25.5255	30.2968	29.7909	30.7934	Alkylarylsilanes	89,2	31	83,1	6,809	1110,08	72,06784	0,867	NaN	94,4	75,6	80,9	61	376,84	C10H18Si2	1,2,2,2-TETRAMETHYL-1-PHENYLDISILANE	TYOJOOJHYFAQKT-UHFFFAOYNA-N	c(c1)ccc(c1)[SiH](C)[Si](C)(C)C	-1	1081,51	440	False	False		FALSE	FALSE	06-NaCl1	NaN
26.2625	26.5225	27.3315	27.3455	27.5594	27.3639	28.8704	25.8384	24.1672	25.9111	25.1222	26.8396	Cyclitols and derivatives	82,8	724	82,8	17,362	1948,2	305,1405	0,422	NaN	99,9	71,4	97,1	27,1	69,2	C24H60O6Si6	myo-inositol	FRTKXRNTVMCAKI-UHFFFAOYSA-N	C(C1([H])O[Si](C)(C)C)(C(C(C(C1([H])O[Si](C)(C)C)([H])O[Si](C)(C)C)([H])O[Si](C)(C)C)([H])O[Si](C)(C)C)([H])O[Si](C)(C)C	-1	1947,24	340	False	False		FALSE	FALSE	41-K3	NaN
20.8546	27.2227	21.2875	27.4145	23.3732	25.7844	24.0588	25.0366	22.047	24.3261	23.9373	26.0969	NA	76,9	944	85,5	19,377	2159,01	204,0892	0,511	NaN	99,7	76,1	87	59,1	12,07		1,2,3,4-TETRAHYDRO-TRANS-2-PHENYL-1-NAPHTHYL ACETATE	MOSFIJXAXDLOML-UHFFFAOYSA-N	N/A	-1	2166,57	340	False	False		FALSE	FALSE	16-NaCl3	NaN
19.8474	20.4238	17.3493	20.5575	19.8035	20.6662	20.0131	20.6904	18.2341	20.8325	16.798	21.2121	Alkyl-phenylketones	76,2	501	78,6	14,943	1718,49	189,0247	0,711	NaN	98	65,6	62,5	65	6,08	C12H12O3	1,3,5-TRIACETYLBENZENE	HSOAIPRTHLEQFI-UHFFFAOYSA-N	CC(=O)c(c1)cc(C(C)=O)cc(C(C)=O)1	-1	1703,33	340	False	False		FALSE	FALSE	25-QC	NaN
19.9107	21.5123	21.9597	20.8744	19.5046	21.1995	20.4556	20.9767	18.5026	20.9873	20.9937	21.5284	1,4-dioxanes	100	141	90,7	9,221	1267,87	174,1042	0,622	0	95,7	87,4	81,2	90,3	6,8	C6H12O6	1,3-Dihydroxyacetone dimer	KEQUNHIAUQQPAC-UHFFFAOYNA-N	OCC(O)(C1)OCC(O)(CO)O1	4,955	1243,3	440	False	False		FALSE	FALSE	06-NaCl1	NaN
28.6207	30.646	25.7285	26.5455	27.7807	30.8967	29.1231	30.6884	25.9799	30.4397	28.619	30.6158	Alkylarylsilanes	66,7	238	81,5	10,764	1377,85	73,02795	0,511	NaN	97,8	70,6	80,1	58,3	6,31	C12H22Si2	1,4-BIS(TRIMETHYLSILYL)BENZENE	NVRBTKMAZQNKPX-UHFFFAOYSA-N	C[Si](C)(C)c(c1)ccc(c1)[Si](C)(C)C	-1	1350,28	440	False	False		FALSE	FALSE	34-B3	NaN
30.0072	29.8498	28.5778	29.7371	30.09	30.0555	29.9219	29.515	29.5219	30.5512	29.8205	29.9346	Monosaccharides	100	606	91,9	16,188	1833,44	216,9548	1	0	99,5	86,8	80,8	89,2	96,26	C6H12O5	1,5-Anhydro-D-glucitol	MPCAJMNYNOGXPB-UHFFFAOYNA-N	OCC([H])(O1)C([H])(O)C([H])(O)C([H])(O)C1	11,802	1841,18	340	False	False		FALSE	FALSE	30-K2	NaN
30.1342	29.319	17.8995	29.9143	29.6466	29.7657	24.1101	29.1468	25.4513	30.2848	29.9245	27.3188	Monosaccharides	90,8	610	85,5	16,215	1836,02	218,1161	0,867	0	100	75,8	69,5	77,6	109,12	C6H12O5	1,5-anhydroglucitol	MPCAJMNYNOGXPB-SLPGGIOYSA-N	OC[C@H]1OC[C@H](O)[C@@H](O)[C@@H]1O	10,566	1839,03	340	False	False		FALSE	FALSE	07-SOR3	NaN
20.018	21.9182	17.9969	20.2569	19.9809	22.4067	21.7966	23.1793	18.1604	23.7663	21.5772	25.2293	Oxepanes	50,6	468	80,1	14,447	1674,51	204,0946	0,644	0	99,8	67	82	52,6	6,12	C6H10O5	1,6-Anhydro-beta-D-glucose	TWNIBLMWSKIRAT-UHFFFAOYNA-N	OC(C(O)1)C(C2)OC(O2)C(O)1	10,757	1695,58	440	False	False		FALSE	FALSE	03-QC	NaN
25.6493	26.5348	22.7915	26.3107	25.6752	27.1165	26.0164	26.9274	24.2427	26.6579	25.9418	25.8309	Trimethylsilyl esters	85,7	469	83,5	14,465	1676,07	73,07869	0,244	NaN	100	72,6	61,5	82,5	10,31	C14H28O2Si	10-UNDECENOIC ACID	VMXRWOBZWPBJEY-UHFFFAOYSA-N	C=CCCCCCCCCC(=O)O[Si](C)(C)C	-1	1677,51	340	False	False		FALSE	FALSE	23-CH2Cl2	NaN
18.9374	20.725	16.8304	22.3604	19.4337	23.5388	18.2158	22.8366	18.535	21.7837	16.4592	22.3623	NA	99,1	2011	88,1	30,585	3431,04	199,0898	1	NaN	100	80,2	73,3	81,1	9,7	Like tag compound	125898 trisaccharide	Like tag compound	Like tag compound	18,972	3435,18	340	False	False		FALSE	FALSE	03-QC	NaN
27.0844	30.1714	26.605	26.6804	24.9459	29.1748	27.5539	29.0883	24.7078	28.4042	28.8742	29.0435	Trimethylsilyl esters	90,9	771	87,8	17,729	1984,89	73,06828	0,489	NaN	99,9	79,8	72,8	84,9	16,04	C18H38O2Si	12-METHYLTETRADECANOIC ACID	DAZJVRZDDOKGCP-UHFFFAOYNA-N	CCC(C)CCCCCCCCCCC(=O)O[Si](C)(C)C	-1	1985,6	340	False	False		FALSE	FALSE	01-CH2Cl2	NaN
16.607	20.2864	14.5531	20.7209	19.6979	21.5614	16.0028	20.6662	18.7153	19.7971	15.3184	20.74	Trimethylsilyl esters	93,8	976	85,8	19,621	2185,79	327,3256	0,8	NaN	99,7	76,5	62,7	88,6	7,26	C20H42O2Si	14-METHYLHEXADECANOIC ACID	GBSVQRPDHICZLY-UHFFFAOYNA-N	CCC(C)CCCCCCCCCCCCC(=O)O[Si](C)(C)C	-1	2174,3	340	False	False		FALSE	FALSE	23-CH2Cl2	NaN
29.3901	25.7628	23.0875	25.3157	24.0408	28.4207	25.3733	25.8783	22.6792	25.7136	29.775	28.6159	Long-chain fatty acids	96,2	1140	84,8	21,157	2362,76	73,05813	0,978	NaN	98,8	75,5	76,3	64	21,86	C16H32O3	16-Hydroxyhexadecanoic acid	UGAGPNKCDRTDHP-UHFFFAOYSA-N	OCCCCCCCCCCCCCCCC(O)=O	9,167	2382,3	340	False	False		FALSE	FALSE	36-K1	NaN
28.5274	30.0264	21.2405	30.6385	28.0873	23.7086	29.137	30.3721	26.7917	29.5948	27.5796	29.3799	Trimethylsilyl esters	89,2	1254	84,1	22,152	2483,2	73,021	0,756	NaN	95,9	76,3	65,4	86,2	8,04	C23H48O2Si	18-METHYLNONADECANOIC ACID	UHFRRFHGAYNJOT-UHFFFAOYSA-N	CC(C)CCCCCCCCCCCCCCCCC(=O)O[Si](C)(C)C	-1	2457,35	440	False	False		FALSE	FALSE	35-CH2Cl2_220429203922	NaN
26.1623	26.4956	17.2282	21.3644	20.3826	21.3688	20.5617	20.6163	23.2563	23.691	23.3272	22.2723	Alkylhydrazines	47,1	49	83	7,095	1128,14	72,83386	0,489	NaN	100	71,7	89,7	56,9	7,78	C6H16N2	1-BUTYL-1-ETHYLHYDRAZINE	GGVXCUYZOPPOAM-UHFFFAOYSA-N	CCCCN(N)CC	-1	1126,46	340	False	False		FALSE	FALSE	25-QC	NaN
24.4917	24.4014	22.2552	22.6104	24.1148	23.6529	24.6201	23.6315	21.7019	23.0408	23.9056	22.7711	Long-chain fatty alcohols	91,3	760	79,8	17,672	1979,19	75,07355	0,378	0	93,4	70,7	48,7	93,6	11,82	C16H34O	1-Hexadecanol	BXWNKGSJHAJOGX-UHFFFAOYSA-N	CCCCCCCCCCCCCCCCO	12,706	1959,85	340	False	False		FALSE	FALSE	23-CH2Cl2	NaN
21.1212	26.0695	23.1683	21.4495	22.7211	28.8882	22.4182	21.4751	24.0776	26.9483	21.7094	27.6782	Oligosaccharides	69,7	1993	78,6	30,295	3402,78	289,1494	0,933	NaN	94,9	67,8	69,2	64,6	6,26	C18H32O16	1-Kestose	VAWYEUIPHLMNNF-OESPXIITSA-N	OC[C@H]1O[C@@](CO)(OC[C@@]2(O[C@H]3O[C@H](CO)[C@@H](O)[C@H](O)[C@H]3O)O[C@H](CO)[C@@H](O)[C@@H]2O)[C@@H](O)[C@@H]1O	18,717	3379,84	440	False	False		FALSE	FALSE	05-MAN3	NaN
20.8582	20.8392	18.8359	20.819	21.1483	21.6537	21.5148	21.822	20.2044	21.2343	21.1705	21.9486	Unsaturated aliphatic hydrocarbons	67,5	423	75,7	13,808	1618,95	55,08819	0,533	NaN	91,2	65,3	60,6	71,3	9,95	C14H28	1-TETRADECENE	HFDVRLIODXPAHB-UHFFFAOYSA-N	CCCCCCCCCCCCC=C	-1	1659,31	440	False	False		FALSE	FALSE	02-IR	NaN
23.0046	22.9377	19.9519	22.1767	22.4097	22.7059	22.597	22.3771	20.914	21.9049	22.5804	23.0137	Quinoline carboxamides	100	1347	78,6	23,057	2598,32	58,07239	0,756	NaN	98	65,6	51,4	69,8	7,08	C24H41N3O4Si2	2-(2,3-DITRIMETHYLSILYLOXYBUTOXY)-N-(2-(DIMETHYLAMINO)ETHYL)-4-QUINOLINECARBOXAMIDE	WVAMKKJBMWUNGL-UHFFFAOYNA-N	CN(C)CCNC(=O)c(c1)c(c2)c(ccc2)nc(OCC(O[Si](C)(C)C)C(C)O[Si](C)(C)C)1	-1	2615,39	340	False	False		FALSE	FALSE	42-B	NaN
27.6553	28.3919	23.63	27.6173	27.4964	28.4372	27.7765	27.6618	24.4626	27.1659	26.8797	27.1388	Benzophenones	45	824	79,4	18,236	2037,13	73,31907	0,2	NaN	99,6	66	100	25,5	6,41	C19H22O3Si	2-(3-BENZOYLPHENYL)PROPIONIC ACID TRIMETHYLSILYL ESTER	QLYRBMOIASOCGV-UHFFFAOYNA-N	c(c2)ccc(c2)C(=O)c(c1)cc(cc1)C(C)C(=O)O[Si](C)(C)C	-1	2062,64	440	False	False		FALSE	FALSE	36-K1	NaN
27.8447	26.923	23.6285	26.6427	27.6311	27.7264	28.3141	27.6112	24.9617	26.7174	28.2311	28.7446	Quinoline carboxamides	100	1271	80,2	22,33	2505,07	58,05444	0,956	NaN	92,8	71,8	60,2	75	71,01	C18H25N3O3	2-(3-HYDROXYBUTOXY)-N-(2-(DIMETHYLAMINO)ETHYL)-4-QUINOLINECARBOXAMIDE	BWJOZZXBMMBITB-UHFFFAOYNA-N	CN(C)CCNC(=O)c(c1)c(c2)c(ccc2)nc(OCCC(C)O)1	-1	2471,36	440	False	False		FALSE	FALSE	27-MAN3	NaN
28.0787	27.2001	23.8639	27.2817	27.7687	28.0886	28.3754	27.9105	25.4419	27.2312	27.9244	28.4292	Nicotinamides	92,9	1105	80	20,847	2325,8	58,06709	0,978	NaN	93,8	70,8	77,5	49,6	240,2	C17H31N3O3Si	2-(3-TRIMETHYLSILYLOXYBUTOXY)-N-(2-(ETHYLAMINO)ETHYL)-3-PYRIDINECARBOXAMIDE	SBKJOILZHNBVDY-UHFFFAOYNA-N	CCNCCNC(=O)c(c1)c(ncc1)OCCC(C)O[Si](C)(C)C	-1	2358,38	440	False	False		FALSE	FALSE	03-QC	NaN
25.3647	24.914	21.3823	27.0912	23.1422	22.631	23.8695	24.8611	23.7071	27.857	23.3537	25.2946	Benzoyl derivatives	82,1	270	82,8	11,383	1424,47	73,05688	0,8	NaN	99,9	71,5	93,8	32,7	9,66	C11H16OSi	2-(TRIMETHYLSILYLMETHYL)BENZALDEHYDE	JLRRMHMDTHMAND-UHFFFAOYSA-N	O=Cc(c1)c(ccc1)C[Si](C)(C)C	-1	1410,42	340	False	False		FALSE	FALSE	19-K3	NaN
19.0277	20.0972	18.0393	20.5296	19.6636	20.1423	18.0044	22.3362	17.75	16.8755	16.9384	21.1616	Biphenyls and derivatives	89,7	504	79,3	15,007	1724,26	115,0891	0,4	NaN	100	65,4	73	42	6,05	C12H10O2	2,2'-DIHYDROXYDIPHENYL	IMHDGJOMLMDPJN-UHFFFAOYSA-N	Oc(c2)c(ccc2)c(c1)c(O)ccc1	-1	1755,94	440	False	False		FALSE	FALSE	03-QC	NaN
19.2565	24.2014	17.9618	20.3195	19.9577	20.8401	20.266	23.7385	19.0331	20.1179	20.1154	19.7759	Sugar acids and derivatives	96,3	271	91,1	11,404	1426,13	234,128	0,511	0	94,1	89,1	81,8	96,4	32,58	C3H8O10P2	2,3-Bisphospho-glyceric acid	XOHUEYCVLUUEJJ-UHFFFAOYNA-N	OC(=O)C(COP(O)(O)=O)OP(O)(O)=O	8,306	1395,63	440	False	False		FALSE	FALSE	06-NaCl1	NaN
25.4083	25.485	22.0763	25.217	25.0203	26.171	25.2885	26.0957	23.2014	25.5512	24.9816	26.4014	Glycerophosphates	96,7	425	88,8	13,827	1620,59	210,9964	0,956	0	96,8	83,4	72,2	93,5	95,8	C3H9O6P	21683 glycerol-1-phosphate byproduct by Kohei Takeuchi 02-2014	AWUCVROLDVIAJX-VKHMYHEASA-N	OC[C@H](O)COP(O)(O)=O	8,735	1596,91	440	False	False		FALSE	FALSE	04-B2	NaN
21.6717	25.2239	16.9941	25.9438	22.4582	27.8716	24.2161	26.0832	22.571	25.7686	23.1909	26.6373	Pyrimidine ribonucleoside monophosphates	49,2	1563	72,7	25,067	2872,83	315,1066	0,622	NaN	83,5	65,5	84,6	45	6,45	C9H14N3O8P	26754 sim to UMP_sim to 84922	IERHLVCPSMICTF-XVFCMESISA-N	O[C@H]1[C@@H](O)[C@@H](O[C@@H]1COP(O)(O)=O)N1C=CC(=N)N=C1O	16,228	2813,2	440	False	False		FALSE	FALSE	38-NaCl3	NaN
18.2138	23.2134	15.8498	22.9174	20.9607	23.4925	20.8938	23.8222	19.0738	23.2525	19.6969	23.1634	D-alpha-amino acids	38,1	76	81,8	7,999	1185,39	130,1281	0,422	91,2	99,1	70,2	87,1	61	4,79	C4H9NO2	2-Aminobutyric acid	QWCKQJZIFLGMSD-UHFFFAOYSA-N	CCC(N)C(O)=O	7,837	1176,83	340	False	False		FALSE	FALSE	14-K1	NaN
31.4968	31.3498	26.8706	30.3736	28.8101	30.6518	26.7056	31.1561	29.5452	30.5516	19.326	29.8524	1,2-aminoalcohols	95,7	151	98	9,425	1281,91	174,0743	0,711	13,3	99,6	97	96,2	98,9	767,14	C2H7NO	2-Aminoethanol	HZAXFHJVJLSVMW-UHFFFAOYSA-N	NCCO	8,449	1275,25	340	False	False		FALSE	FALSE	40-SOR2	NaN
25.3443	25.1501	24.5606	27.2174	25.509	27.5917	26.0388	25.8065	26.3321	24.6877	25.3642	24.52	Hydroxycinnamic acids	59	764	82,9	17,692	1981,23	147,363	0,178	0	99,6	71,8	93,3	45,9	53,47	C9H8O3	2-Coumaric acid	PMOWTIHVNWZYFI-UHFFFAOYSA-N	OC(=O)C=Cc(c1)c(O)ccc1	15,271	1980	340	False	False		FALSE	FALSE	25-QC	NaN
21.4637	21.3017	19.2475	21.8475	28.3108	32.2472	27.76	27.6307	17.8437	21.7266	19.0476	23.9609	Secondary alcohols	94,3	175	91,9	9,678	1299,41	117,0785	0,289	0	94,7	90,1	87,8	91,5	21,42	C4H10O3	2-deoxyerythritol	ARXKVVRQIIOZGF-UHFFFAOYNA-N	OCCC(O)CO	5,917	1277,49	440	False	False		FALSE	FALSE	10-MAN2	NaN
20.748	28.5233	19.445	23.4579	19.6601	26.9808	18.567	22.9058	18.59	22.0516	17.599	24.1551	Purine 2'-deoxyribonucleosides	72,2	1454	75,4	24,045	2730,82	281,0894	0,4	NaN	85,4	68,8	70,5	64,4	155,33	C10H13N5O4	2'-deoxyguanosine	YKBGVTZYEHREMT-KVQBGUIXSA-N	OC[C@H]1O[C@H](C[C@@H]1O)N1C=NC2=C1NC(=N)N=C2O	16,036	2773,43	440	False	False		FALSE	FALSE	40-SOR2	NaN
22.9012	23.4262	19.7431	23.1235	22.9613	23.8458	23.5262	23.9102	21.4914	23.44	19.3402	23.8405	Secondary alcohols	90,3	438	84,1	14,022	1637,56	231,1302	0,511	0	92,5	78,5	66,2	90,9	9,5	C5H12O4	2-deoxypentitol	ZDAWZDFBPUUDAY-UHFFFAOYNA-N	OCCC(O)C(O)CO	8,696	1592,18	440	False	False		FALSE	FALSE	18-SOR2	NaN
23.6302	23.0559	19.8279	22.3782	23.7467	22.8402	24.9164	25.2169	21.5329	24.8812	22.8511	23.9285	Beta hydroxy acids and derivatives	79,7	289	89,9	11,752	1453,29	117,0719	0,956	0	93,9	87,2	87,1	91	4,92	C4H8O4	2-deoxytetronic acid	DZAIOXUZHHTJKN-UHFFFAOYNA-N	OCC(O)CC(O)=O	7,224	1418,68	440	False	False		FALSE	FALSE	39-QC_220429232059	NaN
20.2077	20.0569	17.9429	23.4743	22.6627	24.0855	23.9359	25.7736	21.4019	24.0581	23.8654	24.7976	Alpha amino acid esters	75,9	586	79,4	15,943	1809,95	276,085	0,489	NaN	94	69,6	69,6	66,5	340,06	C18H23NO6	2-ETHOXYCARBONYL-3,4-DIMETHOXYCARBONYL-1-METHYL-5-PHENYLPYRROLIDINE (2,3-TRANS-3,4,5-CIS)	XZCVHTYLCXMOOX-UHFFFAOYNA-N	CCOC(=O)C([H])(N(C)1)C([H])(C(=O)OC)C([H])(C(=O)OC)C([H])(c(c2)cccc2)1	-1	1841,09	440	False	False		FALSE	FALSE	14-K1	NaN
19.7958	21.0954	16.5609	20.9214	19.9639	21.5157	20.5409	21.4401	18.1169	20.645	19.6798	21.2094	Short-chain hydroxy acids and derivatives	63,4	380	80,5	13,163	1565,53	247,1284	0,689	0	100	67,5	73,9	60	10,04	C5H8O5	2-hydroxyglutaric acid	HWXBTNAVRSUOJR-UHFFFAOYNA-N	OC(CCC(O)=O)C(O)=O	8,482	1566,28	340	False	False		FALSE	FALSE	15-MAN1	NaN
23.0879	24.1196	15.3656	25.3187	19.7069	28.2002	25.6896	25.2585	22.9399	23.9521	23.6408	24.065	Pyridinones	100	0	91,8	6,06	1042,58	152,0873	0,2	1,6	99,7	86,5	78,2	92,3	22,46	C5H5NO	2-Hydroxypyridine	UBQKCCHYAOITMY-UHFFFAOYSA-N	Oc(c1)nccc1	4,595	1033,61	340	False	False		FALSE	FALSE	21-NaCl2	NaN
30.8895	29.8994	29.7729	28.6697	29.0248	29.8197	29.2714	29.1224	28.9424	29.1351	29.1893	28.5204	Organic metalloid salts	18,2	164	79,5	9,565	1291,42	73,39197	0,133	NaN	99,8	66	100	38,9	53,14	C11H26Si2	2-METHYL-1,4-BIS(TRIMETHYLSILYL)-2-BUTENE	VSXNVFHRYDHBRC-UHFFFAOYSA-N	CC(=CC[Si](C)(C)C)C[Si](C)(C)C	-1	1298,85	340	False	False		FALSE	FALSE	08-K2	NaN
20.4853	20.5782	19.3462	20.7099	20.2041	21.3091	20.9326	20.8405	19.7832	20.9098	20.2265	20.9679	Branched alkanes	85,4	1633	94,1	25,705	2957,11	57,08595	0,689	NaN	99,9	90,2	98,1	80,9	63,34	C20H42	2-methyl-nonadecane	LEEDMQGKBNGPDN-UHFFFAOYSA-N	CCCCCCCCCCCCCCCCCC(C)C	-1	2962	340	False	False		FALSE	FALSE	02-IR	NaN
24.0874	22.8427	22.0804	24.1512	24.4873	24.9313	23.0083	24.9051	22.8483	24.4979	22.4748	20.2931	Trimethylsilyl esters	66,7	22	75,7	6,539	1089,17	73,05354	0,978	NaN	86,8	68,3	62,5	77,9	5,05	C9H20O2Si	2-METHYLPENTANOIC ACID	IAHOCIHIHKVJIW-UHFFFAOYNA-N	CCCC(C)C(=O)O[Si](C)(C)C	-1	1137,4	440	False	False		FALSE	FALSE	40-SOR2	NaN
25.6521	26.5717	22.686	26.2108	25.8846	26.8475	26.1475	28.9109	23.8658	28.684	25.8748	29.511	Gamma-keto acids and derivatives	96,6	407	92,4	13,502	1592,94	73,05843	0,956	0	92,9	92,1	87,5	96,7	25,09	C5H6O5	2-Oxoglutaric acid	KPGXRSRHYNQIFN-UHFFFAOYSA-N	OC(=O)CCC(=O)C(O)=O	6,976	1561,3	440	False	False		FALSE	FALSE	11-SOR1	NaN
23.776	28.8428	21.6927	24.0308	23.5368	28.9735	25.1445	28.2197	23.4128	28.6814	22.9549	29.0484	Trimethylsilyl esters	84,2	88	79,9	8,161	1195,7	73,05361	0,978	NaN	99,6	66,7	51,8	80,1	16,65	C8H16O3Si	2-OXOPENTANOIC ACID	KXURKMKWKFOXLN-UHFFFAOYSA-N	CCCC(=O)C(=O)O[Si](C)(C)C	-1	1183,71	340	False	False		FALSE	FALSE	34-B3	NaN
25.2679	23.4629	15.9178	17.9527	20.4818	17.5218	21.4555	22.9435	18.6268	17.2321	16.4752	22.5945	Pyrimidones	76,1	288	71,4	11,738	1452,22	100,0529	0,244	0	73,2	70,2	65,6	74	21,37	C4H4N2OS	2-Thiouracil	ZEMGGZBWXRYJHK-UHFFFAOYSA-N	O=C(C=1)NC(=S)NC1	9,407	1523,86	440	False	False		FALSE	FALSE	28-NaCl1	NaN
21.4569	25.5034	21.2847	25.0175	24.9372	26.635	25.4202	24.1274	21.3925	25.4722	21.0577	24.5027	Trialkylheterosilanes	83,3	245	65,7	10,886	1386,66	117,086	0,867	NaN	57,9	70,9	57,1	85,3	6,09	C11H26OSi	2-TRIMETHYLSILOXYOCTANE	UHWVCRDNNJCGLG-UHFFFAOYNA-N	CCCCCCC(C)O[Si](C)(C)C	-1	1290,05	440	False	False		FALSE	FALSE	41-K3	NaN
17.1999	20.6293	15.9366	20.1592	18.1912	21.3772	18.4269	20.7968	17.5953	17.062	16.1205	16.3961	Benzene and substituted derivatives	90,9	505	77,5	15,011	1724,68	221,5007	0,511	NaN	94,4	66,3	60,1	63,3	6,1	C15H11NO	3,5-DIPHENYL-ISOXAZOLE	HECRDSFKLUVCAY-UHFFFAOYSA-N	c(c3)ccc(c3)c(n2)cc(o2)c(c1)cccc1	-1	1704,15	440	False	False		FALSE	FALSE	05-MAN3	NaN
25.8553	23.3272	19.1293	22.3008	22.043	22.5506	22.1393	23.3998	23.5385	24.613	28.2254	26.3014	Tetrahydrofurans	63,8	587	77,9	15,98	1813,47	199,098	0,422	0	89,7	70,1	70,3	72,9	13,22	C6H10O5	3,6-anhydro-D-galactose	WZYRMLAWNVOIEX-BGPJRJDNSA-N	O[C@@H](C=O)[C@H]1OC[C@@H](O)[C@@H]1O	10,075	1771,28	440	False	False		FALSE	FALSE	36-K1	NaN
30.018	29.5703	29.7773	29.4869	29.6787	29.6648	29.8645	29.8501	30.3183	28.976	29.7146	29.8672	Sesquiterpenoids	61,8	727	80,6	17,369	1948,87	147,3738	0,089	NaN	99,8	67,7	81	50,8	5,42	C17H28O2	3,7,11-TRIMETHYL-(2,6E,10E)-DODECATRIENE-1-CARBOXYLIC ACID ETHYL ESTER	RAVLTUCAFRTDRY-UHFFFAOYSA-N	CCOC(=O)C=C(C)CCC=C(C)CCC=C(C)C	-1	1948,01	340	False	False		FALSE	FALSE	33-SOR1	NaN
19.1428	24.1646	18.3079	27.1739	21.454	27.08	20.1498	27.7009	22.2855	25.5479	18.5338	26.7821	Beta amino acids and derivatives	100	304	95,1	12,055	1476,93	174,1167	0,778	0	99,8	91,9	85,3	97,8	79,22	C4H9NO2	3-Amino isobutyric acid	QCHPKSFMDHPSNR-UHFFFAOYSA-N	CC(CN)C(O)=O	9,68	1473,13	340	False	False		FALSE	FALSE	15-MAN1	NaN
27.3771	24.7735	24.864	24.2057	26.8919	25.1214	27.9464	24.5496	26.3139	24.0584	27.2884	25.1097	Nitriles	100	224	97,4	10,659	1370,25	245,0623	0,911	0	96,3	98,1	96,9	98,9	469,76	C3H6N2	3-Aminopropionitrile	AGSPXMVUFBBBMO-UHFFFAOYSA-N	NCCC#N	5,364	1344,3	440	False	False		FALSE	FALSE	12-B3	NaN
30.3854	30.4549	23.3013	25.938	30.6182	30.2706	30.2401	30.0853	21.7972	30.8493	30.3166	30.4757	Phenylmethylamines	62,3	599	85,3	16,115	1826,51	73,16373	1	NaN	99,7	75,7	100	46	28,7	C13H15NO3	3-BENZYLAMINO-2-METHOXYMETHYL-2-BUTEN-4-OLIDE	ZGIPNWNTIQGITH-UHFFFAOYSA-N	COCC(C(=O)1)=C(NCc(c2)cccc2)CO1	-1	1834,1	340	False	False		FALSE	FALSE	28-NaCl1	NaN
25.9397	23.5654	21.3107	23.6409	22.9172	27.0764	26.0283	23.9619	24.4511	24.5324	26.4548	25.902	Phenylhydantoins	61,3	650	81,2	16,579	1871,08	204,1109	0,489	NaN	98,8	69,5	82,6	54	9,48	C11H12N2O2	3-ETHYL-5-PHENYL-IMIDAZOLIDINE-2,4-DIONE	SZQIFWWUIBRPBZ-UHFFFAOYNA-N	CCN(C(=O)2)C(=O)C(N2)c(c1)cccc1	-1	1860,9	340	False	False		FALSE	FALSE	33-SOR1	NaN
24.0704	20.2514	16.9426	20.048	20.0903	25.7484	20.3767	29.5458	25.5296	26.6051	23.3842	24.9189	Alpha amino acids and derivatives	50	360	85	12,954	1548,74	85,6851	0,889	NaN	90,8	81,1	91,9	80,5	18,15	C5H8N2O2	3-METHYL-2,5-PIPERAZINEDIONE	ICCHEGCKVBMSTF-UHFFFAOYNA-N	CC(N1)C(=O)NCC(=O)1	-1	1496,65	440	False	False		FALSE	FALSE	06-NaCl1	NaN
16.6068	17.3331	15.7824	18.6662	18.2364	18.7138	21.6862	18.651	18.0187	18.7636	24.2124	19.6753	6-aminopurines	80,2	807	83,5	18,044	2017,08	201,7278	0,244	NaN	95,5	75,5	92,6	47,5	10,17	C6H7N5	3-Methyladenine	FSASIHFSFGAIJM-UHFFFAOYSA-N	CN(C=1)C(=N2)C(N=C2)=C(N)N1	8,679	2029,7	340	False	False		FALSE	FALSE	41-K3	NaN
24.8776	26.0083	21.6253	26.1184	24.8621	26.4183	24.919	26.1774	24.2858	25.8615	24.6157	26.19	Sugar acids and derivatives	93,6	604	87	16,154	1830,21	299,0763	0,8	0	86,6	87,2	81,2	93,1	280,25	C3H7O7P	3-phosphoglycerate	OSJPPGNTCRNQQC-UHFFFAOYNA-N	OC(COP(O)(O)=O)C(O)=O	10,179	1785,18	440	False	False		FALSE	FALSE	30-K2	NaN
22.7674	24.7694	24.7393	28.8235	25.179	26.6231	25.5623	23.5188	19.7378	22.6675	23.289	24.9313	Phenylpyrimidines	81,5	473	86,8	14,506	1679,74	217,1714	0,822	NaN	93,3	82,5	94	65,9	7,91	C10H7N3O3	4-(2-HYDROXY-5-NITROPHENYL)PYRIMIDINE	BCOZEBFOJIVOOU-UHFFFAOYSA-N	[O-1][N+1](=O)c(c2)cc(c(O)c2)c(c1)ncnc1	-1	1737,53	440	False	False		FALSE	FALSE	03-QC	NaN
20.0788	21.0174	17.5573	20.7159	20.1404	21.1821	20.8365	20.8823	18.8	20.5124	20.5401	20.9138	Phenylpyridines	76,5	277	78,7	11,497	1433,32	169,1024	0,8	NaN	98,6	65,4	48,2	85,8	5,29	C12H11N	4-(P-TOLYL)PYRIDINE	MRAIVJPPOXSJNG-UHFFFAOYSA-N	Cc(c2)ccc(c2)c(c1)ccnc1	-1	1449,38	340	False	False		FALSE	FALSE	06-NaCl1	NaN
25.2136	25.4532	21.6253	24.8686	25.1841	26.3127	26.4162	24.9723	22.9377	25.3834	25.1228	25.7208	Flavonoid-7-O-glycosides	87,4	1554	74	24,976	2859,94	169,1092	0,733	NaN	86	66	86,6	24,4	12,16	C21H22O10	4',5-dihydroxy-7-glucosyloxyflavanone	DLIKSSGEMUFQOK-SFTVRKLSSA-N	OC[C@H]1O[C@@H](OC2=CC(O)=C3C(=O)C[C@H](OC3=C2)C2=CC=C(O)C=C2)[C@H](O)[C@@H](O)[C@@H]1O	16,316	2831,81	440	False	False		FALSE	FALSE	14-K1	NaN
20.0092	23.4578	15.1309	24.3714	18.8145	25.7413	18.5166	25.1094	21.7094	24.3847	17.9287	24.8097	Aminobenzoic acids	82	644	92,9	16,5	1863,45	266,1023	0,489	0	97,7	89,8	91	91,7	257,68	C7H7NO2	4-Aminobenzoic acid	ALYNCZNDIQEVRV-UHFFFAOYSA-N	NC1=CC=C(C=C1)C(O)=O	11,981	1843,24	440	False	False		FALSE	FALSE	08-K2	NaN
25.2716	29.0256	20.7755	30.3402	27.7313	32.6465	23.2744	31.1778	26.3608	27.7523	20.1973	23.177	Gamma amino acids and derivatives	48,6	362	81,6	12,985	1551,23	147,088	0,444	0	99,4	69,7	90,6	49	17,97	C4H9NO2	4-Aminobutyric acid	BTCSSZJGUNDROE-UHFFFAOYSA-N	NCCCC(O)=O	10,104	1541,33	340	False	False		FALSE	FALSE	11-SOR1	NaN
20.1663	23.6623	18.5611	21.8315	20.6842	25.1712	24.8281	24.0828	20.1041	21.0554	19.5262	23.6629	4-halobenzoic acids and derivatives	9,1	744	78,4	17,494	1961,44	86,10795	0,378	NaN	94,2	67,9	90,4	63,5	12,74	C13H19ClN2O	4-CHLORO-N-(2-(DIETHYLAMINO)ETHYL)BENZAMIDE	SGQXWVJTZCWVBO-UHFFFAOYSA-N	CCN(CC)CCNC(=O)c(c1)ccc(Cl)c1	-1	1921,85	440	False	False		FALSE	FALSE	30-K2	NaN
22.9964	23.9666	19.013	23.2685	22.5053	23.6456	23.2467	23.6977	22.0077	22.2943	21.7369	21.4432	Hydroxycinnamic acids	72,2	756	88	17,604	1972,41	219,1211	0,267	0	95,5	83,1	83,4	88	10,73	C9H8O3	4-Coumaric acid	NGSWKAQJJWESNS-UHFFFAOYSA-N	OC(=O)C=Cc(c1)ccc(O)c1	12,506	1945,16	440	False	False		FALSE	FALSE	01-CH2Cl2	NaN
18.901	19.925	16.2505	18.6478	19.2826	19.5873	20.0669	20.5462	15.8832	18.6926	21.998	18.5802	Alpha amino acid esters	82,4	1330	84,7	22,876	2575,12	319,1491	1	NaN	87,9	82,5	100	56,3	6,03	C23H24N2O4	4-ETHOXYCARBONYL-5-METHYL-6-PHENYL-2-(PARA-TOLYL)PERHYDROPYRROLO(3,4-C)PYRROLE-1,3-DIONE (3A,4-TRANS-6,6A-CIS)	VGSBKCSOMUUVGJ-UHFFFAOYNA-N	CCOC(=O)C([H])(N(C)1)C([H])(C(=O)3)C([H])(C(=O)N(c(c4)ccc(C)c4)3)C([H])(c(c2)cccc2)1	-1	2529,21	440	False	False		FALSE	FALSE	27-MAN3	NaN
23.64	25.3514	22.2072	25.7637	24.1453	25.9546	23.4037	27.3894	23.4305	25.3143	22.6359	26.5883	Hydroxybenzoic acid derivatives	86,9	451	82,8	14,181	1651,43	73,02853	0,333	0	96,1	73,9	63,2	83,5	70,04	C7H6O3	4-Hydroxybenzoic acid	FJKROLUGYXJWQN-UHFFFAOYSA-N	Oc(c1)ccc(c1)C(O)=O	7,247	1626,6	440	False	False		FALSE	FALSE	26-B2	NaN
25.4344	23.9972	19.8603	21.7657	23.62	20.8309	22.483	24.9254	20.647	20.6174	20.8559	21.496	Hydroxy fatty acids	91,7	131	89,8	8,906	1246,29	147,0984	0,978	0	95,4	86,1	79	93,9	14,74	C4H8O3	4-hydroxybutyric acid	SJZRECIVHVDYJC-UHFFFAOYSA-N	OCCCC(O)=O	5,417	1226,22	440	False	False		FALSE	FALSE	33-SOR1	NaN
21.767	21.8514	18.4598	20.8465	21.116	21.1925	21.8465	19.3576	21.0072	21.7832	22.8434	19.538	Dihydropyridines	88	66	89,1	7,581	1158,96	152,0694	0,867	0,4	99,9	82	75,8	88,2	25,32	C5H5NO	4-Hydroxypyridine	GCNTZFIIOFTKIY-UHFFFAOYSA-N	Oc(c1)ccnc1	5,933	1155,21	340	False	False		FALSE	FALSE	04-B2	NaN
20.0022	22.562	17.582	23.5117	21.3055	23.3447	21.2479	24.2033	17.754	22.2585	21.0186	22.5595	4,5-disubstituted thiazoles	75	247	86,8	10,935	1390,26	103,0716	0,822	0	98,2	79,2	74,4	88,6	6,13	C6H9NOS	4-methyl-5-thiazoleethanol	BKAWJIRCKVUVED-UHFFFAOYSA-N	CC1=C(CCO)SC=N1	6,81	1372,84	340	False	False		FALSE	FALSE	19-K3	NaN
29.8957	29.1949	28.4358	28.4438	29.7919	28.8491	29.1137	28.4338	29.0515	28.8493	28.8069	29.4489	Dialkyl alkylphosphonates	44,4	691	80	16,983	1910,27	103,3989	0,622	NaN	93,1	71,3	97	46,1	45,99	C13H27O7P	5,5-DIETHOXY-1-DIETHOXYPHOSPHORYL-4-HYDROXYPENTAN-2-ONE	MLYOGOHTSZHGEQ-UHFFFAOYNA-N	CCOC(OCC)C(O)CC(=O)CP(=O)(OCC)OCC	-1	1944,7	440	False	False		FALSE	FALSE	27-MAN3	NaN
19.6285	21.4804	23.6868	22.1463	18.4011	23.3414	22.2627	19.8975	25.0414	21.9889	19.442	23.2157	Pyrimidones	100	65	91,9	7,563	1157,78	133,0802	0,956	0	96,3	89	85,5	88,8	5,41	C4H6N2O2	5,6-Dihydrouracil	OIVLITBTBDPEFK-UHFFFAOYSA-N	O=C(C1)NC(=O)NC1	4,873	1134	440	False	False		FALSE	FALSE	19-K3	NaN
30.0557	29.9168	26.5888	29.7974	30.0915	30.0029	29.8526	29.9166	29.8306	29.9109	29.9773	30.2114	Sugar acids and derivatives	67	694	81,2	17,012	1913,18	102,8248	0,333	0	98,4	69,6	81,8	52,8	72,56	C6H10O7	5-Keto-D-Gluconic acid	VBUYCZFBVCCYFD-UHFFFAOYNA-N	OCC(O)C(O)C(O)C(=O)C(O)=O	12,373	1924,94	340	False	False		FALSE	FALSE	18-SOR2	NaN
22.234	22.6987	17.1679	22.9204	18.078	20.9068	19.0811	19.0204	16.8514	23.0089	18.5297	21.4393	3-methylindoles	11,1	795	80,5	17,961	2008,58	188,1458	0,756	NaN	99,6	67,8	92,9	58,6	8,18	C19H22N2O	5-METHOXY-2,3-DIMETHYL-1-(2-(6-METHYL-3-PYRIDYL)ETHYL)INDOLE	MDKKFKKJFZJXBE-UHFFFAOYSA-N	COc(c3)cc(c(C)1)c(c3)n(CCc(c2)cnc(C)c2)c(C)1	-1	2001,92	340	False	False		FALSE	FALSE	36-K1	NaN
19.7449	22.9656	14.1748	23.7632	18.5806	25.0674	21.2074	23.9399	20.6962	23.0163	18.1169	23.1584	5'-deoxy-5'-thionucleosides	76	1542	86,1	24,839	2840,77	236,0878	0,422	0	99,6	77,1	83,3	68,3	309,4	C11H15N5O3S	5-Methylthioadenosine	WUUGFSXJNOTRMR-IOSLPCCCSA-N	[H][C@]1(CSC)O[C@@]([H])(N2C=NC3=C(N)N=CN=C23)[C@]([H])(O)[C@]1([H])O	18,123	2830,98	340	False	False		FALSE	FALSE	33-SOR1	NaN
23.0617	24.8529	19.5058	20.8971	20.6225	24.8157	22.7012	24.693	21.1111	24.4359	22.5003	23.8542	Hexoses	80	561	89,6	15,721	1789,16	117,0689	0,556	0	95,5	85,6	88,6	84,1	7,85	C6H14O5	6-deoxyglucitol	SKCKOFZKJLZSFA-JGWLITMVSA-N	C[C@@H](O)[C@@H](O)[C@H](O)[C@@H](O)CO	9,996	1760,66	440	False	False		FALSE	FALSE	11-SOR1	NaN
26.3722	22.8856	19.3341	23.303	21.5529	22.915	21.2747	21.5197	18.7256	23.1775	23.7096	23.9519	Hexoses	100	496	82,1	14,809	1706,32	117,0818	0,933	0	100	70,3	53	81,2	5,41	C6H12O5	6-deoxyglucose	SHZGCJCMOBCMKK-DVKNGEFBSA-N	C[C@H]1O[C@H](O)[C@H](O)[C@@H](O)[C@@H]1O	9,561	1702,22	340	False	False		FALSE	FALSE	10-MAN2	NaN
28.5287	24.1074	24.6346	22.5932	27.6633	21.8686	29.5142	30.5596	28.7427	22.1274	28.4158	22.0404	P-quinodimethanes	94,7	901	86,5	18,973	2114,68	204,0915	0,756	NaN	99,5	77,8	79,4	67	14,39	C12H4N4	7,7,8,8-TETRACYANOQUINODIMETHANE	PCCVSPMFGIFTHU-UHFFFAOYSA-N	N#CC(C#N)=c(c1)ccc(c1)=C(C#N)C#N	-1	2114,53	340	False	False		FALSE	FALSE	05-MAN3	NaN
20.6773	22.7107	18.4117	22.7477	19.2547	23.6916	22.3454	23.1257	17.3223	22.2995	21.3096	22.7238	Diterpenoids	86,8	1036	68,8	20,157	2246,25	285,1324	0,089	NaN	68,4	69,1	70,9	57,4	261,97	C20H28O2	7-ISOPROPYL-1,4A-DIMETHYL-1,2,3,4,4A,9,10,10A-OCTAHYDRO-1-PHENANTHRENECARBOXYLIC ACID	NFWKVWVWBFBAOV-UHFFFAOYNA-N	CC(C)c(c3)cc(C2)c(c3)C(C)(C1)C(C2)C(C)(C(O)=O)CC1	-1	2165,06	440	False	False		FALSE	FALSE	13-CH2Cl2_220427235848	NaN
17.9681	27.8229	20.4541	27.2457	23.484	27.7415	24.8038	29.2555	18.0647	28.3224	23.7302	28.5854	NA	92,3	953	84,2	19,456	2167,71	206,0617	0,244	NaN	99,6	73,9	76,2	61,1	6,08		9-METHOXY-6,6,9-TRIMETHYL-5ALPHA,8BETA-TRICYCLO(6.3.0.0(1,5))UNDEC-2-ONE	MOSFIJXAXDLOML-UHFFFAOYSA-N	N/A	-1	2166,57	340	False	False		FALSE	FALSE	43-NaCl2	NaN
28.5021	27.5213	23.9244	27.4013	28.2977	28.471	28.9088	28.2367	25.7107	27.4157	28.2969	28.8268	Fatty amides	92,6	1267	75,3	22,306	2502,06	58,04797	0,867	NaN	87,2	67,4	73,6	45,6	208,39	C18H35NO	9-OCTADECENAMIDE	FATBGEAMYMYZAF-UHFFFAOYSA-N	CCCCCCCCC=CCCCCCCCC(N)=O	-1	2453,65	440	False	False		FALSE	FALSE	05-MAN3	NaN
28.8981	23.9901	23.5577	23.07	28.8103	23.4545	28.0335	22.6007	23.7935	23.0995	28.8719	24.0969	Tricarboxylic acids and derivatives	88,1	580	68	15,904	1806,2	201,0701	0,378	0	71,6	65,5	50,7	76,5	26,94	C6H6O6	aconitic acid	GTZCVFVGUGFEME-IWQZZHSRSA-N	OC(=O)C\C(=C\C(O)=O)C(O)=O	9,742	1726,54	440	False	False		FALSE	FALSE	42-B	NaN
24.0131	24.0789	24.9175	23.7027	23.5167	24.418	24.5279	24.2423	25.3615	27.9069	24.247	29.097	6-aminopurines	57,9	688	82,6	16,959	1907,96	264,1121	0,356	0	99	71,7	65,3	88,1	14,22	C5H5N5	Adenine	GFFGJBXGBJISGV-UHFFFAOYSA-N	NC1=C2N=CN=C2NC=N1	12,243	1885,35	440	False	False		FALSE	FALSE	40-SOR2	NaN
22.3584	24.7234	18.7081	24.3178	21.4802	24.6571	22.2734	24.4359	20.2256	24.053	25.0011	24.5088	Purine nucleosides	95,3	1510	82,3	24,577	2803,9	230,13	0,378	0	99,7	70,8	59	76,2	17,3	C10H13N5O4	Adenosine	OIRDTQYFTABQOQ-KQYNXXCUSA-N	OC[C@@H](O1)[C@@H](O)[C@@H](O)[C@@H]1n(c3)c(n2)c(n3)c(N)nc2	19,844	2798,1	340	False	False		FALSE	FALSE	28-NaCl1	NaN
21.1885	24.6528	18.2842	24.8182	20.0137	26.3519	21.705	25.5672	21.7348	24.2215	21.4108	24.8535	Purine ribonucleoside monophosphates	100	1744	89,8	26,982	3104,88	169,0575	1	NaN	88,5	90,7	82,9	97,7	15,31	C10H14N5O7P	adenosine-5-monophosphate	UDMBCSSLTHHNCD-KQYNXXCUSA-N	NC1=C2N=CN([C@@H]3O[C@H](COP(O)(O)=O)[C@@H](O)[C@H]3O)C2=NC=N1	17,356	3059,66	440	False	False		FALSE	FALSE	14-K1	NaN
15.2696	16.4179	13.4306	20.3186	17.3725	24.6818	18.0446	23.1597	15.1468	22.1449	17.148	21.8544	Pyridinecarboxylic acids	94,1	893	90	18,887	2105,17	259,1198	0,6	0	89,8	90,1	85,6	94,8	23,43	C7H4ClNO4	allantoic acid (dehydrated)	IYUMNONNHYADBU-UHFFFAOYSA-N	OC(=O)C1=CC(Cl)=CC(=N1)C(O)=O	12,101	2065,92	440	False	False		FALSE	FALSE	14-K1	NaN
30.7229	30.6821	30.8613	30.791	30.6155	28.4853	30.5476	30.6152	30.6515	30.6222	30.6137	30.5981	Hexoses	68	723	81,2	17,349	1946,87	73,11417	0,533	0	98,7	69,6	75,1	62,2	114,89	C6H12O6	Allose_2_minor+Mannose_2	GZCGUPFRVQAUEE-BGPJRJDNSA-N & WQZGKKKJIJFFOK-QTVWNMPRSA-N	[H][C@@](O)(CO)[C@@]([H])(O)[C@@]([H])(O)[C@@]([H])(O)C=O & C(C1C(C(C(C(O1)O)O)O)O)O	12,573	1938,42	340	False	False		FALSE	FALSE	22-QC_220428060145	NaN
27.4959	25.428	24.0634	25.2927	26.368	25.651	26.7938	25.9676	30.3915	31.2389	28.6627	31.4412	O-glycosyl compounds	100	1399	91,8	23,536	2662,17	72,98812	0,978	NaN	99,6	86,7	82,2	86,7	17,1	C12H22O11	alpha-Lactose	GUBGYTABKSRVRQ-XLOQQCSPSA-N	OC[C@@H](O1)[C@H](O)[C@H](O)[C@@H](O)[C@@H]1O[C@H]([C@@H](CO)2)[C@H](O)[C@@H](O)[C@@H](O)O2	9,947	2669,6	340	False	False		FALSE	FALSE	26-B2	NaN
28.3257	30.4642	24.7644	30.2982	27.1928	30.509	28.8576	30.2896	26.498	29.8702	27.4206	29.8182	Alpha amino acids	57,5	188	72,4	9,924	1316,95	73,01807	0,156	0	79,1	68	79,6	55,8	9,58	C4H9NO3	alpha-Methylserine	CDUUKBXTEOFITR-UHFFFAOYNA-N	OCC(C)(N)C(O)=O	6,146	1374,3	440	False	False		FALSE	FALSE	28-NaCl1	NaN
26.6188	28.4452	20.9743	24.3823	26.2219	28.5919	26.8926	24.2506	25.8499	24.5488	26.6685	25.5649	Sugar alcohols	81,8	487	83	14,721	1698,48	147,0753	0,956	0	99,9	71,7	77,7	57,7	13,27	C5H12O5	Arabitol	HEBKCHPVOIAQTA-QWWZWVQMSA-N	OC[C@@H](O)C(O)[C@H](O)CO	9,511	1695,78	340	False	False		FALSE	FALSE	25-QC	NaN
15.1982	21.8569	13.2426	22.3375	16.3262	23.6538	16.1452	21.7239	13.7689	20.5858	13.9729	22.6458	Aspartic acid and derivatives	86,5	348	94,1	12,787	1535,22	232,1169	0,467	0	99,2	90,8	93,7	88,6	89,49	C4H7NO4	Aspartic acid	CKLJMWTZIZZHCS-UHFFFAOYSA-N	NC(CC(O)=O)C(O)=O	10,028	1529,21	340	False	False		FALSE	FALSE	14-K1	NaN
30.29	30.4757	28.3918	30.5283	30.1843	30.5156	30.3471	30.3778	29.467	30.5121	30.29	30.4626	Benzoic acids and derivatives	60	910	86,5	19,05	2123,06	73,02328	0,511	NaN	99,9	77,5	87,9	70,7	58,82	C22H38O8Si4	BENZENE-1,2,4,5-TETRACARBOXYLIC ACID	BKFGZLAJFGESBT-UHFFFAOYSA-N	C[Si](C)(C)OC(=O)c(c1)c(C(=O)O[Si](C)(C)C)cc(C(=O)O[Si](C)(C)C)c(C(=O)O[Si](C)(C)C)1	-1	2129,67	340	False	False		FALSE	FALSE	22-QC_220428060145	NaN
30.9662	34.222	24.9689	31.2657	28.8949	31.9616	31.1137	32.0477	29.9369	31.3596	30.4072	31.6379	Alanine and derivatives	100	240	95,1	10,779	1378,91	72,98026	0,867	0,3	99,7	92	84,4	99,4	1547,17	C3H7NO2	Alanine	QNAYBMKLOCPYGJ-UHFFFAOYSA-N	CC(N)C(O)=O	9,049	1371,69	340	False	False		FALSE	FALSE	03-QC	NaN
30.1139	30.6831	30.4713	30.5231	30.8082	30.8826	31.0909	29.4773	30.186	29.643	30.9751	30.8818	Hexoses	89,2	664	85,1	16,684	1881,12	73,00948	0,222	NaN	99,9	75,3	67,3	80,3	22,13	C6H12O6	Glucose	WQZGKKKJIJFFOK-UHFFFAOYNA-N	OCC(O1)C(O)C(O)C(O)C(O)1	7,659	1882,4	340	False	False		FALSE	FALSE	03-QC	NaN
23.4531	23.275	19.3484	23.5416	24.2833	24.4326	21.9281	21.8782	21.8659	24.4207	24.3147	21.4578	Medium-chain keto acids and derivatives	94,8	421	84,4	13,804	1618,68	75,04324	0,889	0	98,9	74,8	69,4	72,8	7,16	C6H8O5	beta-Ketoadipic acid	RTGHRDFWYQHVFW-UHFFFAOYSA-N	OC(=O)CCC(=O)CC(O)=O	7,298	1641	440	False	False		FALSE	FALSE	36-K1	NaN
22.9851	22.9786	19.9392	22.4083	21.7166	23.3282	24.0832	23.632	22.3656	22.3212	24.1684	22.3629	O-glycosyl compounds	71,3	1343	70,3	23,005	2591,8	147,0709	0,4	0	78,1	65,1	68,8	56,4	7	C12H22O11	beta-Lactose	GUBGYTABKSRVRQ-UHFFFAOYNA-N	OCC(O1)C(O)C(O)C(O)C1OC(C(CO)2)C(O)C(O)C(O)O2	16,54	2655,6	440	False	False		FALSE	FALSE	05-MAN3	NaN
28.7479	28.9541	25.534	28.1318	28.9416	28.6537	28.3765	28.5267	26.5683	28.8748	29.1039	28.5199	Fatty acyl glycosides of mono- and disaccharides	93,3	987	90,9	19,694	2193,83	100,0825	0,822	0	100	84,8	78,6	89,8	18,13	C9H16O9	beta-mannosylglycerate	DDXCFDOPXBPUJC-SAYMMRJXSA-N	OC[C@@H](O[C@H]1O[C@H](CO)[C@@H](O)[C@H](O)[C@@H]1O)C(O)=O	12,906	2194,61	340	False	False		FALSE	FALSE	03-QC	NaN
19.4572	21.9122	17.3313	21.7762	19.7368	22.5426	19.9854	22.1329	18.7261	21.8618	19.4342	22.2199	Stigmastanes and derivatives	90,2	2009	89,4	30,582	3430,72	57,07942	1	NaN	94,1	86,2	81,7	91	5,49	C29H50O	beta-sitosterol	KZJWDPNRJALLNS-VJSFXXLFSA-N	CC[C@H](CC[C@@H](C)[C@H]1CC[C@H]2[C@@H]3CC=C4C[C@@H](O)CC[C@]4(C)[C@H]3CC[C@]12C)C(C)C	18,804	3399,96	440	False	False		FALSE	FALSE	09-QC_220427211712	NaN
22.8851	26.8013	19.2554	26.8817	23.4984	27.6218	23.9053	27.1933	21.2062	26.612	20.1323	26.9659	Glycerophosphates	60,7	1014	74,9	19,962	2224,11	101,0325	0,978	NaN	81,9	70,3	75,2	67,8	17,79	C3H10O9P2	bisphosphoglycerol NIST	IBPDKUYWDGDBQW-UHFFFAOYNA-N	OCC(COP(O)(O)=O)OP(O)(O)=O	12,744	2168,47	440	False	False		FALSE	FALSE	27-MAN3	NaN
23.567	26.7815	17.4315	25.0421	19.9322	26.3147	22.6925	25.8684	20.3535	25.8016	21.7192	26.537	Pyrrolidine-2-ones	84,2	68	87,5	7,632	1162,17	142,0821	1	0	98,7	80,1	74	87,1	55,74	C4H7NO	butyrolactam NIST	HNJBEVLQSNELDL-UHFFFAOYSA-N	OC1=NCCC1	4,62	1147,13	340	False	False		FALSE	FALSE	33-SOR1	NaN
23.6285	25.4433	21.6462	26.4939	24.1686	21.5956	23.6788	25.1782	18.7961	25.1431	23.5663	25.2685	Monoalkylamines	16,1	628	81,5	16,383	1852,24	174,1295	0,578	0	98	70,5	89,7	69	44,27	C5H14N2	Cadaverine	VHRGRCVQAFMJIZ-UHFFFAOYSA-N	NCCCCCN	11,742	1832,53	340	False	False		FALSE	FALSE	19-K3	NaN
30.5452	30.2672	23.9473	29.2516	29.4573	29.2737	29.3221	29.1627	29.4713	29.5199	30.4698	30.2739	Hydroxycinnamic acids	66,7	773	79	17,758	1987,91	73,39608	0,644	NaN	99,7	65,2	92,5	23,3	7,73	C9H8O4	Caffeic acid	QAIPRVGONGVQAS-UHFFFAOYSA-N	OC(=O)C=Cc(c1)cc(O)c(O)c1	7,867	1975,8	340	False	False		FALSE	FALSE	17-QC_220428024012	NaN
22.0644	22.8439	22.8486	22.7931	22.1175	23.3051	21.1996	26.2498	24.3747	22.4069	22.1192	25.1458	Medium-chain fatty acids	53,8	318	75,4	12,28	1494,64	117,0807	0,289	0	90,8	65,2	80,8	47,3	5,42	C10H20O2	capric acid	GHVNFZFCNZKVNT-UHFFFAOYSA-N	CCCCCCCCCC(O)=O	7,53	1453,66	440	False	False		FALSE	FALSE	31-QC_220429175731	NaN
29.7289	29.754	21.4018	29.6654	26.1237	29.6261	29.5464	29.9352	29.6449	29.582	29.6821	29.6716	O-glycosyl compounds	66,7	1429	81,6	23,784	2695,33	147,0013	0,822	NaN	98,7	70,2	78,8	59,3	30,03	C12H22O11	cellobiose minor	GUBGYTABKSRVRQ-QUYVBRFLSA-N	OC[C@H]1O[C@H](O[C@H]2[C@H](O)[C@@H](O)[C@H](O)O[C@@H]2CO)[C@H](O)[C@@H](O)[C@@H]1O	15,713	2707,18	340	False	False		FALSE	FALSE	19-K3	NaN
16.3124	20.5922	15.6975	21.7296	17.8752	22.3491	16.6794	21.5392	15.0468	19.7876	17.6532	19.9874	Quinic acids and derivatives	78	1785	84,1	27,613	3165,06	255,1225	0,489	NaN	99,9	73,6	63,9	85,8	7,15	C16H18O9	Chlorogenic acid	CWVRJTMFETXNAD-JUHZACGLSA-N	[H]\C(=C(\[H])C1=CC(O)=C(O)C=C1)C(=O)O[C@]1([H])C[C@@](O)(C[C@@]([H])(O)[C@@]1([H])O)C(O)=O	20,222	3168,47	340	False	False		FALSE	FALSE	21-NaCl2	NaN
25.0822	26.4031	22.7463	28.1769	27.0774	28.5396	26.6654	28.712	25.4519	28.2054	30.2531	28.5314	Tricarboxylic acids and derivatives	93	550	91	15,583	1776,68	73,04656	0,889	NaN	91,5	90,7	87,9	93,7	49,47	C6H6O6	cis-Aconitic acid	GTZCVFVGUGFEME-UHFFFAOYSA-N	OC(=O)CC(C(O)=O)=C([H])C(O)=O	7,131	1734,5	440	False	False		FALSE	FALSE	22-QC_220428060145	NaN
29.8898	30.1793	25.2057	29.6265	29.6659	21.9043	29.7194	29.4565	29.7202	28.9096	29.8376	29.3889	Methyl-branched fatty acids	37,5	200	81,6	10,15	1333,32	147,4191	0,444	0	99,7	69,5	88	57,8	8,11	C5H6O4	citraconic acid	HNEGQIOMVPPMNR-IHWYPQMZSA-N	C\C(=C\C(O)=O)C(O)=O	6,518	1341,19	340	False	False		FALSE	FALSE	04-B2	NaN
28.3675	27.6116	25.1724	27.8675	28.8225	27.8218	28.3198	29.4112	27.2329	26.6655	26.5949	27.8883	Hydroxy fatty acids	97,9	312	92,8	12,221	1489,92	73,01485	0,933	0	99,8	88,1	79	96,9	97,75	C5H8O5	Citramalic acid	XFTRTWQBIOMVPK-UHFFFAOYSA-N	CC(O)(CC(O)=O)C(O)=O	9,753	1484,87	340	False	False		FALSE	FALSE	06-NaCl1	NaN
32.2144	32.2406	30.6849	31.1895	31.2183	33.31	31.8783	32.2071	31.6363	31.0894	28.6403	23.6035	Tricarboxylic acids and derivatives	100	600	97,7	16,117	1826,6	73,0143	0,511	NaN	99,8	96,2	95,7	95,2	754,28	C6H8O7	Citric acid	KRKNYBCHXYNGOX-UHFFFAOYSA-N	OC(=O)CC(O)(CC(O)=O)C(O)=O	7,387	1803,9	440	False	False		FALSE	FALSE	22-QC_220428060145	NaN
18.5095	21.3717	16.3907	22.0383	20.0965	25.0912	19.6746	24.2305	18.1962	23.2765	19.4018	24.3433	L-alpha-amino acids	98,4	546	78,5	15,505	1769,56	70,07816	0,622	0	94,1	68,1	43,5	90	7,13	C6H13N3O3	citrulline	RHGKLRLOHDJJDR-BYPYZUCNSA-N	N[C@@H](CCCNC(O)=N)C(O)=O	9,821	1737,13	440	False	False		FALSE	FALSE	08-K2	NaN
30.3307	30.4286	19.512	30.4853	30.3565	30.3932	30.3496	30.43	29.2126	30.4588	30.3558	30.3886	Oxepanes	79,2	796	79,5	17,967	2009,13	204,9779	0,667	0	98,8	66,7	93,9	19,6	130,61	C6H10O5	conduritol-beta-expoxide	ZHMWOVGZCINIHW-SPHYCDKFSA-N	O[C@H]1C2OC2[C@H](O)[C@@H](O)[C@@H]1O	11,695	2003,07	340	False	False		FALSE	FALSE	39-QC_220429232059	NaN
25.6215	24.896	20.4189	23.76	24.3752	23.9828	23.3122	24.0201	22.3964	22.674	22.6563	24.022	Phenolic glycosides	72,7	1700	71,3	26,448	3045,82	73,05796	0,933	NaN	80,8	65	67,9	56,8	4,84	C16H22O8	coniferin	SFLMUHDGSQZDOW-FAOXUISGSA-N	COC1=C(O[C@@H]2O[C@H](CO)[C@@H](O)[C@H](O)[C@H]2O)C=CC(\C=C\CO)=C1	17,04	2988,32	440	False	False		FALSE	FALSE	39-QC_220429232059	NaN
20.2241	19.6632	17.7778	21.2083	21.0566	21.4583	18.3489	21.2763	17.5005	21.404	18.1521	20.9266	Fatty acid esters	10	79	76,3	8,022	1186,81	69,1185	0,156	NaN	91,4	66,3	86,8	63,6	16,17	C8H14O2	CROTONIC ACID BUTYL ESTER	GWCTUKHUBWMAMI-UHFFFAOYSA-N	CCCCOC(=O)C([H])=C([H])C	-1	1157,74	440	False	False		FALSE	FALSE	15-MAN1	NaN
25.6015	25.3831	22.9303	29.6672	23.829	27.4649	22.4441	21.5598	21.9129	28.7935	26.7704	21.7453	Trimethylsilyl esters	88,9	116	82,4	8,698	1232,07	73,05313	0,644	NaN	97,6	72,3	73,9	61,6	7,58	C10H20O2Si	CYCLOHEXANECARBOXYLIC ACID TRIMETHYLSILYLESTER	PYJUBHQOZUNCIC-UHFFFAOYSA-N	C(C1)CCC(C1)C(=O)O[Si](C)(C)C	-1	1252	340	False	False		FALSE	FALSE	07-SOR3	NaN
27.9567	27.5671	25.5996	28.0114	28.8608	30.2204	28.2453	28.382	24.6032	27.2788	26.0645	28.2493	Alkylthiols	83,8	1003	81,3	19,826	2208,63	73,02783	0,711	NaN	98,3	70	58,1	81,1	19,95	C2H7NS	Cysteamine	UFULAYFCSOUIOV-UHFFFAOYSA-N	NCCS	9,262	2218,3	340	False	False		FALSE	FALSE	19-K3	NaN
22.9906	23.681	18.4255	23.6467	22.9412	24.7947	23.3157	24.2592	21.3873	23.686	22.5778	24.077	Pyrimidine ribonucleoside monophosphates	91,3	840	86,6	18,37	2051,07	243,0777	0,689	0	85,8	87,2	87,7	84,5	13,56	C9H14N3O8P	cytidine-5-monophosphate minor	IERHLVCPSMICTF-XVFCMESISA-N	O[C@H]1[C@@H](O)[C@@H](O[C@@H]1COP(O)(O)=O)N1C=CC(=N)N=C1O	11,677	2000,26	440	False	False		FALSE	FALSE	28-NaCl1	NaN
24.7951	25.6528	21.8262	25.2285	24.6486	25.8724	24.9111	25.8858	23.643	25.5347	24.8037	26.1106	Pentoses	89,7	463	85,1	14,371	1667,93	73,0648	1	NaN	97,4	76,8	67,1	85	12,99	C5H10O5	D-(-)-Arabinose	SRBFZHDQGSBBOR-ZRMNMSDTSA-N	O[C@H](C1)[C@@H](O)[C@H](O)C(O)O1	6,792	1646,1	440	False	False		FALSE	FALSE	27-MAN3	NaN
31.4703	31.4286	31.2884	31.5516	31.4997	31.5316	31.5545	31.5275	31.5248	31.6249	32.4336	33.242	C-glycosyl compounds	90,9	639	91,7	16,484	1861,94	173,1045	0,422	NaN	99,9	86,2	84,2	87	22,45	C6H12O6	D-(-)-Fructose	RFSUNEUAIZKAJO-VRPWFDPXSA-N	OC[C@@H](O1)[C@@H](O)[C@H](O)C(O)(CO)1	7,565	1855,5	340	False	False		FALSE	FALSE	23-CH2Cl2	NaN
23.6355	24.4544	21.2518	24.8775	24.3023	25.2893	24.5533	25.2604	22.7718	25.0349	24.4737	25.3667	Pentoses	100	467	95,3	14,446	1674,42	103,0602	1	NaN	98,2	93,4	91,6	92,9	12,43	C5H10O5	D-(-)-Ribose	HMFHBZSHGGEWLO-SOOFDHNKSA-N	OC[C@@H](O1)[C@@H](O)[C@@H](O)C(O)1	6,843	1659,2	340	False	False		FALSE	FALSE	33-SOR1	NaN
30.2993	25.2562	21.7419	25.2254	23.9572	27.7039	30.1723	30.1457	30.0948	30.6628	24.4604	31.7746	Hexoses	100	753	91,5	17,582	1970,21	159,0927	0,467	NaN	91,8	91,3	89,9	89,1	46,88	C6H13NO5	D-(+)-Galactosamine	MSWZFWKMSRAUBD-GASJEMHNSA-N	OC[C@@H](O1)[C@H](O)[C@H](O)[C@@H](N)C(O)1	7,827	1931,2	440	False	False		FALSE	FALSE	34-B3	NaN
28.2831	26.5099	22.9334	25.8119	27.5503	25.6374	28.3317	26.3043	24.1243	26.5676	27.7615	26.8245	Glucuronic acid derivatives	89,3	745	81,1	17,497	1961,71	131,0903	0,422	NaN	99,2	69,1	75,1	49,9	30,09	C6H10O7	D-(+)-Galacturonic acid	AEMOLEFTQBMNLQ-YMDCURPLSA-N	OC(=O)[C@@H](O1)[C@H](O)[C@H](O)[C@@H](O)C(O)1	7,86	1951,2	340	False	False		FALSE	FALSE	38-NaCl3	NaN
21.1465	22.4677	18.1019	24.2762	22.7043	26.0908	22.7871	24.6038	20.8008	24.1124	22.0907	24.4365	Hexoses	65,4	638	81,7	16,483	1861,8	203,1113	0,333	0	92,2	74,7	80,2	71,1	36,8	C6H13NO5	D-(+)-Glucosamine	MSWZFWKMSRAUBD-UHFFFAOYNA-N	OCC(O1)C(O)C(O)C(N)C(O)1	12,199	1898,59	440	False	False		FALSE	FALSE	09-QC_220427211712	NaN
29.5466	28.8181	27.4595	28.9011	29.6922	29.8079	30.036	29.204	26.9881	28.9687	30.0937	30.9062	Hexoses	100	665	87,7	16,697	1882,42	73,03889	0,6	NaN	100	79,5	71,6	81,1	29,76	C6H12O6	Glucose	WQZGKKKJIJFFOK-GASJEMHNSA-N	OC[C@@H](O1)[C@@H](O)[C@H](O)[C@@H](O)C(O)1	7,657	1881,6	340	False	False		FALSE	FALSE	12-B3	NaN
25.256	26.9166	23.1724	27.8198	26.3426	30.9157	26.7084	30.7532	22.7202	30.684	26.4473	30.8375	O-glycosyl compounds	72,6	1336	84,8	22,944	2583,85	73,02837	0,644	0	99,8	74,8	75	75,6	18,06	C12H22O11	D-(+)-Maltose	GUBGYTABKSRVRQ-PICCSMPSSA-N	OC[C@@H](O1)[C@@H](O)[C@H](O)[C@@H](O)[C@H]1O[C@H]([C@@H](CO)2)[C@H](O)[C@@H](O)C(O)O2	18,834	2580,6	340	False	False		FALSE	FALSE	04-B2	NaN
21.5261	23.1918	19.6562	22.7259	21.4875	23.7908	21.4093	23.4318	21.3087	22.9545	21.904	23.369	Oligosaccharides	87,2	2026	81,7	30,813	3453,21	73,03526	1	NaN	99,9	69,5	63,3	70,1	7,04	C18H32O16	D-(+)-Melezitose	QWIZNVHXZXRPDR-WSCXOGSTSA-N	OC[C@@H](O1)[C@@H](O)[C@H](O)[C@@H](O)[C@H]1O[C@@H]([C@H](O)3)[C@@](CO)(O[C@H](CO)3)O[C@@H](O2)[C@H](O)[C@@H](O)[C@H](O)[C@@H](CO)2	20,112	3439,55	340	False	False		FALSE	FALSE	15-MAN1	NaN
17.106	18.8914	15.4883	20.0152	18.0397	20.6527	17.8625	20.4336	16.9787	19.7521	17.2674	20.2104	Oligosaccharides	79,4	1970	85,2	29,933	3367,49	199,0594	1	NaN	99,2	75,9	74,2	76,7	5	C18H32O16	D-(+)-Raffinose	MUPFEKGTMRGPLJ-ZQSKZDJDSA-N	OC[C@@H](O1)[C@H](O)[C@H](O)[C@@H](O)[C@@H](OC[C@@H](O2)[C@@H](O)[C@H](O)[C@@H](O)[C@H]2O[C@](CO)(O3)[C@@H](O)[C@H](O)[C@@H](CO)3)1	19,666	3350,88	340	False	False		FALSE	FALSE	14-K1	NaN
28.9848	30.034	29.3996	29.4085	25.7241	29.9703	29.5929	29.9998	29.9868	30.0479	29.9854	30.0028	O-glycosyl compounds	98,2	1410	92,6	23,656	2678,15	147,0125	1	0	91	93,6	92,1	93,5	44,93	C12H22O11	D-(+)-Trehalose	HDTRYLNUVZCQOY-LIZSDCNHSA-N	OC[C@@H](O1)[C@@H](O)[C@H](O)[C@@H](O)[C@H]1O[C@@H](O2)[C@H](O)[C@@H](O)[C@H](O)[C@@H](CO)2	16,826	2714,2	440	False	False		FALSE	FALSE	36-K1	NaN
22.9897	21.3279	21.0583	21.1133	24.8047	21.8672	22.93	21.6929	22.0005	21.7456	24.5363	22.096	Gamma butyrolactones	45,6	654	76,9	16,616	1874,58	173,0859	0,333	0	92,9	66,2	75,8	62,3	12,25	C6H6O6	dehydroascorbic acid	SBJKKFFYIZUCET-JLAZNSOCSA-N	OC[C@H](O)[C@H]1OC(=O)C(=O)C1=O	10,557	1837,75	440	False	False		FALSE	FALSE	34-B3	NaN
22.3731	26.0386	19.8025	26.5603	23.2553	26.4452	22.6765	26.2355	20.9056	25.574	23.4229	25.8682	1,2-aminoalcohols	90,9	1224	84,9	21,899	2452,28	204,0823	0,489	NaN	99,9	74,9	65,8	80,6	13,7	C18H37NO2	D-erythro-sphingosine	WWUZIQQURGPMPG-KRWOKUGFSA-N	CCCCCCCCCCCCC\C=C\[C@@H](O)[C@@H](N)CO	14,325	2441,17	340	False	False		FALSE	FALSE	29-SOR3	NaN
28.1125	29.1925	23.0826	29.7558	27.9975	30.1134	29.222	30.1204	26.9614	30.005	28.9923	28.635	Pentose phosphates	100	1106	90,5	20,867	2328,31	73,02625	0,911	NaN	84	94,8	94	93,4	100,39	C6H13O9P	D-Fructose 6-phosphate	BGWGXPAPYGQALX-ARQDHWQXSA-N	OC[C@@](O)(O1)[C@@H](O)[C@H](O)[C@@H](COP(O)(O)=O)1	8,921	2284,1	440	False	False		FALSE	FALSE	42-B	NaN
29.0285	30.4029	25.1176	30.6647	27.6834	30.7775	29.9498	30.3665	27.1351	30.3283	29.0043	30.2314	Hexose phosphates	97,1	1104	89,3	20,846	2325,74	73,04004	0,622	NaN	99,8	82,2	78,9	79,7	43,94	C6H13O9P	D-Glucose 6-phosphate	NBSCHQHZLSJFNQ-GASJEMHNSA-N	OC(O1)[C@H](O)[C@@H](O)[C@H](O)[C@H]1COP(O)(O)=O	9,031	2322,7	340	False	False		FALSE	FALSE	30-K2	NaN
15.7152	17.2077	14.1396	15.7279	15.3505	16.6701	16.598	17.7323	15.6237	22.5324	16.7023	17.954	Dibenzothiophenes	66,7	320	82	12,325	1498,12	140,0466	0,378	NaN	88,6	77,6	83,4	74,2	6,38	C12H8S	DIBENZOTHIOPHENE	IYYZUPMFVPLQIF-UHFFFAOYSA-N	c(c3)cc(s1)c(c3)c(c2)c(ccc2)1	-1	1491,91	340	False	False		FALSE	FALSE	38-NaCl3	NaN
22.7153	22.1883	19.571	21.8329	22.5762	22.3492	23.0606	22.0621	20.7444	21.5805	23.0398	22.1934	1,2-aminoalcohols	86,1	275	82	11,452	1429,88	219,1211	0,889	0	99,8	70,1	78,8	49,2	4,77	C4H11NO2	Diethanolamine	ZBCBWPMODOFKDW-UHFFFAOYSA-N	OCCNCCO	6,411	1424,8	340	False	False		FALSE	FALSE	28-NaCl1	NaN
24.9177	27.4379	23.926	29.9156	27.8576	26.1882	30.0968	30.1944	23.0823	31.4046	29.1716	32.882	O-glucuronides	85,5	1459	81,6	24,098	2738,12	217,0927	0,644	NaN	99,9	69,3	97,1	19,6	8,96	C12H18O13	digalacturonic acid 3	IGSYEZFZPOZFNC-LKIWRGPLSA-N	OC1O[C@@H]([C@H](O[C@H]2O[C@@H]([C@H](O)[C@H](O)[C@H]2O)C(O)=O)[C@H](O)[C@H]1O)C(O)=O	15,839	2733,04	340	False	False		FALSE	FALSE	44-QC_220430024307	NaN
30.2227	29.4089	25.22	29.974	29.6869	29.8282	30.7132	29.9903	28.3763	31.3712	30.5689	30.3639	Benzimidazoles	85	613	80,9	16,248	1839,26	218,1211	0,578	0	99,7	68,3	65,6	64	158,23	C9H10N2	Dimethylbenzimidazole	LJUQGASMPRMWIW-UHFFFAOYSA-N	CC1=CC2=C(C=C1C)N=CN2	11,888	1828,21	340	False	False		FALSE	FALSE	09-QC_220427211712	NaN
27.5399	31.4913	21.3592	19.8781	25.234	20.6853	23.65	29.4911	18.9486	29.5823	24.7519	20.7952	L-alpha-amino acids	6,5	376	72,7	13,129	1562,83	174,1022	0,556	61	83,8	65,2	99,4	43,3	159,32	C3H8N2O2	DL-2,3-Diaminopropionic acid	PECYZEOJVXMISF-UHFFFAOYNA-N	NCC(N)C(O)=O	12,49	1604,9	440	False	False		FALSE	FALSE	28-NaCl1	NaN
30.5518	30.2158	30.123	29.9664	30.02	30.1123	29.9706	30.0986	23.5783	30.1423	30.1411	30.1245	Phenylacetaldehydes	69,2	169	86,3	9,612	1294,8	72,60901	0,778	NaN	99,7	77,4	97,4	51,5	62,31	C9H10O	DL-2-PHENYLPROPIONALDEHYDE	IQVAERDLDAZARL-UHFFFAOYNA-N	O=CC(C)c(c1)cccc1	-1	1275,59	340	False	False		FALSE	FALSE	40-SOR2	NaN
23.8994	20.4924	17.7125	20.6077	23.7727	21.1714	23.8869	20.7967	19.5209	20.8451	23.6129	21.1045	Methoxyphenols	43,4	635	87,4	16,452	1858,87	297,1397	0,6	0	99,7	79,2	93	76,5	121,31	C9H10O5	DL-4-Hydroxy-3-methoxymandelic acid	CGQCWMIAEPEHNQ-UHFFFAOYNA-N	COc(c1)c(O)ccc1C(O)C(O)=O	11,974	1865,96	340	False	False		FALSE	FALSE	26-B2	NaN
18.0451	19.7355	14.92	20.5495	19.6324	24.4045	20.8163	22.7745	20.8204	21.4424	20.0161	20.6562	L-cysteine-S-conjugates	62	1057	80,8	20,373	2270,74	218,1392	0,511	0	99,2	68,5	94,2	33	10,58	C7H14N2O4S	DL-Cystathionine	ILRYLPWNYFXEMH-WHFBIAKZSA-N	OC(=O)[C@@H](N)CCSC[C@H](N)C(O)=O	16,936	2258,9	340	False	False		FALSE	FALSE	40-SOR2	NaN
21.485	24.0183	16.9484	23.9936	20.6819	24.9611	23.2621	25.5415	23.1947	24.5715	21.7189	24.0617	L-alpha-amino acids	97,1	309	76,3	12,19	1487,51	71,10029	0,889	0	89,2	67,7	62,6	60,6	13,85	C5H9NO4	DL-threo-beta-Methylaspartic acid	LXRUAYBIUSUULX-UHFFFAOYNA-N	OC(=O)C(C)C(N)C(O)=O	6,879	1531,6	440	False	False		FALSE	FALSE	04-B2	NaN
30.4524	30.5115	29.48	30.5417	30.5332	30.6152	30.5427	30.5762	30.2	30.5148	30.4121	30.5569	Trimethylsilyl esters	41,2	845	79,3	18,427	2056,94	73,0208	0,778	NaN	100	65,5	99,7	26,2	213,33	C18H38O4Si2	DODECANEDIOIC ACID BIS(TRIMETHYLSILYL) EST	RJYFZCUYOIINDS-UHFFFAOYSA-N	C(CCCCCC(=O)O[Si](C)(C)C)CCCCC(=O)O[Si](C)(C)C	-1	2056,73	340	False	False		FALSE	FALSE	30-K2	NaN
20.907	24.6263	20.229	28.6536	25.1837	24.5015	31.2509	27.64	25.7608	32.4887	13.5314	29.3048	Tyrosine and derivatives	75	836	81,6	18,352	2049,21	73,06126	1	NaN	98,1	70,5	62,1	80,9	7,95	C9H11NO4	DOPA	WTDRDQBEARUVNC-UHFFFAOYNA-N	OC(=O)C([H])(N)Cc(c1)cc(O)c(O)c1	8,228	2087,8	440	False	False		FALSE	FALSE	19-K3	NaN
21.0077	22.788	16.4212	23.1696	20.7109	24.0094	21.1652	23.2185	20.1404	22.8087	19.5419	23.1342	Catecholamines and derivatives	36,4	857	81,9	18,514	2066,04	174,1245	0,711	0	99,3	70,4	75,6	79,6	7,28	C8H11NO2	Dopamine	VYFYYTLLBUKUHU-UHFFFAOYSA-N	NCCc(c1)cc(O)c(O)c1	13,329	2073,61	340	False	False		FALSE	FALSE	16-NaCl3	NaN
22.3117	23.5173	19.1667	22.7653	20.7507	23.4292	22.0611	23.5062	20.3483	22.3884	21.8697	22.1787	Oligosaccharides	60,3	2111	70,5	31,967	3565,53	361,1802	1	NaN	78,6	65,2	65,9	66,5	4,82	C18H32O16	D-Panose	ZCLAHGAZPPEVDX-UHFFFAOYNA-N	O=CC(O)C(O)C([H])(C(O)CO)OC(O1)C(O)C(O)C(O)C(COC(O2)C(O)C(O)C(O)C(CO)2)1	21,269	3633,26	440	False	False		FALSE	FALSE	42-B	NaN
26.349	27.3503	21.5666	27.4359	27.2217	27.3912	27.6402	26.3382	23.7283	25.1126	27.2681	27.3556	Pentose phosphates	94,6	925	87,8	19,151	2134,12	315,1172	0,667	NaN	88,7	87,2	80,4	93,6	25,36	C5H11O8P	D-Ribose 5-phosphate	KTVPXOYAKDPRHY-SOOFDHNKSA-N	OC(O1)[C@H](O)[C@H](O)[C@H]1COP(O)(O)=O	8,346	2091,9	440	False	False		FALSE	FALSE	06-NaCl1	NaN
22.2122	22.411	20.5757	23.3912	21.4315	22.6799	22.1942	24.1844	18.7343	23.3364	20.7899	23.9632	Pentoses	88,9	461	85,4	14,331	1664,4	117,0846	1	NaN	99,9	75,8	69,9	78	9,49	C5H10O5	D-Xylulose	LQXVFWRQNMEDEE-UHFFFAOYNA-N	OCC(O)(O1)C(O)C(O)C1	6,846	1660	340	False	False		FALSE	FALSE	04-B2	NaN
25.6936	24.9609	23.1573	22.5093	25.5059	25.8941	26.5785	26.3343	25.8834	24.8059	27.3012	27.4368	Naphthalenes	65,3	1044	82,3	20,259	2257,78	117,0677	0,6	0	93,2	75	75,1	79,7	19,62	C12H12	Elaidic acid	ZMXIYERNXPIYFR-UHFFFAOYSA-N	CCc(c1)c(c2)c(ccc2)cc1	14,232	2223,73	440	False	False		FALSE	FALSE	34-B3	NaN
30.1183	29.7096	23.3764	30.1517	30.2616	30.1696	30.2813	30.2708	24.6028	29.9262	30.0129	29.9854	Trimethylsilyl esters	87,5	1430	80,1	23,797	2697,04	72,7734	0,711	NaN	99,2	67,3	98,9	9,8	8,73	C25H50O2Si	ERUCIC ACID	AYZOMQWLRBJULM-UHFFFAOYSA-N	CCCCCCCCC=CCCCCCCCCCCCC(=O)O[Si](C)(C)C	-1	2719,21	440	False	False		FALSE	FALSE	05-MAN3	NaN
23.2242	24.9411	20.7156	25.5728	26.5179	26.7165	24.2309	25.606	24.2504	25.5754	24.1611	28.3849	Gamma butyrolactones	85,7	269	84,8	11,373	1423,69	73,02115	0,644	0	97,5	76,3	71,6	78,6	6,65	C4H6O4	erythronic acid lactone	SGMJBNSHAZVGMC-PWNYCUMCSA-N	O[C@@H]1COC(=O)[C@@H]1O	6,792	1370,83	440	False	False		FALSE	FALSE	20-B	NaN
25.3102	26.7665	25.7833	26.5849	24.7397	25.4883	25.5883	24.6994	27.3944	27.7	27.6354	29.2258	Monosaccharides	94,9	321	90,8	12,339	1499,27	73,04027	0,933	0	99,9	84,8	73,9	96,2	11,2	C4H8O4	Erythrose_2	UQPHVQVXLPRNCX-UHFFFAOYSA-N	OCC(O)C(=O)CO	9,639	1466,67	440	False	False		FALSE	FALSE	32-MAN2	NaN
22.4336	22.4036	20.1653	21.6787	21.9157	22.1932	23.0245	21.9316	21.6754	21.9412	22.7122	22.0747	NA	91,7	126	89,6	8,839	1241,7	211,0102	0,911	0	95,7	85,6	77,9	94,2	15,42	Like tag compound	ethanol phosphate	Like tag compound	Like tag compound	5,288	1213,01	440	False	False		FALSE	FALSE	29-SOR3	NaN
21.9428	22.3479	21.2933	21.3528	20.8201	21.3867	21.4096	30.509	21.6869	22.0105	21.6784	21.2388	1,2-aminoalcohols	40,7	143	82,2	9,271	1271,33	298,735	0,8	0	94,2	74,2	96,5	57,3	21,34	C2H7NO	ethanolamine	HZAXFHJVJLSVMW-UHFFFAOYSA-N	NCCO	5,745	1259,78	340	False	False		FALSE	FALSE	28-NaCl1	NaN
21.0585	27.8219	22.4575	28.6841	26.3876	29.534	23.5468	29.1314	23.7571	30.0267	26.2839	34.791	1,2-aminoalcohols	92,9	154	94,1	9,483	1285,85	175,1886	0,556	0	97,1	92,2	91	93,6	999,75	C2H7NO	ethanolamine	HZAXFHJVJLSVMW-UHFFFAOYSA-N	NCCO	5,745	1259,85	440	False	False		FALSE	FALSE	09-QC_220427211712	NaN
25.1959	26.986	22.5079	27.4331	26.6401	28.7022	27.7078	28.6835	21.6344	27.2589	23.4774	27.1567	Hexose phosphates	95,7	1034	76,6	20,146	2245,06	147,0567	0,978	0	93,8	65,1	58,2	60,2	17,84	C6H13O9P	fructose-1-phosphate	RHKKZBWRNHGJEZ-VRPWFDPXSA-N	OC[C@H]1OC(O)(COP(O)(O)=O)[C@@H](O)[C@@H]1O	13,386	2275,34	440	False	False		FALSE	FALSE	26-B2	NaN
27.8191	27.6302	25.8884	28.3685	27.9126	29.5804	28.6085	28.8413	25.5713	29.0191	28.0715	29.2551	Hexose phosphates	100	1150	91,2	21,223	2370,6	73,02531	0,933	0	100	85,4	77,5	90	289,37	C6H13O9P	Fructose 6-phosphate	GSXOAOHZAIYLCY-HSUXUTPPSA-N	[H][C@@](O)(COP(O)(O)=O)[C@@]([H])(O)[C@]([H])(O)C(=O)CO	15,257	2370,11	340	False	False		FALSE	FALSE	04-B2	NaN
27.1234	25.7913	25.138	26.1044	28.5501	25.5276	28.6335	30.2809	27.2715	30.1036	26.3574	30.5014	Dicarboxylic acids and derivatives	96,2	228	89,6	10,688	1372,31	245,0549	0,711	0,2	97,1	84,6	87	75,2	13,39	C4H4O4	Fumaric acid	VZCYOOQTPOCHFL-OWOJBTEDSA-N	[H]\C(=C(\[H])C(O)=O)C(O)=O	8,897	1347,35	440	False	False		FALSE	FALSE	14-K1	NaN
22.0282	26.6051	20.2773	30.8822	22.4263	32.3182	23.0905	30.7418	28.3231	29.6688	22.2803	30.2432	Gamma amino acids and derivatives	60,5	353	86,7	12,853	1540,6	174,1026	0,289	15,2	100	77,8	91	66,6	5,37	C4H9NO2	GABA	BTCSSZJGUNDROE-UHFFFAOYSA-N	NCCCC(O)=O	12,009	1549,1	340	False	False		FALSE	FALSE	43-NaCl2	NaN
27.0564	26.9548	23.9619	27.2441	27.0078	27.9454	27.2192	27.66	26.7049	27.2447	26.6483	27.7227	O-glycosyl compounds	97,9	1645	93,7	25,816	2971,31	73,02718	1	NaN	96,8	91,7	89,2	92,3	11,04	C12H22O11	Galactinol	VCWMRQDBPZKXKG-ZNVDUFQESA-N	OC[C@H]1O[C@H](OC2[C@@H](O)[C@@H](O)C(O)[C@@H](O)[C@@H]2O)[C@H](O)[C@@H](O)[C@H]1O	16,96	2970,58	340	False	False		FALSE	FALSE	21-NaCl2	NaN
27.8368	27.8545	20.9571	23.4515	23.9595	25.9908	26.9278	26.0882	27.6547	25.151	25.5571	26.0833	Sugar alcohols	60,5	775	72,1	17,767	1988,69	102,9978	0,622	0	71,3	72,6	91,8	50	200,06	C6H14O6	Galactitol	FBPFZTCFMRRESA-UHFFFAOYNA-N	OCC([H])(O)C([H])(O)C([H])(O)C([H])(O)CO	12,345	1920,66	440	False	False		FALSE	FALSE	44-QC_220430024307	NaN
23.8016	26.1211	19.7038	22.7141	22.9951	25.7538	23.7681	25.7209	20.694	24.809	22.7943	24.0592	Medium-chain hydroxy acids and derivatives	89,6	759	79,7	17,654	1977,48	218,115	0,422	0	100	66,1	93,3	13,6	59,46	C6H12O7	galactonic acid	RGHNJXZEOKUKBD-MGCNEYSASA-N	OC[C@@H](O)[C@H](O)[C@H](O)[C@@H](O)C(O)=O	11,515	1976,23	340	False	False		FALSE	FALSE	06-NaCl1	NaN
28.0189	29.1551	25.4852	28.8715	30.2474	30.5173	30.1466	28.924	30.4287	30.2267	27.6131	28.8474	Hexoses	96	736	96,6	17,424	1954,45	72,80988	1	0	99,2	94,9	92,9	97,3	332,65	C6H12O6	Galactose_2+Glucose_2	WQZGKKKJIJFFOK-SVZMEOIVSA-N & WQZGKKKJIJFFOK-GASJEMHNSA-N	[H]C1(O)O[C@]([H])(CO)[C@]([H])(O)[C@]([H])(O)[C@@]1([H])O & C(C1C(C(C(C(O1)O)O)O)O)O	12,648	1950,45	340	False	False		FALSE	FALSE	26-B2	NaN
29.5388	30.6995	25.3595	31.1214	29.3622	30.9325	30.1391	29.9458	24.1289	29.8457	26.6385	27.5575	Hexose phosphates	95,1	1118	89,9	20,957	2338,89	73,02525	1	0	90,2	89,8	83,4	96,7	11,33	C6H13O9P	galactose-6-phosphate 2	NBSCHQHZLSJFNQ-SVZMEOIVSA-N	OC1O[C@H](COP(O)(O)=O)[C@H](O)[C@H](O)[C@H]1O	13,802	2347,41	340	False	False		FALSE	FALSE	30-K2	NaN
20.9657	27.7516	18.2607	27.4175	20.9497	29.3824	21.1305	25.4205	21.8062	27.269	21.9021	25.0959	Gamma amino acids and derivatives	67,6	193	86,6	9,96	1319,58	102,0844	0,4	0	95,3	80,8	87,9	76,7	80,03	C4H9NO2	gamma-aminobutyric acid 2TMS	BTCSSZJGUNDROE-UHFFFAOYSA-N	NCCCC(O)=O	6,08	1294,15	440	False	False		FALSE	FALSE	06-NaCl1	NaN
26.753	29.3662	21.2533	25.3472	25.9652	29.3057	26.2367	26.3721	24.1702	28.9224	26.0333	26.4965	Lineolic acids and derivatives	96,7	971	79	19,573	2180,53	73,05721	1	NaN	99,2	65,5	50,5	72,4	10,7	C18H30O2	gamma-Linolenic acid	VZCCETWTMQHEPK-UHFFFAOYSA-N	CCCCCC=CCC=CCC=CCCCCC(O)=O	9,189	2190,6	340	False	False		FALSE	FALSE	07-SOR3	NaN
26.0271	27.4565	21.4822	25.9662	24.5025	24.105	21.0443	26.5478	22.1789	24.2426	24.0379	25.8448	O-glycosyl compounds	66	1552	87,3	24,971	2859,31	160,0993	0,533	0	96,1	81,4	87,7	79,6	12,65	C12H22O11	Gentiobiose	DLRVVLDZNNYCBX-LIZSDCNHSA-N	[H][C@@]1(O)O[C@]([H])(CO[C@]2([H])O[C@]([H])(CO)[C@@]([H])(O)[C@]([H])(O)[C@@]2([H])O)[C@@]([H])(O)[C@]([H])(O)[C@@]1([H])O	18,498	2891,22	440	False	False		FALSE	FALSE	16-NaCl3	NaN
18.8845	23.1331	19.4921	20.0924	22.956	23.8509	15.6841	23.4603	21.6259	23.8914	23.5475	25.0665	Glucuronic acid derivatives	98	841	82,3	18,37	2051,09	333,1653	0,311	0	99,3	70,9	76,1	49,8	20,89	C6H10O8	Glucarate	DSLZVSRJTYRBFB-LLEIAEIESA-N	[H][C@](O)(C(O)=O)[C@@]([H])(O)[C@]([H])(O)[C@]([H])(O)C(O)=O	13,328	2059,87	340	False	False		FALSE	FALSE	33-SOR1	NaN
25.5231	26.8681	22.1217	25.9864	24.6395	25.4119	23.6326	25.0635	21.2315	24.7217	24.1894	25.0085	Heptoses	100	1174	87,9	21,432	2395,46	217,0969	1	NaN	87	88,5	81,9	92,7	6,88	C7H14O7	glucoheptulose	HSNZZMHEPUFJNZ-SHUUEZRQSA-N	OC[C@@H](O)[C@@H](O)[C@@H](O)[C@H](O)C(=O)CO	13,81	2348,89	440	False	False		FALSE	FALSE	06-NaCl1	NaN
26.9691	27.6213	22.2517	27.476	26.229	27.9876	27.9556	28.2794	25.036	27.1353	26.7559	28.3458	Medium-chain hydroxy acids and derivatives	98	827	92,5	18,255	2039,06	73,02158	0,978	0	99,9	87,6	81,5	91,5	35,66	C6H12O7	Gluconic acid	RGHNJXZEOKUKBD-SQOUGZDYSA-N	[H][C@@](O)(CO)[C@@]([H])(O)[C@]([H])(O)[C@@]([H])(O)C(O)=O	13,23	2044,04	340	False	False		FALSE	FALSE	07-SOR3	NaN
22.44	26.0585	18.7511	26.3247	21.5759	27.0522	22.0546	26.9376	23.5896	25.0547	21.531	25.6032	Hexoses	26,3	758	72,7	17,644	1976,48	203,1147	0,311	0	84,1	65,1	89,1	48,4	9,97	C6H13NO5	Glucosamine	MSWZFWKMSRAUBD-IVMDWMLBSA-N	N[C@H]1C(O)O[C@H](CO)[C@@H](O)[C@@H]1O	11,748	2011,26	440	False	False		FALSE	FALSE	03-QC	NaN
30.967	30.9614	30.2365	30.7438	30.7572	30.8046	30.9777	30.7758	30.6437	30.6844	30.7243	30.7467	Hexoses	97,8	776	90,6	17,792	1991,24	72,99191	1	0	89,5	91,3	85	97,5	10,81	C6H12O6	Glucose	WQZGKKKJIJFFOK-GASJEMHNSA-N	OC[C@H]1OC(O)[C@H](O)[C@@H](O)[C@@H]1O	11,314	1946,51	440	False	False		FALSE	FALSE	04-B2	NaN
24.6449	26.0034	22.9203	25.9128	24.8081	26.0828	23.949	25.9107	23.7935	25.3325	24.2743	25.3071	Monosaccharide phosphates	100	560	89,2	15,707	1787,87	217,0786	0,956	0	92,1	87,3	77	96,4	6,69	C6H13O9P	glucose-1-phosphate	HXXFSFRBOHSIMQ-VFUOTHLCSA-N	OC[C@H]1O[C@H](OP(O)(O)=O)[C@H](O)[C@@H](O)[C@@H]1O	9,951	1754,61	440	False	False		FALSE	FALSE	21-NaCl2	NaN
24.9691	27.2236	21.3775	27.002	27.0665	27.2504	25.7138	27.216	23.4846	26.1853	24.1034	27.5176	Hexose phosphates	46,4	1123	78,3	20,981	2341,77	387,1365	0,467	NaN	92,1	69,1	94,1	42,9	1529,56	C6H13O9P	glucose-6-phosphate	NBSCHQHZLSJFNQ-VFUOTHLCSA-N	O[C@@H]1O[C@H](COP(O)(O)=O)[C@@H](O)[C@H](O)[C@H]1O	13,546	2302,35	440	False	False		FALSE	FALSE	26-B2	NaN
4.62756	8.44923	2.95981	16.6169	16.3631	16.0589	10.7397	18.5812	7.40878	12.2799	11.5481	16.3998	Glutamic acid and derivatives	69,2	435	90,2	13,954	1631,61	246,1243	0,156	0	98,7	84,5	87	88,4	6,02	C5H9NO4	Glutamic acid	WHUUTDBJXJRKMK-UHFFFAOYSA-N	NC(CCC(O)=O)C(O)=O	10,643	1628,11	340	False	False		FALSE	FALSE	40-SOR2	NaN
24.7248	23.1156	20.1158	21.2652	21.5768	21.2893	20.8804	22.9391	23.1643	23.4429	20.9893	23.0138	Alpha amino acids	95,9	508	86,5	15,048	1727,98	75,03825	0,489	0	94,3	81,3	66,1	96,8	20,96	C5H10N2O3	Glutamine	ZDXPYRJPNDTMRX-VKHMYHEASA-N	N[C@@H](CCC(O)=N)C(O)=O	9,507	1695,26	440	False	False		FALSE	FALSE	14-K1	NaN
19.7657	21.9639	17.0954	21.625	21.6191	25.1456	20.2748	28.9001	19.0426	21.9989	17.0082	25.2745	Alpha amino acids	68,2	372	87,9	13,067	1557,81	155,0925	0,444	0	96,6	82,1	89,9	77,4	443,72	C5H10N2O3	glutamine dehydrated 2tms minor	ZDXPYRJPNDTMRX-VKHMYHEASA-N	N[C@@H](CCC(O)=N)C(O)=O	8,21	1533,34	440	False	False		FALSE	FALSE	28-NaCl1	NaN
23.8418	22.174	19.4474	20.1452	22.2448	20.4399	19.3943	21.3797	19.4617	21.4901	23.5053	21.6113	Alpha amino acids	64	574	78,8	15,827	1798,86	156,1169	0,267	0	98,8	65,5	59,2	75,6	7,78	C5H10N2O3	Glutamine	ZDXPYRJPNDTMRX-UHFFFAOYSA-N	NC(CCC(O)=N)C(O)=O	11,622	1785,52	340	False	False		FALSE	FALSE	03-QC	NaN
18.9799	19.8993	13.3408	17.9615	25.258	20.1709	26.4101	19.9321	25.4208	25.6353	25.4456	25.6696	Dipeptides	95,3	854	82	18,502	2064,75	203,8151	0,889	0	99,8	70,1	66	63,7	32,64	C10H18N2O5	glutamyl-valine	SITLTJHOQZFJGG-XPUUQOCRSA-N	CC(C)[C@H](N=C(O)[C@@H](N)CCC(O)=O)C(O)=O	11,998	2049,93	340	False	False		FALSE	FALSE	14-K1	NaN
24.1443	27.7925	20.5893	23.2932	19.9983	17.9211	21.8694	25.9398	20.2278	26.6094	21.4619	26.291	Dicarboxylic acids and derivatives	90,4	262	87,1	11,282	1416,67	116,0935	0,756	0	99,9	78,5	70,5	84,6	25,77	C5H8O4	Glutaric acid	JFCQEDHGNNZCLN-UHFFFAOYSA-N	OC(=O)CCCC(O)=O	6,274	1394,6	440	False	False		FALSE	FALSE	42-B	NaN
18.9317	25.7127	16.5068	25.8063	20.1719	26.7906	20.2516	26.3093	19.9747	25.4305	20.2921	27.1503	Peptides	73,1	995	84,6	19,762	2201,4	213,0896	0,444	0	90,4	80,8	84,9	78,4	88,76	C10H17N3O6S	glutathione	RWSXRVCMGQZWBV-WDSKDSINSA-N	N[C@@H](CCC(O)=N[C@@H](CS)C(O)=NCC(O)=O)C(O)=O	12,688	2159,41	440	False	False		FALSE	FALSE	28-NaCl1	NaN
29.0284	28.2048	26.0763	27.7557	28.9494	28.3255	29.6236	27.83	27.2668	27.615	29.3854	28.18	Sugar acids and derivatives	100	213	92,7	10,33	1346,38	73,02554	0,956	1,1	99,6	88,1	77,6	97,9	5,48	C3H6O4	Glyceric acid	RBNPOMFGQQGHHO-UHFFFAOYSA-N	OCC(O)C(O)=O	8,847	1339,26	340	False	False		FALSE	FALSE	05-MAN3	NaN
20.9223	21.3928	18.1792	21.5761	20.9122	22.1844	21.1112	22.2158	20.3598	19.1393	20.8554	22.3989	Glycerophosphates	96	527	81,4	15,265	1747,75	243,0705	0,556	0	99,8	69,1	61,9	66,5	4,19	C3H9O6P	Glycerol-2-phosphate+glycerol 3-phosphate	DHCLVCXQIBBOPH-UHFFFAOYSA-N	OCC(CO)OP(O)(O)=O	11,36	1743,38	340	False	False		FALSE	FALSE	07-SOR3	NaN
28.002	28.4196	24.6728	29.3577	27.0889	31.3008	27.8713	25.4224	28.1962	29.3271	29.6333	30.455	Alpha amino acids	41,2	210	75,5	10,274	1342,35	174,1176	0,222	0	91	65,1	76,4	60,2	12,94	C2H5NO2	Glycine	DHMQDGOQFOQNFH-UHFFFAOYSA-N	NCC(O)=O	6,077	1293,88	440	False	False		FALSE	FALSE	06-NaCl1	NaN
23.4842	23.7703	28.3689	22.9173	22.8453	23.1965	23.1821	23.1159	22.2	22.9883	22.9612	22.7929	Alpha hydroxy acids and derivatives	100	24	96,7	6,589	1094,03	66,07829	0,867	0	96,8	96,7	94,7	98,2	21,2	C2H4O3	Glycolic acid	AEMRFAOFKBGASW-UHFFFAOYSA-N	OCC(O)=O	4,444	1068	440	False	False		FALSE	FALSE	39-QC_220429232059	NaN
23.1613	25.3549	21.1982	25.7711	24.1148	25.9656	22.1458	27.3787	23.4259	25.3046	22.679	26.5852	Aspartic acid and derivatives	99	450	85,2	14,17	1650,43	73,03494	0,911	0	98,4	76,4	66,2	80,4	148,36	C5H9N3O4	guanidinosuccinate	VVHOUVWJCQOYGG-REOHCLBHSA-N	NC(=N)N[C@@H](CC(O)=O)C(O)=O	9,288	1667,3	340	False	False		FALSE	FALSE	33-SOR1	NaN
14.6063	22.3915	15.3558	20.0503	18.3462	27.0898	17.1487	25.6174	20.0366	23.7865	15.8232	23.1717	Purine nucleosides	100	1522	90,1	24,675	2817,62	324,1469	0,844	0	99,7	83,7	71,4	94,1	186,05	C10H13N5O5	Guanosine	NYHBQMYGNKIUIF-UUOKFMHZSA-N	[H][C@]1(CO)O[C@@]([H])(N2C=NC3=C2NC(=N)N=C3O)[C@]([H])(O)[C@]1([H])O	17,989	2809,42	340	False	False		FALSE	FALSE	19-K3	NaN
19.8742	23.0278	17.5375	22.8553	20.2132	23.6698	19.9553	23.603	18.6935	23.0419	20.1243	23.5285	Medium-chain fatty acids	88	431	86,2	13,899	1626,84	155,113	0,867	0	97	79	68,1	90,9	10,78	C7H12O4	Heptanedioate	WLJVNTCWHIRURA-UHFFFAOYSA-N	OC(=O)CCCCCC(O)=O	10,5	1605	440	False	False		FALSE	FALSE	14-K1	NaN
29.4287	28.7635	17.1265	27.8344	27.7044	27.8541	28.8812	28.3989	28.0446	25.7703	21.5884	25.2609	Medium-chain fatty acids	63,3	881	77,6	18,755	2091,24	73,02033	0,6	0	92,2	67,9	64,1	76	11,41	C6H12O2	hexaric acid	FUZZWVXGSFPDMH-UHFFFAOYSA-N	CCCCCC(O)=O	11,924	2038,56	440	False	False		FALSE	FALSE	31-QC_220429175731	NaN
30.9009	30.859	19.4273	30.6051	30.6637	30.6607	30.4576	20.8678	30.0751	30.6159	30.5492	30.5035	Sugar alcohols	100	793	84	17,952	2007,59	203,7753	0,933	0	99,9	73,5	65,9	71,5	179,13	C6H14O6	hexitol	FBPFZTCFMRRESA-UHFFFAOYNA-N	OCC(O)C(O)C(O)C(O)CO	11,746	2010,86	340	False	False		FALSE	FALSE	18-SOR2	NaN
24.3713	26.1427	21.6543	25.677	23.0829	26.1178	25.26	25.9481	21.0844	23.9804	26.4453	25.4755	Hexose phosphates	96,2	1171	83,9	21,391	2390,65	204,0911	0,867	NaN	95,4	76,3	72,6	71,9	11,58	C6H13O9P	hexose-6-phosphate	NBSCHQHZLSJFNQ-UHFFFAOYNA-N	OC1OC(COP(O)(O)=O)C(O)C(O)C1O	13,852	2356,28	440	False	False		FALSE	FALSE	32-MAN2	NaN
30.003	30.3125	28.5359	30.3443	26.4068	28.0145	29.8678	30.3746	29.468	29.3583	29.7664	30.8531	Hippuric acids	61	607	82,4	16,197	1834,31	217,0913	0,622	0	98,4	71,7	99,4	35,4	14,11	C9H9NO3	hippuric acid	QIAFMBKCNZACKA-UHFFFAOYSA-N	OC(=O)CN=C(O)C1=CC=CC=C1	10,614	1845,77	340	False	False		FALSE	FALSE	07-SOR3	NaN
21.6079	25.8025	18.2363	25.3689	21.5873	26.0866	22.2374	26.0619	19.5631	25.4474	21.3758	25.6333	Alpha amino acids	69,6	1233	79,1	21,968	2460,79	128,1228	0,244	NaN	95,5	68,2	80	49,8	28,74	C8H16N2O4S2	homocystine	ZTVZLYBCZNMWCF-UHFFFAOYNA-N	NC(CCSSCCC(N)C(O)=O)C(O)=O	14,581	2488,07	440	False	False		FALSE	FALSE	36-K1	NaN
18.3807	19.0431	15.8785	19.3793	19.2584	20.2475	18.507	22.571	19.3375	19.3573	20.5776	21.8625	L-alpha-amino acids	87,1	297	90,1	11,982	1471,26	128,1061	0,267	0	99,3	83,9	73,6	97,8	3,57	C4H9NO3	Homoserine	UKAUYVFTDYCKQA-UHFFFAOYSA-N	NC(CCO)C(O)=O	9,588	1458,36	340	False	False		FALSE	FALSE	36-K1	NaN
22.0102	24.9602	18.3978	24.545	20.1231	24.2182	20.7294	25.0198	19.4094	24.5972	19.9658	25.2672	Proline and derivatives	63,2	338	87,9	12,65	1524,17	230,1836	0,711	0	98,7	80,6	90	75,4	43	C5H9NO3	Hydroxyproline	PMMYEEVYMWASQN-UHFFFAOYSA-N	OC1CNC(C1)C(O)=O	10,077	1537,08	340	False	False		FALSE	FALSE	25-QC	NaN
23.8456	24.6681	20.2798	24.3423	23.9087	24.8882	24.1268	25.0582	21.6294	24.7933	24.2178	25.1709	Sulfinic acids	100	428	84,9	13,844	1622,05	217,1127	0,733	NaN	96,6	77,1	60,4	90,6	17,92	C2H7NO2S	Hypotaurine	VVIUBCNYACGLLV-UHFFFAOYNA-N	NCCS(O)=O	6,606	1598,1	440	False	False		FALSE	FALSE	28-NaCl1	NaN
16.5484	25.3843	21.3002	25.0821	23.2275	25.5442	23.7253	25.5902	22.9389	26.0511	24.6208	27.0643	Arylsulfates	93,9	482	82,9	14,682	1695,12	277,4573	0,222	0	99,6	71,8	81,7	45,8	4,99	C8H7NO4S	indoxyl sulfate	BXFFHSIDQOFMLE-UHFFFAOYSA-N	OS(=O)(=O)OC1=CNC2=CC=CC=C12	9,622	1710,44	340	False	False		FALSE	FALSE	11-SOR1	NaN
24.2233	26.4324	21.2212	28.4128	25.5525	29.5004	25.0139	26.5691	21.9711	26.0528	24.5031	25.298	Purine nucleosides	100	1367	93,2	23,237	2622,28	217,0902	0,978	0	99,4	89,1	79,6	97,8	9,26	C10H12N4O5	Inosine	UGQMRVRMYYASKQ-KQYNXXCUSA-N	[H][C@]1(CO)O[C@@]([H])(N2C=NC3=C2N=CN=C3O)[C@]([H])(O)[C@]1([H])O	16,702	2602,4	340	False	False		FALSE	FALSE	19-K3	NaN
22.8469	22.4166	20.9584	21.9854	24.7618	21.2716	25.6051	19.9761	22.892	21.229	23.8061	21.3553	Purine ribonucleoside monophosphates	86,9	1684	80,4	26,295	3028,68	73,04265	1	NaN	94,3	71,1	63,9	74	8,35	C10H13N4O8P	inosine-5'-monophosphate	GRSZFWQUAKGDAV-KQYNXXCUSA-N	O[C@@H]1[C@@H](COP(O)(O)=O)O[C@H]([C@@H]1O)N1C=NC2=C1N=CN=C2O	16,978	2974,63	440	False	False		FALSE	FALSE	29-SOR3	NaN
30.394	31.2689	27.9478	31.8672	31.3256	32.0411	27.5724	30.2497	27.8392	31.2045	30.1741	31.185	Cyclohexanols	100	911	96,3	19,051	2123,18	216,9538	0,956	0	99,4	94,3	90,5	97,1	680,32	C6H12O6	Inositol	CDAISMWEOUEBRE-UHFFFAOYSA-N	OC1C(O)C(O)C(O)C(O)C1O	13,778	2132,25	340	False	False		FALSE	FALSE	38-NaCl3	NaN
27.5833	29.5265	23.0766	29.634	28.2099	30.5299	29.2564	29.5999	26.2225	29.2806	28.0769	29.4627	Inositol phosphates	99	1219	89,7	21,871	2448,95	73,02655	0,978	NaN	86,6	91,8	86,5	96,1	27,79	C6H13O9P	inositol-4-monophosphate	INAPMGSXUVUWAF-GFWFORPUSA-N	OC1[C@H](O)[C@H](O)C(OP(O)(O)=O)[C@H](O)[C@H]1O	14,108	2401,53	440	False	False		FALSE	FALSE	14-K1	NaN
19.1471	21.5422	16.0861	21.6672	19.2001	22.765	18.9084	22.3844	16.2479	21.6024	18.3084	22.0062	O-glycosyl compounds	64,8	2004	81,5	30,494	3422,11	271,0806	0,8	NaN	99,3	69,6	71,4	69,3	7,19	C18H32O16	inulotriose 2	AIHDCSAXVMAMJH-GFBKWZILSA-N	OC[C@H]1O[C@@](CO)(OC[C@H]2O[C@@](CO)(CO[C@H]3O[C@](O)(CO)[C@@H](O)[C@@H]3O)[C@@H](O)[C@@H]2O)[C@@H](O)[C@@H]1O	18,864	3412,5	340	False	False		FALSE	FALSE	05-MAN3	NaN
30.2898	30.2325	29.0577	30.1789	30.443	29.6254	30.3499	30.2911	30.31	30.0878	30.3274	29.6902	Tricarboxylic acids and derivatives	92	622	94,1	16,315	1845,64	273,0077	0,756	0	99,3	90,5	89,3	91,7	5865,83	C6H8O7	Isocitric acid+Citric acid	ODBLHEXUDAPZAU-UHFFFAOYSA-N & KRKNYBCHXYNGOX-UHFFFAOYSA-N	OC(C(CC(O)=O)C(O)=O)C(O)=O & C(C(=O)O)C(CC(=O)O)(C(=O)O)O	11,945	1837,41	340	False	False		FALSE	FALSE	30-K2	NaN
22.9967	24.2998	20.3489	22.9037	22.1208	23.4043	22.2774	21.2625	19.4861	20.0145	20.0499	20.3862	Isoflavanones	76,5	514	85,6	15,081	1730,99	147,0508	0,422	NaN	100	76	87,4	58,7	4,75	C15H12O2	ISOFLAVANONE	RTRZOHKLISMNRD-UHFFFAOYNA-N	c(c3)ccc(c3)C(C1)C(=O)c(c2)c(ccc2)O1	-1	1725,87	340	False	False		FALSE	FALSE	25-QC	NaN
28.0938	31.3042	12.6174	26.6917	23.5415	27.8066	17.0313	23.8632	23.332	23.2211	16.5888	20.3654	8-methoxypsoralens	54,5	365	81,7	12,995	1552,02	275,9551	0,111	NaN	96,1	72,1	80,7	68	6,11	C14H12O6	ISOHALFORDIN	NGCYDEYEPDYBIX-UHFFFAOYSA-N	COC(C(=O)3)=C(OC)c(c1)c(O3)c(OC)c(o2)c(cc2)1	-1	1574,7	440	False	False		FALSE	FALSE	03-QC	NaN
25.586	23.911	22.0282	22.7602	24.9768	27.6291	27.2445	24.7968	25.2533	22.4671	26.4758	24.7168	Isoleucine and derivatives	81,2	91	85,4	8,243	1201,19	86,07561	0,689	0	97,2	77,6	73,1	82,4	455,81	C6H13NO2	isoleucine	AGPKZVBTJJNPAG-WHFBIAKZSA-N	CC[C@H](C)[C@H](N)C(O)=O	4,899	1174,39	440	False	False		FALSE	FALSE	07-SOR3	NaN
23.509	26.6027	20.8679	26.3188	25.1645	27.6001	27.4658	26.6292	22.0853	23.9048	24.3517	26.4891	Purine nucleosides	80,8	1611	78,5	25,493	2929,9	73,04012	0,756	NaN	93,8	68,3	73	54,9	8,93	C15H21N5O4	Isopentenyladenosine	USVMJSALORZVDV-UHFFFAOYNA-N	CC(C)=CCNc(n3)c(n2)c(nc3)n(c2)C(O1)C(O)C(O)C(CO)1	11,431	2962,2	440	False	False		FALSE	FALSE	14-K1	NaN
29.7291	28.4906	23.3358	29.2549	33.7054	29.4104	31.9471	30.9991	27.3095	27.6825	30.4022	28.0222	Beta hydroxy acids and derivatives	100	323	92,8	12,39	1503,37	233,0739	0,911	55,1	94,7	91,5	86,2	95,2	85,69	C4H6O5	L-(-)-Malic acid	BJEPYKJPYRNKOW-UHFFFAOYNA-N	OC(=O)CC(O)C(O)=O	11,921	1539,1	440	False	False		FALSE	FALSE	03-QC	NaN
16.9795	20.5706	16.1403	23.2077	20.0183	23.337	18.2369	25.1895	17.6341	20.1008	17.2636	23.5314	Phenylalanine and derivatives	97	452	95,5	14,182	1651,48	218,105	0,533	NaN	96,4	95	92,4	98	12,33	C9H11NO2	L-(-)-Phenylalanine	COLNVLDHVKWLRT-UHFFFAOYNA-N	OC(=O)C([H])(N)Cc(c1)cccc1	6,71	1625,1	440	False	False		FALSE	FALSE	28-NaCl1	NaN
21.3296	30.3937	17.5427	30.1605	18.9205	30.5195	21.3225	30.4211	21.8621	30.3726	20.2027	30.3617	Proline and derivatives	100	187	94,2	9,918	1316,5	142,0304	0,8	0	96,7	92,4	89,9	92,4	880,63	C5H9NO2	L-(-)-Proline	ONIBWKKTOPOVIA-UHFFFAOYNA-N	OC(=O)C([H])(C1)NCC1	5,23	1294,1	440	False	False		FALSE	FALSE	39-QC_220429232059	NaN
22.9855	28.0128	21.7852	28.523	24.2105	29.7275	23.2967	28.625	24.711	28.2853	22.8752	28.5717	D-alpha-amino acids	95,7	667	94	16,707	1883,33	174,1138	0,556	0	97,8	91,4	87,1	95,6	334,62	C6H14N2O2	L-(+)-Lysine	KDXKERNSBIXSRK-YFKPBYRVSA-N	NCCCC[C@H](N)C(O)=O	14,739	1901,3	340	False	False		FALSE	FALSE	08-K2	NaN
22.0592	24.3288	19.9857	25.4079	22.1646	25.6068	21.4925	25.0808	20.0409	24.734	21.0434	25.1149	D-alpha-amino acids	82,6	652	75,9	16,599	1873,03	156,1185	0,622	0	91	65,9	69,3	52,5	76,47	C6H14N2O2	L-(+)-Lysine	KDXKERNSBIXSRK-YFKPBYRVSA-N	NCCCC[C@H](N)C(O)=O	12,287	1911,79	440	False	False		FALSE	FALSE	43-NaCl2	NaN
29.2055	30.5139	24.0348	31.0981	27.6723	31.2399	28.4284	30.7133	28.5018	30.414	26.6923	30.4659	Alpha amino acids and derivatives	96,6	357	96,2	12,902	1544,53	156,0004	0,911	0	98,7	94,6	94,1	94,4	2424,13	C5H7NO3	L-5-Oxoproline	ODHCTXKNWHHXJC-UHFFFAOYNA-N	O=C(C1)NC(C1)C(O)=O	6,279	1519,7	440	False	False		FALSE	FALSE	14-K1	NaN
25.7853	27.658	24.1492	27.9669	26.3741	28.457	26.6014	28.1344	24.763	27.664	25.891	28.1325	Alpha hydroxy acids and derivatives	87,5	16	92,7	6,326	1068,45	147,0788	0,933	26,5	99,9	87,9	81,5	97,7	6,33	C3H6O3	Lactic acid	JVTAAEKCZFNVCJ-UHFFFAOYSA-N	CC(O)C(O)=O	7,125	1062,36	340	False	False		FALSE	FALSE	25-QC	NaN
28.1473	26.6053	19.658	26.639	28.718	27.9081	28.903	26.8733	23.8988	25.5366	24.7831	26.9867	Fatty acyl glycosides of mono- and disaccharides	99	1478	90,9	24,246	2758,36	204,0861	1	NaN	96,2	87,4	82,6	88,7	17,35	C12H24O11	Lactitol	VQHSOMBJVWLPSR-UHFFFAOYNA-N	OCC(O)C(O)C(C(O)CO)OC(O1)C(O)C(O)C(O)C(CO)1	16,914	2732,79	440	False	False		FALSE	FALSE	11-SOR1	NaN
28.3653	26.9979	22.5885	26.812	28.1472	27.7366	28.6241	27.3595	23.7007	26.7599	28.1694	27.3481	Fatty acyl glycosides of mono- and disaccharides	98,3	1443	91,1	23,957	2718,77	204,0862	0,978	NaN	98,1	86,5	83	85,7	30,24	C12H22O12	lactobionic acid	JYTUSYBCFIZPBE-AMTLMPIISA-N	OC[C@@H](O)[C@@H](O[C@@H]1O[C@H](CO)[C@H](O)[C@H](O)[C@H]1O)[C@H](O)[C@@H](O)C(O)=O	15,881	2741,55	440	False	False		FALSE	FALSE	31-QC_220429175731	NaN
30.2405	29.0772	28.6125	29.5382	29.985	30.6956	30.9147	29.2929	28.0298	29.4699	30.3756	30.9069	Butenolides	95,2	646	89,5	16,51	1864,44	73,01709	0,867	NaN	100	82,5	76,4	85,4	18,55	C6H8O6	L-Ascorbic acid	CIWBSHSKHKDKBQ-JLAZNSOCSA-N	OC[C@H](O)[C@@H](O1)C(O)=C(O)C(=O)1	8,119	1862,3	340	False	False		FALSE	FALSE	19-K3	NaN
20.0671	21.7459	18.559	23.2273	22.0759	19.0818	22.0538	20.7403	20.8924	23.3274	21.182	23.5051	Asparagine and derivatives	87	484	93,2	14,684	1695,33	116,0971	0,378	NaN	92,8	93,4	96,5	91,9	5,74	C4H8N2O3	L-Asparagine	DCXYFEDJOCDNAF-UWTATZPHSA-N	NC(=O)C[C@@H](N)C(O)=O	7,385	1656,3	440	False	False		FALSE	FALSE	14-K1	NaN
29.2201	28.1397	24.7696	27.5358	27.9112	27.553	30.2984	28.9501	26.7117	26.086	26.2188	27.887	Aspartic acid and derivatives	97,2	315	93,2	12,246	1491,92	73,02211	0,556	0	98,3	89,8	89,1	87,1	38,4	C4H7NO4	L-Aspartic acid	CKLJMWTZIZZHCS-UHFFFAOYNA-N	OC(=O)CC(N)C(O)=O	6,776	1506,6	340	False	False		FALSE	FALSE	40-SOR2	NaN
23.0014	23.2388	20.8364	25.0261	24.5246	26.7191	24.9871	24.5279	22.463	23.9904	24.0714	25.7305	Cysteine and derivatives	76,2	1062	82,1	20,408	2274,76	73,05824	0,978	NaN	98,8	71	74,4	63,3	21,29	C3H7NO2S	L-Cysteine	XUJNEKJLAYXESH-REOHCLBHSA-N	N[C@@H](CS)C(O)=O	8,922	2283,7	340	False	False		FALSE	FALSE	03-QC	NaN
30.8441	30.609	20.5797	30.0481	21.0142	30.0684	30.063	30.2958	20.1542	30.2357	29.3533	30.0941	Leucine and derivatives	91,9	165	87,3	9,568	1291,74	132,9048	0,889	0	96	81,6	73	89,3	249,07	C6H13NO2	leucine	ROHFNLRQFUQHCH-YFKPBYRVSA-N	CC(C)C[C@H](N)C(O)=O	5,753	1260,62	440	False	False		FALSE	FALSE	36-K1	NaN
23.1554	25.2451	19.0483	24.3097	21.9585	25.7555	23.842	25.5031	18.77	21.5117	23.5196	25.429	Fatty acyl glycosides of mono- and disaccharides	92,7	1302	85,5	22,637	2544,48	204,0716	0,867	NaN	98,6	76,8	67	83,6	13,57	C12H22O11	leucrose	DXALOGXSFLZLLN-WTZPKTTFSA-N	OC[C@@H](O[C@H]1O[C@H](CO)[C@@H](O)[C@H](O)[C@H]1O)[C@@H](O)[C@H](O)C(=O)CO	14,811	2531,3	340	False	False		FALSE	FALSE	17-QC_220428024012	NaN
21.284	23.2001	18.4678	24.4139	22.1292	26.2868	21.9455	23.4596	20.2341	24.3325	22.2728	26.0518	Oxepanes	93,8	471	88,5	14,486	1677,91	204,113	0,622	0	99,9	80,9	73,4	85,7	7,05	C6H10O5	levoglucosan	TWNIBLMWSKIRAT-VFUOTHLCSA-N	O[C@@H]1[C@H]2CO[C@H](O2)[C@H](O)[C@H]1O	9,494	1693,55	340	False	False		FALSE	FALSE	30-K2	NaN
24.9417	23.5168	19.8005	25.752	23.7692	25.9751	23.0646	28.2669	23.0517	23.9828	29.294	26.1273	Glutamic acid and derivatives	100	439	95,7	14,042	1639,3	72,90816	0,711	NaN	93,3	97,3	96,1	97,7	302,83	C5H9NO4	L-Glutamic acid	WHUUTDBJXJRKMK-VKHMYHEASA-N	OC(=O)CC[C@H](N)C(O)=O	6,643	1607,8	440	False	False		FALSE	FALSE	30-K2	NaN
29.0921	27.0172	26.5203	26.7616	29.366	27.4937	30.2966	28.6015	27.498	28.56	31.0675	28.0059	Alpha amino acids	100	577	95,7	15,864	1802,48	73,01569	0,644	NaN	92,5	97,8	96,7	98,2	28,21	C5H10N2O3	L-Glutamine	ZDXPYRJPNDTMRX-VKHMYHEASA-N	NC(=O)CC[C@H](N)C(O)=O	7,235	1763,1	440	False	False		FALSE	FALSE	03-QC	NaN
19.5521	18.9802	16.8898	19.4441	18.826	18.9471	17.9265	18.6498	16.452	19.1233	18.815	19.5626	Peptides	92	481	79	14,602	1688,12	156,1141	0,267	1,8	99,3	65,5	50,3	75	8,83	C20H32N6O12S2	L-Glutathione (oxidized form)	YPZRWBKMTBYPTK-BJDJZHNGSA-N	OC(=O)CNC(=O)[C@H](CSSC[C@H](NC(=O)CC[C@H](N)C(O)=O)C(=O)NCC(O)=O)NC(=O)CC[C@H](N)C(O)=O	13,161	1696,7	340	False	False		FALSE	FALSE	33-SOR1	NaN
20.3967	20.2731	17.6944	20.3713	21.6429	20.7155	21.9568	20.762	20.4012	19.6995	19.7345	19.5137	Gamma butyrolactones	84,4	621	70,4	16,313	1845,51	145,9907	0,244	0	78,4	65,1	65,3	55,2	8,22	C6H10O6	L-Gulcono-1,4-lactone	SXZYCXMUPBBULW-UHFFFAOYNA-N	OCC(O)C(O1)C(O)C(O)C(=O)1	12,292	1912,63	440	False	False		FALSE	FALSE	32-MAN2	NaN
27.9797	24.7778	19.7309	23.8076	26.4141	24.3664	24.4946	25.5493	26.1923	25.337	24.4418	24.9741	Alpha amino acids	92,7	1262	81,9	22,213	2490,72	73,06593	0,778	NaN	96,7	72,1	95,5	26,8	10,74	C8H16N2O4S2	L-Homocystine	ZTVZLYBCZNMWCF-UHFFFAOYNA-N	OC(=O)C(N)CCSSCCC(N)C(O)=O	10,105	2514,3	440	False	False		FALSE	FALSE	07-SOR3	NaN
30.2668	30.0618	28.128	29.8167	30.3556	31.0739	30.3943	29.9875	28.2352	29.9219	30.3846	30.4563	Sugar alcohols	97	750	95,4	17,522	1964,22	73,02884	1	NaN	92,1	97,6	97,5	98	219,66	C6H14O6	L-Iditol	FBPFZTCFMRRESA-UNTFVMJOSA-N	OC[C@H](O)[C@@H](O)[C@H](O)[C@@H](O)CO	7,773	1925	440	False	False		FALSE	FALSE	36-K1	NaN
22.3939	22.4499	21.9459	22.7983	22.926	23.4695	23.702	22.8847	22.4	22.2475	22.5357	22.7695	Lineolic acids and derivatives	92,1	1122	86,8	20,981	2341,75	67,06874	0,933	NaN	98,4	79,1	68,8	88,1	10,56	C21H40O2Si	LINOLEIC ACID TRIMETHYLSILYL ESTER	MXGBYOVWUYSJSN-UHFFFAOYSA-N	CCCCCC=CCC=CCCCCCCCC(=O)O[Si](C)(C)C	-1	2361,7	340	False	False		FALSE	FALSE	32-MAN2	NaN
27.3609	27.0468	25.2953	26.8676	27.4476	27.8159	27.7375	27.4286	26.3837	26.7364	27.2915	27.4336	Lineolic acids and derivatives	100	1037	94	20,194	2250,5	75,03409	1	NaN	90,9	96,1	93,2	98,4	37,77	C18H32O2	Linoleic acid	OYHQOLUKZRVURQ-UHFFFAOYSA-N	CCCCCC=CCC=CCCCCCCCC(O)=O	9,245	2209,6	440	False	False		FALSE	FALSE	35-CH2Cl2_220429203922	NaN
23.5774	27.2288	22.3107	26.9215	23.9539	27.8352	24.2903	27.5927	26.3077	26.7592	27.2358	27.4727	Lineolic acids and derivatives	98,8	1042	93,8	20,256	2257,5	75,03316	0,978	NaN	89,9	96,3	94,3	98,1	31,66	C18H30O2	Linolenic acid	DTOSIQBPPRVQHS-UHFFFAOYSA-N	CCC=CCC=CCC=CCCCCCCCC(O)=O	9,263	2215,6	440	False	False		FALSE	FALSE	15-MAN1	NaN
18.1606	19.2249	13.5021	23.0124	17.3742	19.8548	16.814	23.229	14.6427	23.7709	18.3798	20.6362	L-alpha-amino acids	75	206	89,3	10,22	1338,41	158,1635	0,933	0	100	82,2	83,6	83,6	7,59	C6H13NO2	L-Norleucine	LRQKBLKVPFOOQJ-YFKPBYRVSA-N	CCCC[C@H](N)C(O)=O	5,321	1312,2	440	False	False		FALSE	FALSE	36-K1	NaN
26.8728	28.0638	21.7722	26.5866	23.554	27.0466	27.8273	29.7518	22.4064	26.9153	27.646	30.0238	L-alpha-amino acids	100	109	98,1	8,555	1222,29	73,05026	0,489	0	100	96,8	95	98	22,58	C5H11NO2	L-Norvaline	SNDPXSYFESPGGJ-BYPYZUCNSA-N	CCC[C@H](N)C(O)=O	4,9	1233,3	340	False	False		FALSE	FALSE	43-NaCl2	NaN
24.6293	23.7308	22.0674	22.8008	20.2928	23.1107	24.6608	22.6443	17.8581	22.5378	24.7732	24.341	Proline and derivatives	23,1	199	71	10,148	1333,2	70,07811	0,4	NaN	79,8	65,2	87,1	53,3	6,74	C5H9NO2	L-(-)-Proline	ONIBWKKTOPOVIA-UHFFFAOYNA-N	OC(=O)C([H])(C1)NCC1	-1	1281,7	440	False	False		FALSE	FALSE	03-QC	NaN
17.617	18.3704	15.0505	18.448	18.5108	18.774	18.2596	19.1629	16.4134	18.9015	18.5906	19.3187	Hexoses	52,9	536	73,6	15,405	1760,44	277,1324	0,4	0	85,2	65,8	67	70,4	4,15	C6H12O5	L-Rhamnose	PNNNRSAQSRJVSB-UHFFFAOYNA-N	O=CC(O)C(O)C(O)C(C)O	10,858	1709,29	440	False	False		FALSE	FALSE	20-B	NaN
24.6379	28.6428	24.0471	28.4826	25.7051	28.5877	27.3985	29.4077	26.7872	26.3844	24.8144	27.9582	Serine and derivatives	48,4	146	77,4	9,358	1277,28	116,0458	0,289	0	95,8	65,1	66,2	71,7	16,96	C3H7NO3	L-Serine	MTCFGRXMJLQNBG-REOHCLBHSA-N	OC[C@H](N)C(O)=O	6,937	1251,94	440	False	False		FALSE	FALSE	19-K3	NaN
21.8528	29.3658	19.8237	30.1272	23.5482	31.0053	23.4782	30.3164	23.1622	29.9461	23.8014	30.8329	L-alpha-amino acids	100	254	96,8	11,098	1402,26	72,95573	0,978	0	96	97,4	96,1	98,1	12,5	C4H9NO3	L-Threonine	AYFVYJQAPQTCCC-HRFVKAFMSA-N	C[C@H](O)[C@H](N)C(O)=O	5,629	1375,4	440	False	False		FALSE	FALSE	38-NaCl3	NaN
29.9247	22.4367	18.7172	21.3457	29.9419	22.9027	29.1932	29.9182	20.8872	21.862	22.0928	22.4363	Tyrosine and derivatives	86,8	803	90,6	18,02	2014,63	189,0776	0,133	0	99,8	84,4	100	59,7	4,26	C9H11NO3	L-Tyrosine	OUYCCCASQSFEME-UHFFFAOYNA-N	OC(=O)C(N)Cc(c1)ccc(O)c1	15,525	2017,7	340	False	False		FALSE	FALSE	42-B	NaN
25.3586	25.8817	21.1831	27.107	24.1304	25.099	25.4355	27.0904	24.8818	29.3296	24.6355	27.1607	Valine and derivatives	71,9	115	82,1	8,69	1231,48	147,0867	0,689	100	99,8	70,4	76,6	60,3	41,85	C5H11NO2	L-Valine	KZSNJWFQEVHDMF-BYPYZUCNSA-N	CC(C)[C@H](N)C(O)=O	8,713	1238,9	340	False	False		FALSE	FALSE	38-NaCl3	NaN
30.4356	29.0637	30.7379	28.8897	28.6805	28.507	30.7118	29.1126	26.7822	29.0036	30.6253	28.9395	D-alpha-amino acids	100	742	91,6	17,492	1961,15	73,02058	0,6	0	97,9	87,4	78	95,1	56,95	C6H14N2O2	L-(+)-Lysine	KDXKERNSBIXSRK-UHFFFAOYSA-N	NCCCCC(N)C(O)=O	12,582	1939,94	440	False	False		FALSE	FALSE	14-K1	NaN
22.2317	27.161	23.1156	20.1677	18.1786	25.7453	25.8349	25.9756	19.567	25.8904	20.9477	26.1355	Pentoses	90	479	80,6	14,569	1685,26	103,0725	0,4	0	99,3	68,1	72,3	51	4,71	C5H10O5	Lyxose_2_major	PYMYPHUHKUWMLA-UOWFLXDJSA-N	[H][C@@](O)(CO)[C@]([H])(O)[C@]([H])(O)C=O	10,982	1682,54	340	False	False		FALSE	FALSE	09-QC_220427211712	NaN
30.3463	30.0191	28.1528	29.8666	30.3125	30.0731	30.3987	29.8952	29.4135	29.6387	22.9856	29.8391	Beta hydroxy acids and derivatives	100	327	95,7	12,463	1509,15	147,0638	0,911	0	99,2	93,3	88,2	97,7	34,48	C4H6O5	Malic acid	BJEPYKJPYRNKOW-UHFFFAOYSA-N	OC(CC(O)=O)C(O)=O	9,824	1496,36	340	False	False		FALSE	FALSE	41-K3	NaN
27.8706	27.8173	25.1023	27.2786	27.8179	28.0713	28.7428	27.2159	27.0864	27.9607	28.5958	28.6482	Dicarboxylic acids and derivatives	100	118	91,8	8,719	1233,55	147,0654	0,8	58,5	98,7	87,2	83	87,2	8,69	C3H4O4	Malonic acid	OFOBLEOULBTSOW-UHFFFAOYSA-N	OC(=O)CC(O)=O	8,02	1206,3	440	False	False		FALSE	FALSE	27-MAN3	NaN
23.6859	26.0188	23.0368	24.9648	23.3574	25.3342	26.734	25.2458	24.2252	25.2203	27.1145	26.8036	Fatty acyl glycosides of mono- and disaccharides	99	1538	93,2	24,819	2837,93	217,0663	1	NaN	99,1	89,3	85,7	89,7	89,55	C12H24O11	maltitol	VQHSOMBJVWLPSR-WUJBLJFYSA-N	OC[C@H](O)[C@@H](O)[C@H](O[C@H]1O[C@H](CO)[C@@H](O)[C@H](O)[C@H]1O)[C@H](O)CO	16,28	2824,21	340	False	False		FALSE	FALSE	10-MAN2	NaN
30.2831	29.9237	26.1215	29.4541	30.4913	29.8486	30.4826	30.6055	29.4259	30.4891	30.065	29.9713	O-glycosyl compounds	73,1	1424	87,6	23,77	2693,38	73,34437	0,733	NaN	99,2	79,9	91,6	65,8	12,32	C12H22O11	Maltose	GUBGYTABKSRVRQ-UHFFFAOYNA-N	OCC(O1)C(O)C(O)C(O)C1OC(C(CO)2)C(O)C(O)C(O)O2	10,58	2690,7	340	False	False		FALSE	FALSE	06-NaCl1	NaN
21.2093	22.7359	18.6118	22.295	21.3875	23.1135	21.5713	22.9043	19.9796	22.3358	21.3034	22.5637	Oligosaccharides	95,6	2179	93,4	33,029	3669	361,1792	1	NaN	99,9	89,1	83,4	94,5	11,51	C18H34O16	maltotriitol	XJCCHWKNFMUJFE-CGQAXDJHSA-N	OC[C@H](O)[C@@H](O)[C@H](O[C@H]1O[C@H](CO)[C@@H](O[C@H]2O[C@H](CO)[C@@H](O)[C@H](O)[C@H]2O)[C@H](O)[C@H]1O)[C@H](O)CO	20,282	3674,98	340	False	False		FALSE	FALSE	14-K1	NaN
21.5192	23.5786	18.8634	22.1376	21.6614	23.892	19.3009	23.7148	20.0041	23.1272	19.2888	22.5009	Oligosaccharides	60	2184	79,6	33,059	3671,92	361,1675	1	NaN	98,6	67	70,6	65,1	4,27	C18H32O16	Maltotriose	FYGDTMLNYKFZSV-DZOUCCHMSA-N	[H]C1(O)O[C@]([H])(CO)[C@@]([H])(O[C@@]2([H])O[C@]([H])(CO)[C@@]([H])(O[C@@]3([H])O[C@]([H])(CO)[C@@]([H])(O)[C@]([H])(O)[C@@]3([H])O)[C@]([H])(O)[C@@]2([H])O)[C@]([H])(O)[C@@]1([H])O	23,46	3689,29	340	False	False		FALSE	FALSE	06-NaCl1	NaN
27.9319	28.1197	24.7789	29.5939	26.4741	28.4161	27.0181	29.6976	26.02	28.441	27.2695	28.4662	Oligosaccharides	95,8	2074	91,5	31,488	3518,94	361,1727	0,933	NaN	99,1	86,4	83	86,8	37,61	C18H32O16	Maltotriose	FYGDTMLNYKFZSV-UHFFFAOYNA-N	OCC(O1)C(O)C(O)C(O)C1OC(C(CO)3)C(O)C(O)C(O3)OC(C(CO)2)C(O)C(O)C(O)O2	13,113	3532,2	340	False	False		FALSE	FALSE	43-NaCl2	NaN
30.2814	30.1914	23.3862	29.9771	29.941	26.3841	29.8493	30.2009	30.0817	30.0647	30.0833	30.3966	Sugar alcohols	68	733	88,2	17,419	1953,88	205,0699	0,622	0	100	80,3	88,4	74,5	247,46	C6H14O6	Mannitol	FBPFZTCFMRRESA-KVTDHHQDSA-N	[H][C@@](O)(CO)[C@@]([H])(O)[C@]([H])(O)[C@]([H])(O)CO	12,761	1968,7	340	False	False		FALSE	FALSE	21-NaCl2	NaN
25.795	26.6637	22.4733	26.2141	25.806	26.6137	26.8648	27.3178	24.6693	26.6469	25.9099	26.6566	Hexose phosphates	99	1103	89,9	20,836	2324,55	73,03165	0,956	0	100	83,2	72,1	91,9	32,52	C6H13O9P	mannose-6-phosphate NIST	NBSCHQHZLSJFNQ-QTVWNMPRSA-N	OC1O[C@H](COP(O)(O)=O)[C@@H](O)[C@H](O)[C@@H]1O	13,711	2331,38	340	False	False		FALSE	FALSE	36-K1	NaN
20.7485	21.8046	18.2909	21.6101	20.7453	22.0582	21.0843	21.6437	19.2543	21.1837	21.1615	21.8171	Oligosaccharides	86,7	2045	92,1	31,119	3483,02	361,1869	0,911	NaN	98,4	88	86	91,5	5,26	C18H32O16	melezitose	QWIZNVHXZXRPDR-WSCXOGSTSA-N	OC[C@H]1O[C@@](CO)(O[C@H]2O[C@H](CO)[C@@H](O)[C@H](O)[C@H]2O)[C@@H](O[C@H]2O[C@H](CO)[C@@H](O)[C@H](O)[C@H]2O)[C@@H]1O	19,112	3464,36	340	False	False		FALSE	FALSE	31-QC_220429175731	NaN
29.8046	29.9583	27.0476	29.6387	29.7956	30.1977	30.3398	30.5474	27.8977	30.0442	29.866	30.1716	O-glycosyl compounds	97,6	1497	95,6	24,435	2784,28	73,0288	1	NaN	94,6	96,3	96,3	95,8	11,46	C12H22O11	Melibiose	DLRVVLDZNNYCBX-ABXHMFFYSA-N	OC[C@@H](O1)[C@H](O)[C@H](O)[C@@H](O)[C@@H](OC[C@@H](O2)[C@@H](O)[C@H](O)[C@@H](O)C(O)2)1	10,376	2839,4	440	False	False		FALSE	FALSE	41-K3	NaN
28.1882	28.2505	28.7689	28.5967	28.1331	28.2357	28.0997	28.1824	27.9443	28.2288	28.1912	28.1912	Phenylhydantoins	35	695	75,6	17,019	1913,94	189,0269	0,222	NaN	91,4	65,1	84	52	12,1	C12H14N2O2	MEPHENYTOIN	GMHKMTDVRCWUDX-UHFFFAOYNA-N	CCC(N1)(c(c2)cccc2)C(=O)N(C)C(=O)1	-1	1877,98	440	False	False		FALSE	FALSE	18-SOR2	NaN
30.3461	30.0252	28.1523	29.8708	30.3124	30.079	30.3987	29.899	29.414	29.6435	30.4549	29.8439	Methyl-branched fatty acids	97,4	220	78,1	10,539	1361,52	166,0639	0,978	0	95,2	66,7	51	74,8	29,02	C5H6O4	Mesaconic acid	HNEGQIOMVPPMNR-UHFFFAOYSA-N	OC(=O)C=C(C)C(O)=O	6,227	1389,3	440	False	False		FALSE	FALSE	21-NaCl2	NaN
20.341	20.694	18.056	24.4762	21.5064	22.5228	21.9267	24.7352	19.3808	24.8614	21.8741	23.4621	Sugar alcohols	88	347	80,8	12,777	1534,43	147,0611	0,756	0	99,6	68,2	82,1	37,6	7,3	C4H10O4	Meso erythritol	UNXHWFMMPAWVPI-ZXZARUISSA-N	[H][C@](O)(CO)[C@]([H])(O)CO	9,997	1524,25	340	False	False		FALSE	FALSE	33-SOR1	NaN
28.068	23.0423	25.7372	27.2623	29.578	24.3629	29.8417	28.32	28.5785	28.1927	30.8473	28.0237	Monoalkyl phosphates	93,5	81	94,9	8,069	1189,84	241,037	1	0	97,5	93,2	92	94,8	2156,76	CH5O4P	methanolphosphate	CAAULPUQFIIOTL-UHFFFAOYSA-N	COP(O)(O)=O	4,825	1167,19	440	False	False		FALSE	FALSE	06-NaCl1	NaN
16.8967	20.3718	14.6769	21.1932	16.2464	22.327	17.0735	23.9806	11.5497	18.682	13.6407	22.0719	Methionine and derivatives	82,9	351	92,3	12,84	1539,56	176,114	0,222	0	99,2	87,7	95,3	78,8	44,15	C5H11NO2S	Methionine	FFEARJCKVFRZRR-UHFFFAOYSA-N	CSCCC(N)C(O)=O	10,033	1529,95	340	False	False		FALSE	FALSE	36-K1	NaN
23.87	23.0068	19.6927	20.4313	22.5393	23.6603	23.3925	20.2123	20.2172	21.3287	22.6617	23.5096	Fatty acid methyl esters	84,5	1277	79,2	22,385	2512,17	67,07679	0,667	NaN	85,2	75,2	67,4	82,3	13,52	C21H32O2	METHYL (5Z,8Z,11Z,14Z,17Z)-EICOSAPENTAENOATE	QWDCYFDDFPWISL-UHFFFAOYSA-N	CCC=CCC=CCC=CCC=CCC=CCCCC(=O)OC	-1	2446,51	440	False	False		FALSE	FALSE	23-CH2Cl2	NaN
25.1039	30.4001	20.9353	30.3063	30.1555	30.3933	30.4244	30.1956	29.9873	30.3942	30.3373	30.3289	O-glycosyl compounds	98	617	89,8	16,285	1842,75	203,9453	1	0	99,4	83,4	74	90	1179,56	C7H14O6	methyl O-D-galactopyranoside	HOVAGTYPODGVJG-VOQCIKJUSA-N	CO[C@@H]1O[C@H](CO)[C@H](O)[C@H](O)[C@H]1O	10,514	1831,67	340	False	False		FALSE	FALSE	15-MAN1	NaN
23.1296	22.9647	21.8302	22.7573	23.3615	23.2257	23.3654	22.8317	22.2183	22.2886	22.7844	21.9829	Fatty acid methyl esters	59,2	751	85,9	17,545	1966,54	87,06612	0,267	NaN	99,9	76,5	84,7	72,9	12,96	C17H34O2	METHYL PALMITATE	FLIACVVOZYBSBS-UHFFFAOYSA-N	CCCCCCCCCCCCCCCC(=O)OC	-1	1969,4	340	False	False		FALSE	FALSE	42-B	NaN
22.945	25.8914	16.7854	26.1455	15.4829	22.402	23.1036	26.2394	22.5597	26.3094	22.1873	22.6516	Fatty alcohols	78,3	563	81,3	15,726	1789,69	204,0892	0,689	0	98,9	69,6	60,5	78,8	4,64	C7H14O6	methylhexose	QRAXLHLYZJCAKB-UHFFFAOYNA-N	COC(C=O)C(O)C(O)C(O)CO	10,268	1797,1	340	False	False		FALSE	FALSE	16-NaCl3	NaN
22.3711	26.5718	18.0185	25.1563	19.8556	26.9021	26.1849	26.3669	22.9847	23.4542	20.3304	24.2502	Dicarboxylic acids and derivatives	86,2	98	84	8,379	1210,3	147,0747	0,889	0	99,7	73,5	58,2	90,1	16,5	C4H6O4	Methylmalonic acid	ZIYVHBGGAOATLY-UHFFFAOYSA-N	OC(=O)C(C)C(O)=O	4,73	1207,6	340	False	False		FALSE	FALSE	04-B2	NaN
27.2845	29.1596	24.7034	29.2084	28.1427	30.0426	28.406	29.4991	26.8691	28.8395	27.5985	29.235	Dialkylarylamines	91,9	1031	79	20,125	2242,6	73,04586	0,044	NaN	99,3	65,4	68,1	48,3	5,33	C9H15N5O	Minoxidil	ZFMITUMMTDLWHR-UHFFFAOYSA-N	Nc(c1)n(=O)c(N)nc1N(C2)CCCC2	9,391	2255,6	340	False	False		FALSE	FALSE	15-MAN1	NaN
26.3933	30.5767	22.8921	25.8773	29.0293	30.7524	30.5421	31.2593	31.005	26.2304	28.5124	32.2408	Cyclohexanols	78,7	876	83	18,721	2087,6	217,0906	0,933	0	99,6	72	69,3	72,8	15,22	C6H12O6	myo-inositol	CDAISMWEOUEBRE-UHFFFAOYSA-N	OC1C(O)C(O)C(O)C(O)C1O	12,184	2078,76	340	False	False		FALSE	FALSE	44-QC_220430024307	NaN
25.2646	25.0054	20.1234	24.2637	23.6035	25.5833	25.3353	25.6418	23.8635	24.7113	23.9137	24.7369	Acylaminosugars	96	1337	86,2	22,946	2584,16	387,1582	0,978	0	98,1	78,2	67,8	84,9	140,95	C8H16NO9P	N-Acetyl-D-glucosamine 6-phosphate	BRGMHAYQAZFZDJ-RTRLPJTCSA-N	[H]C1(O)O[C@]([H])(COP(O)(O)=O)[C@@]([H])(O)[C@]([H])(O)[C@@]1([H])N=C(C)O	16,484	2567,37	340	False	False		FALSE	FALSE	26-B2	NaN
28.6566	28.5404	26.9037	28.1353	27.5602	25.3282	24.1969	27.6461	27.5624	24.1823	28.0269	28.2505	N-acyl-alpha-hexosamines	96	874	92,8	18,693	2084,77	73,04037	0,978	NaN	89,5	95	95,1	94,3	12,44	C8H15NO6	N-Acetyl-D-glucosamine	OVRNDRQMDRJTHS-RTRLPJTCSA-N	OC[C@@H](O1)[C@@H](O)[C@H](O)[C@@H](NC(C)=O)C(O)1	8,815	2065,2	340	False	False		FALSE	FALSE	27-MAN3	NaN
25.9114	29.3724	23.5068	29.9274	27.1712	30.5766	26.4241	30.2275	25.4472	30.1731	26.8267	30.6916	N-acyl-alpha-hexosamines	84,3	933	90,9	19,236	2143,51	205,1121	0,911	0	97,8	86,3	84,5	89,9	14,23	C8H15NO6	n-acetyl-d-hexosamine 1	OVRNDRQMDRJTHS-FMDGEEDCSA-N	CC(O)=N[C@H]1[C@H](O)O[C@H](CO)[C@@H](O)[C@@H]1O	12,439	2119,13	440	False	False		FALSE	FALSE	14-K1	NaN
28.2869	30.3516	23.2107	27.7543	27.741	28.1656	28.4668	27.4043	24.0175	28.7599	28.7601	27.9505	N-acyl-L-alpha-amino acids	93,2	340	92,7	12,674	1526,09	73,01889	0,956	0	94,2	91,6	91,6	90,9	74,48	C5H9NO4	N-Acetyl-DL-serine	JJIHLJJYMXLCOY-UHFFFAOYNA-N	OCC(NC(C)=O)C(O)=O	6,154	1497	440	False	False		FALSE	FALSE	08-K2	NaN
19.203	20.8682	16.6827	20.5258	20.4641	22.3933	20.7881	22.3136	15.808	21.8208	20.5571	20.9155	N-acyl-alpha-hexosamines	77,8	891	82,6	18,879	2104,4	173,0892	0,911	0	96,5	73,2	73,7	70,2	6,15	C8H15NO6	N-acetyl-D-mannosamine minor1	OVRNDRQMDRJTHS-ZTVVOAFPSA-N	CC(O)=N[C@@H]1C(O)O[C@H](CO)[C@@H](O)[C@@H]1O	12,188	2079,48	440	False	False		FALSE	FALSE	03-QC	NaN
28.5635	28.5875	21.2429	27.5292	27.4572	28.138	28.6415	26.1305	28.6003	29.3435	29.7759	26.7747	Glutamic acid and derivatives	69,2	343	80,6	12,698	1528,06	75,03121	0,778	0	96	70,3	63,1	81,6	695,38	C7H11NO5	n-acetylglutamate	RFMMMVDNIPUKGG-YFKPBYRVSA-N	CC(O)=N[C@@H](CCC(O)=O)C(O)=O	7,963	1503,43	440	False	False		FALSE	FALSE	18-SOR2	NaN
17.3533	19.6006	14.7533	19.5981	20.3487	20.5756	18.0086	20.1297	16.5151	20.0689	18.6691	20.6732	N-acyl-alpha amino acids	53,6	178	84,2	9,735	1303,45	174,0667	0,356	0	96,2	76,1	78,8	83,4	5,4	C4H7NO3	N-acetylglycine	OKJIRPAQVSHGFK-UHFFFAOYSA-N	CC(O)=NCC(O)=O	5,935	1279,3	440	False	False		FALSE	FALSE	30-K2	NaN
29.9032	30.128	27.3689	30.3108	30.2628	30.5617	30.3014	30.3121	28.7608	30.0484	29.8023	30.1114	N-acyl-alpha-hexosamines	97,6	847	88,1	18,452	2059,58	147,0545	1	0	94,4	83,9	77,6	86,7	165,54	C8H15NO6	N-acetylmannosamine minor	OVRNDRQMDRJTHS-ZTVVOAFPSA-N	CC(O)=N[C@@H]1C(O)O[C@H](CO)[C@@H](O)[C@@H]1O	12,255	2089,88	440	False	False		FALSE	FALSE	11-SOR1	NaN
23.1462	22.911	16.6848	23.2912	23.939	24.3695	22.8842	23.0905	18.6103	22.5427	23.6146	23.3578	N-acyl-L-alpha-amino acids	77,8	806	76,9	18,036	2016,25	174,1211	0,289	0	94,5	65,1	43,5	91,2	7,15	C7H14N2O3	N-acetylornithine TMS2b	JRLGPAXAGHMNOL-LURJTMIESA-N	CC(O)=N[C@@H](CCCN)C(O)=O	11,578	1985,51	440	False	False		FALSE	FALSE	38-NaCl3	NaN
27.2229	26.8556	26.5949	26.6776	26.9914	26.9639	27.5471	26.4172	24.686	25.7533	27.3529	26.011	N-acyl-L-alpha-amino acids	84,9	762	79,7	17,684	1980,42	73,00969	0,533	0	98,9	66,9	56	74,4	55,21	C7H14N2O3	N-alpha-Acetyl-L-ornithine	JRLGPAXAGHMNOL-UHFFFAOYNA-N	NCCCC(NC(C)=O)C(O)=O	12,819	1992,84	340	False	False		FALSE	FALSE	19-K3	NaN
19.3398	21.7927	20.5253	21.2517	23.4418	22.9754	19.8398	24.3868	19.8486	22.0257	20.1055	23.3971	Nicotinamides	78,6	324	91,1	12,411	1504,94	179,072	0,222	0	97,8	86,7	89,7	86,2	52,91	C6H6N2O	Niacinamide	DFPAKSUCGFBDDF-UHFFFAOYSA-N	NC(=O)c(c1)cncc1	6,682	1485,1	340	False	False		FALSE	FALSE	14-K1	NaN
18.9092	19.8952	18.82	16.6873	17.3496	19.9807	20.8969	19.3598	18.444	18.7559	16.7174	15.7712	Pyridinecarboxylic acids	72,2	204	86,2	10,195	1336,59	180,0595	0,578	0	97,8	78,5	69,7	94,9	17,03	C6H5NO2	Nicotinic acid	PVNIIMVLHYAWGP-UHFFFAOYSA-N	OC(=O)c(c1)cncc1	7,397	1297,84	440	False	False		FALSE	FALSE	26-B2	NaN
23.3674	30.371	19.1576	30.2699	21.7662	30.2977	23.0591	28.3213	24.0968	31.6233	25.1308	33.7403	Cyclohexylamines	75	87	82,4	8,154	1195,3	69,87392	0,733	NaN	97,6	72,2	77,8	62,5	1098,26	C7H15N	N-METHYLCYCLOHEXYLAMINE	XTUVJUMINZSXGF-UHFFFAOYSA-N	CNC(C1)CCCC1	-1	1173,6	440	False	False		FALSE	FALSE	33-SOR1	NaN
21.0492	23.1693	15.4792	22.2878	19.0124	24.4307	22.4689	23.7123	21.3152	23.2503	20.5555	22.8728	Alanine and derivatives	62,5	80	89	8,045	1188,29	130,123	0,511	0	95,8	84,5	90	87,1	7,34	C4H9NO2	N-Methyl-DL-Alanine	GDFAOVXKHJXLEI-UHFFFAOYNA-N	CNC(C)C(O)=O	5,053	1163,5	440	False	False		FALSE	FALSE	30-K2	NaN
23.759	27.256	20.805	27.6044	23.4519	27.4378	23.6993	27.452	21.2937	26.9586	23.3419	27.341	NA	87,5	948	83,2	19,415	2163,23	262,1088	0,311	NaN	100	72,1	77,9	55,6	5,57		NORISOHALFORDIN	MOSFIJXAXDLOML-UHFFFAOYSA-N	N/A	-1	2166,57	340	False	False		FALSE	FALSE	09-QC_220427211712	NaN
18.1203	22.1769	18.0184	24.1714	17.6801	23.4544	17.2887	24.9237	16.808	20.9905	16.7448	22.4227	L-alpha-amino acids	100	258	96	11,222	1411,88	174,103	0,978	0	95,8	96,2	93,4	98,4	6,42	C5H9NO4	O-Acetyl-L-serine	VZXPDPZARILFQX-BYPYZUCNSA-N	CC(=O)OC[C@H](N)C(O)=O	5,649	1385,4	440	False	False		FALSE	FALSE	36-K1	NaN
25.0321	22.7359	22.1018	23.0612	23.371	23.158	23.0246	25.922	21.1877	23.0823	23.3253	23.4668	Long-chain fatty alcohols	83,7	978	77	19,64	2187,92	74,98661	0,467	0	85,3	71,4	57	86,9	27,99	C18H38O	octadecanol	GLDOVTGHNKAZLK-UHFFFAOYSA-N	CCCCCCCCCCCCCCCCCCO	12,59	2143,55	440	False	False		FALSE	FALSE	01-CH2Cl2	NaN
14.3596	16.7238	19.1982	13.3681	16.0702	23.9318	24.8382	23.0559	21.6241	20.57	20.1793	20.1196	Fatty alcohols	86,4	42	77,7	7,002	1121,99	187,1801	0,733	0	95,9	65,5	48,7	80,2	7,07	C8H18O	octanol NIST	KBPLFHHGFOOTCA-UHFFFAOYSA-N	CCCCCCCCO	4,117	1098,03	440	False	False		FALSE	FALSE	03-QC	NaN
27.3697	27.2283	25.1528	26.9283	27.4585	28.0102	27.7849	27.5502	26.2425	26.6978	27.1463	27.4313	Long-chain fatty acids	100	1041	93,7	20,25	2256,87	75,03567	0,978	NaN	90,9	95,6	92,6	97,9	33,57	C18H34O2	Oleic acid	ZQPPMHVWECSIRJ-UHFFFAOYSA-N	CCCCCCCCC=CCCCCCCCC(O)=O	9,259	2217,4	440	False	False		FALSE	FALSE	01-CH2Cl2	NaN
18.5144	21.2825	16.0607	22.029	18.7085	25.0667	18.8979	24.1682	17.4796	23.2137	19.2995	24.2195	L-alpha-amino acids	85,7	542	76,5	15,481	1767,33	70,09019	0,222	0	92,2	66	78,5	37,5	6,5	C5H12N2O2	ornithine	AHLPHDHHMVZTML-BYPYZUCNSA-N	NCCC[C@H](N)C(O)=O	10,326	1805,15	440	False	False		FALSE	FALSE	14-K1	NaN
22.74	22.3163	21.0086	25.4637	22.8951	23.0575	22.8018	25.0375	23.1373	25.109	22.4552	22.9441	Alpha amino acids and derivatives	95,8	132	82,3	8,97	1250,7	147,0399	0,489	0	99,2	71,1	69	61,9	7,61	C2H3NO3	oxamic acid	SOWBFZRMHSNYGE-UHFFFAOYSA-N	NC(=O)C(O)=O	5,638	1248,81	340	False	False		FALSE	FALSE	11-SOR1	NaN
23.5107	27.7518	20.5116	26.9564	24.0628	26.9091	23.617	27.7763	24.5696	27.1851	23.8676	26.1333	Fatty acyl glycosides of mono- and disaccharides	98,6	1593	95,4	25,344	2910,69	73,0229	0,978	NaN	99,6	92,5	88,4	95,8	20,78	C12H24O11	palatinitol	SERLAGPUMNYUCK-DCUALPFSSA-N	OC[C@@H](O)[C@@H](O)[C@H](O)[C@H](O)CO[C@H]1O[C@H](CO)[C@@H](O)[C@H](O)[C@H]1O	16,611	2894,27	340	False	False		FALSE	FALSE	07-SOR3	NaN
30.4549	30.0687	28.0728	28.6847	29.4928	29.984	29.7113	29.6274	28.8381	29.1701	29.4428	29.6292	Long-chain fatty acids	65,3	875	76,8	18,721	2087,58	313,2837	0,089	0	90,6	67,5	72,1	61,9	3,53	C16H32O2	palmitic acid	IPCSVZSSVZVIGE-UHFFFAOYSA-N	CCCCCCCCCCCCCCCC(O)=O	11,924	2038,49	440	False	False		FALSE	FALSE	23-CH2Cl2	NaN
20.7175	22.6138	17.8338	22.3837	20.855	22.8077	21.1502	22.8627	19.0713	22.1299	20.8004	22.4089	Oligosaccharides	96	2245	90,9	34,001	3763,66	361,1865	0,978	NaN	99	85,5	77,7	91,8	6,9	C18H32O16	Panose_1_minor	OWEGMIWEEQEYGQ-QNHQVNOCSA-N	[H][C@]1(O)O[C@]([H])(CO)[C@@]([H])(O[C@@]2([H])O[C@]([H])(CO[C@@]3([H])O[C@]([H])(CO)[C@@]([H])(O)[C@]([H])(O)[C@@]3([H])O)[C@@]([H])(O)[C@]([H])(O)[C@@]2([H])O)[C@]([H])(O)[C@@]1([H])O	23,999	3775,94	340	False	False		FALSE	FALSE	14-K1	NaN
21.0303	20.0095	18.5208	19.4582	19.8422	19.6626	20.3573	19.6924	19.2276	19.6089	19.9971	19.6999	Oligosaccharides	96	2287	84,5	34,708	3832,56	361,1824	0,978	NaN	88,5	81,9	72,5	88,8	4,47	C18H32O16	Panose_2_major	OWEGMIWEEQEYGQ-QNHQVNOCSA-N	[H][C@]1(O)O[C@]([H])(CO)[C@@]([H])(O[C@@]2([H])O[C@]([H])(CO[C@@]3([H])O[C@]([H])(CO)[C@@]([H])(O)[C@]([H])(O)[C@@]3([H])O)[C@@]([H])(O)[C@]([H])(O)[C@@]2([H])O)[C@]([H])(O)[C@@]1([H])O	24,101	3792,26	440	False	False		FALSE	FALSE	04-B2	NaN
18.7114	19.6477	17.087	17.6669	19.4057	20.4444	20.0065	20.1006	17.1432	19.5925	18.8125	19.539	NA	92,3	890	81,4	18,875	2103,96	220,9821	0,267	NaN	90,5	75,4	78,6	62,2	3,81		PARA-ISOPROPYLBENZOIC ACID TRIMETHYLSILYLESTER	MOSFIJXAXDLOML-UHFFFAOYSA-N	N/A	-1	2166,57	440	False	False		FALSE	FALSE	34-B3	NaN
24.6355	27.8648	22.6768	28.3064	25.767	28.6863	27.519	28.7809	24.9712	28.1154	25.5213	27.7638	Phenylalanine and derivatives	96	390	93,5	13,264	1573,75	120,0782	0,844	0	97,9	90,6	83,7	98,3	699,53	C9H11NO2	phenylalanine minor	COLNVLDHVKWLRT-QMMMGPOBSA-N	N[C@@H](CC1=CC=CC=C1)C(O)=O	8,38	1553,89	340	False	False		FALSE	FALSE	21-NaCl2	NaN
21.8016	22.2011	18.4636	21.9533	21.8494	22.5252	21.7454	22.5766	19.8413	22.076	20.2727	22.3338	Phenylpyruvic acid derivatives	100	418	91,2	13,679	1607,76	91,07033	0,711	0	96,2	87,8	78,7	95,3	7,67	C9H8O3	Phenylpyruvic acid	BTNMPGBKDVTSJY-UHFFFAOYSA-N	OC(=O)C(=O)Cc(c1)cccc1	7,071	1584	440	False	False		FALSE	FALSE	06-NaCl1	NaN
32.2827	30.8498	29.8728	31.2615	30.5934	31.909	31.3395	32.2836	30.5329	32.5394	31.4252	32.1602	Non-metal phosphates	70,3	127	78,7	8,853	1242,69	56,08744	0,667	0	98,8	65,3	53,2	81,1	4,71	O4P	Phosphate	NBIIXXVUZAFLBC-UHFFFAOYSA-K	[O-]P([O-])([O-])=O	5,772	1262,59	340	False	False		FALSE	FALSE	15-MAN1	NaN
23.0534	25.7866	19.8346	25.6565	25.3109	23.7544	25.5135	26.3133	24.8227	25.7559	26.291	26.7611	Phosphate esters	80	424	80,5	13,812	1619,3	217,0869	0,733	0	99,7	67,8	56,8	78,1	21,6	C3H5O6P	Phosphoenolpyruvic acid	DTBNBXWJWCWCIK-UHFFFAOYSA-N	OC(=O)C(=C)OP(O)(O)=O	10,534	1610,53	340	False	False		FALSE	FALSE	06-NaCl1	NaN
22.7317	24.2447	17.6379	25.1728	22.5698	26.1309	22.0849	25.8513	23.5452	25.1452	20.4557	25.2938	Phosphoethanolamines	98,8	582	90,9	15,922	1807,85	174,1268	0,778	0	92,7	89,6	83	95	59,13	C2H8NO4P	phosphoethanolamine	SUHOOTKUPISOBE-UHFFFAOYSA-N	NCCOP(O)(O)=O	10,072	1770,86	440	False	False		FALSE	FALSE	19-K3	NaN
25.6659	28.7602	22.168	29.7211	28.274	30.0634	28.8368	29.7899	24.3969	28.7322	28.847	30.6524	Monosaccharide phosphates	83	1195	87,5	21,607	2416,72	73,02906	0,867	NaN	99,9	79,2	78,3	78,8	61,81	C6H13O10P	phosphohexonic acid	BIRSGZKFKXLSJQ-SQOUGZDYSA-N	O[C@H](COP(O)(O)=O)[C@@H](O)[C@H](O)[C@@H](O)C(O)=O	14,171	2413,05	340	False	False		FALSE	FALSE	07-SOR3	NaN
18.6148	22.9556	18.7444	23.3672	19.5072	24.0747	24.0818	24.8008	21.01	24.1955	23.7179	24.152	1,3-aminoalcohols	81,2	1360	84,5	23,193	2616,36	204,0822	0,511	NaN	99,2	74,8	69,3	79,7	10,79	C18H39NO3	phytosphingosine	AERBNCYCJBRYDG-KSZLIROESA-N	CCCCCCCCCCCCCC[C@@H](O)[C@@H](O)[C@@H](N)CO	15,183	2602,24	340	False	False		FALSE	FALSE	31-QC_220429175731	NaN
16.1463	18.8327	15.0336	20.0896	18.1949	22.088	17.1084	20.95	14.3481	21.1411	15.8861	21.6284	Alpha amino acids	23,1	242	82,7	10,811	1381,31	156,1389	0,378	0	96,9	73,2	88,1	75,9	6,34	C6H11NO2	pipecolic acid	HXEACLLIILLPRG-YFKPBYRVSA-N	OC(=O)[C@@H]1CCCCN1	6,688	1359,63	440	False	False		FALSE	FALSE	14-K1	NaN
25.4073	29.9759	23.2413	30.8584	25.0522	31.0746	25.0097	30.3341	22.2497	29.9337	24.1926	30.0295	Pyrrolidines	95,7	416	74,5	13,639	1604,22	73,05234	0,756	0	78	72,2	66,8	68,5	558,9	C5H10N2O	Prolinamide	VLJNHYLEOZPXFW-UHFFFAOYSA-N	OC(=N)C1CCCN1	10,894	1668,46	440	False	False		FALSE	FALSE	28-NaCl1	NaN
17.1496	22.9423	19.1063	30.9998	19.211	30.5286	20.0071	31.2611	22.8507	31.1237	20.4167	30.2817	Proline and derivatives	40	185	85,6	9,899	1315,26	142,1103	0,644	0	98,7	76,8	90,6	74,5	32,48	C5H9NO2	L-(-)-Proline	ONIBWKKTOPOVIA-BYPYZUCNSA-N	OC(=O)[C@@H]1CCCN1	6,113	1297,54	340	False	False		FALSE	FALSE	05-MAN3	NaN
27.9015	28.3361	27.433	28.4097	28.3758	28.9147	28.8697	28.6212	28.4901	28.3834	28.3888	28.6598	Primary alcohols	100	15	94	6,286	1064,53	147,0731	0,889	0	98	91,3	83,7	98,5	37,88	C3H8O2	propane-1,3-diol NIST	YPFDHNVEDLHUCE-UHFFFAOYSA-N	OCCCO	3,573	1046,34	340	False	False		FALSE	FALSE	16-NaCl3	NaN
29.9313	29.6201	29.7823	29.6659	29.0499	29.8388	29.7535	29.7525	29.3808	29.8231	29.9981	29.5441	Monosaccharides	97,9	681	89,6	16,895	1901,53	218,1608	1	0	99	83,3	74,4	89,3	171,07	C6H12O6	Psicose_1_minor	BJHIKXHVCXFQLS-UHFFFAOYSA-N	OCC(O)C(O)C(O)C(=O)CO	12,255	1887,34	340	False	False		FALSE	FALSE	37-MAN1	NaN
28.4243	28.5591	28.4755	28.7635	28.1777	28.2804	28.1418	28.1315	28.1754	28.1173	28.0955	28.1598	Monosaccharides	82	702	90,7	17,066	1918,65	277,1136	0,778	0	99	85,1	85,6	85,8	252,62	C6H12O6	Psicose_2_major+Tagatose_2_major	BJHIKXHVCXFQLS-PQLUHFTBSA-N & BJHIKXHVCXFQLS-UHFFFAOYSA-N	[H][C@@](O)(CO)[C@]([H])(O)[C@]([H])(O)C(=O)CO & C(C(C(C(C(=O)CO)O)O)O)O	12,329	1899,15	340	False	False		FALSE	FALSE	19-K3	NaN
22.9855	28.0128	21.7852	28.523	24.2105	29.7275	23.2967	28.6249	24.7103	28.2855	22.8752	28.5718	Monoalkylamines	60,5	662	82,4	16,674	1880,19	174,1427	0,044	0	99,9	70,7	84	55,9	2,81	C4H12N2	putrescine +CO2	KIDHWZJUCRJVML-UHFFFAOYSA-N	NCCCCN	10,87	1881,87	340	False	False		FALSE	FALSE	29-SOR3	NaN
28.2372	30.5318	24.3279	31.7208	26.5872	31.651	27.9261	31.5364	28.4233	30.7593	24.6578	31.5587	Monoalkylamines	92	540	93,5	15,448	1764,35	174,854	0,711	0	99,6	89,4	89,2	88,3	88,29	C4H12N2	Putrescine	KIDHWZJUCRJVML-UHFFFAOYSA-N	NCCCCN	11,46	1759,43	340	False	False		FALSE	FALSE	37-MAN1	NaN
23.1353	20.9184	19.1317	21.0214	22.8606	20.8786	22.5549	25.8645	17.5578	18.9144	18.2571	19.0871	Alpha amino acids and derivatives	26,7	378	82,3	13,149	1564,44	156,1058	0,289	0	99,2	71	91,9	61,9	14,73	C5H7NO3	Pyroglutamic acid_2TMS	ODHCTXKNWHHXJC-UHFFFAOYSA-N	OC(=O)C1CCC(O)=N1	10,06	1534,34	440	False	False		FALSE	FALSE	14-K1	NaN
22.8141	21.2431	20.1689	20.7924	21.7652	21.7019	23.2628	20.9603	23.0237	18.7686	23.2348	21.6547	Non-metal pyrophosphates	90,5	135	88,8	9,069	1257,49	110,0319	0,933	0	99,9	81,4	75,1	86,2	29,2	H4O7P2	pyrophosphate meox2	XPPKVPWEQAFLFU-UHFFFAOYSA-N	OP(O)(=O)OP(O)(O)=O	5,656	1250,74	340	False	False		FALSE	FALSE	14-K1	NaN
22.5383	30.5989	30.4037	20.9308	30.8317	30.5213	30.7775	30.5382	30.458	30.3172	25.4421	30.3393	Non-metal pyrophosphates	100	155	96,6	9,504	1287,26	298,843	0,956	0	99,4	94,8	91,7	96,7	1347,66	H4O7P2	Pyrophosphoric acid	XPPKVPWEQAFLFU-UHFFFAOYSA-N	OP(O)(=O)OP(O)(O)=O	7,046	1262,81	440	False	False		FALSE	FALSE	10-MAN2	NaN
21.7174	22.4199	17.7243	22.6441	21.2105	23.102	21.0425	23.5	18.5499	22.676	19.9663	23.4764	Pyrrole 2-carboxylic acids	80	223	84,6	10,648	1369,44	240,0854	0,822	0	97,3	76,1	74,8	76,1	366,04	C5H5NO2	pyrrole-2-carboxylic acid	WRHZVMBBRYBTKZ-UHFFFAOYSA-N	OC(=O)C1=CC=CN1	6,581	1348,09	440	False	False		FALSE	FALSE	18-SOR2	NaN
20.4858	17.615	19.0025	21.4218	17.2356	19.4513	20.6217	22.484	21.4238	21.6979	16.2937	22.4845	Pyrrolidine-2-ones	31,2	21	83	6,501	1084,85	85,07841	0,622	NaN	99,9	71,7	92,2	61,3	7,52	C4H7NO	PYRROLIDINE-2-ONE	HNJBEVLQSNELDL-UHFFFAOYSA-N	O=C(C1)NCC1	-1	1078,06	340	False	False		FALSE	FALSE	27-MAN3	NaN
26.3844	26.765	25.9431	26.8256	26.7808	27.2821	27.2601	27.4642	26.7425	26.8168	26.8991	27.2147	Alpha-keto acids and derivatives	88,9	3	83,7	6,138	1050,09	123,0144	0,889	0	99,7	73,1	75	62,3	1583,06	C3H4O3	Pyruvic acid	LCTONWCANYUPML-UHFFFAOYSA-N	CC(=O)C(O)=O	3,517	1040,99	340	False	False		FALSE	FALSE	25-QC	NaN
21.3763	20.7842	19.8695	21.803	21.4947	22.0893	22.1056	20.8961	18.6586	20.8584	21.7624	22.2424	Quinic acids and derivatives	86,7	657	79,6	16,634	1876,36	345,2125	0,2	0	92,5	71,1	50,3	94,6	58,39	C7H12O6	quinic acid	AAWZDTNXLSGCEK-LNVDRNJUSA-N	O[C@@H]1CC(O)(C[C@@H](O)C1O)C(O)=O	10,619	1846,5	440	False	False		FALSE	FALSE	12-B3	NaN
16.9497	24.1704	24.7398	23.6859	25.4466	23.9542	18.6039	18.0632	21.26	21.9368	23.9575	21.0961	1,2-aminoalcohols	65,7	198	87	10,118	1330,99	174,1324	0,844	0	97,8	79,8	86,6	76,6	11,73	C3H9NO	R-(-)-1-Amino-2-propanol	HXKKHQJGJAFBHI-UHFFFAOYNA-N	NCC(C)O	5,85	1312,8	340	False	False		FALSE	FALSE	19-K3	NaN
23.1911	25.2716	20.9382	25.5117	23.3795	25.799	23.7188	25.8142	23.5528	25.7168	23.761	25.6947	Glycerophosphates	80,3	554	91,4	15,667	1784,29	299,0814	0,867	0,6	94,5	89,3	93,5	87,7	190,6	C3H9O6P	rac-Glycerol 3-phosphoate	AWUCVROLDVIAJX-UHFFFAOYNA-N	OCC(O)COP(O)(O)=O	14,049	1812,6	440	False	False		FALSE	FALSE	34-B3	NaN
32.6496	31.5771	29.4297	28.9439	28.9393	25.5181	26.8915	28.3964	25.4186	25.1387	26.3851	29.1644	Glycerophosphates	100	562	91,1	15,725	1789,66	73,01276	1	NaN	89,5	92,1	86,8	96,2	12,47	C3H9O6P	rac-Glycerol 3-phosphoate	AWUCVROLDVIAJX-UHFFFAOYNA-N	OCC(O)COP(O)(O)=O	7,683	1740	440	False	False		FALSE	FALSE	39-QC_220429232059	NaN
23.8157	23.9251	20.9795	23.9603	23.7751	24.0049	23.9798	24.6804	22.7556	24.476	24.1672	24.5016	Hexoses	75	521	89,1	15,189	1740,83	117,0766	0,533	0	99,6	82,1	84	82,7	4,35	C6H12O5	Rhamnose_1_major	PNNNRSAQSRJVSB-BXKVDMCESA-N	[H][C@@](C)(O)[C@]([H])(O)[C@@]([H])(O)[C@@]([H])(O)C=O	11,376	1745,96	340	False	False		FALSE	FALSE	06-NaCl1	NaN
27.9421	28.2717	27.2927	27.0515	24.9746	28.2442	26.8163	28.783	25.9335	28.2313	27.0096	28.7409	Sugar alcohols	70,6	419	82,9	13,758	1614,74	217,0914	0,467	12,6	95,9	74,3	77,6	71,2	5,92	C5H12O5	Ribitol	HEBKCHPVOIAQTA-UHFFFAOYNA-N	OCC([H])(O)C([H])(O)C([H])(O)CO	12,653	1633,1	340	False	False		FALSE	FALSE	18-SOR2	NaN
23.6653	29.7882	20.3562	22.6081	23.1502	29.544	22.716	28.7019	25.9897	22.4849	24.8302	29.1115	Pentoses	95,2	490	94,1	14,736	1699,81	217,0801	0,911	0	100	90,2	86	94,1	19,28	C5H10O5	D-(-)-Ribose	PYMYPHUHKUWMLA-LMVFSUKVSA-N	[H][C@@](O)(CO)[C@@]([H])(O)[C@@]([H])(O)C=O	11,08	1698,33	340	False	False		FALSE	FALSE	06-NaCl1	NaN
21.8869	24.4048	17.471	23.8913	22.7192	25.0068	22.9711	24.4773	20.0926	23.7938	22.2743	18.1215	Pentose phosphates	83,7	934	87,3	19,265	2146,65	357,1295	0,756	0	99,8	78,9	73,1	85,4	108,36	C5H11O8P	Ribulose 5-phosphate_2+Xylulose 5-phosphate_2	FNZLKVNUWIIPSJ-UHNVWZDZSA-N & FNZLKVNUWIIPSJ-RFZPGFLSSA-N	[H][C@@](O)(COP(O)(O)=O)[C@@]([H])(O)C(=O)CO & C(C(C(C(=O)CO)O)O)OP(=O)(O)O	13,909	2153,27	340	False	False		FALSE	FALSE	21-NaCl2	NaN
24.2957	28.6153	20.7358	28.6066	24.4259	29.5648	28.3799	28.6416	27.8735	28.2145	23.8578	28.7278	Glucuronic acid derivatives	90	872	88,5	18,689	2084,28	73,02567	0,756	0	99,2	81,4	73,6	88,7	21,53	C6H10O8	Saccharic acid	DSLZVSRJTYRBFB-LLEIAEIESA-N	[H][C@](O)(C(O)=O)[C@@]([H])(O)[C@]([H])(O)[C@]([H])(O)C(O)=O	13,343	2062,23	440	False	False		FALSE	FALSE	04-B2	NaN
30.0093	25.8496	25.952	26.5603	28.3164	24.4901	28.794	27.8092	26.2786	25.7148	30.686	27.8327	L-cysteine-S-conjugates	93	579	84,6	15,875	1803,46	73,01918	1	NaN	98,8	75,1	84	52,7	71,67	C5H9NO4S	S-Carboxymethyl-L-cysteine	GBFLZEXEOZUWRN-UHFFFAOYNA-N	OC(=O)C(N)CSCC(O)=O	7,985	1822,9	340	False	False		FALSE	FALSE	07-SOR3	NaN
27.3469	29.4236	24.0968	29.5717	25.7328	29.461	27.7854	28.1907	27.4774	27.9	23.136	28.5317	Serine and derivatives	88,5	406	86,6	13,495	1592,35	114,08	0,8	0	95,4	80,8	75	85,6	108,92	C3H7NO3	L-Serine	MTCFGRXMJLQNBG-REOHCLBHSA-N	N[C@@H](CO)C(O)=O	8,472	1564,98	440	False	False		FALSE	FALSE	08-K2	NaN
17.8617	21.9447	17.0897	22.5781	20.5456	24.1315	19.9342	23.2848	22.5187	22.076	19.0942	20.2472	NA	75	1270	87,7	22,323	2504,29	174,1155	0,289	NaN	99,8	79,6	78,7	83,4	9,76	C10H11N2O	Serotonin	MOSFIJXAXDLOML-UHFFFAOYSA-N	NCCc(c1)c(c2)c(ccc(O)2)n1	9,477	2497,1	340	False	False		FALSE	FALSE	34-B3	NaN
25.0229	29.5867	24.8456	29.8038	28.1844	30.2615	25.5664	29.9762	24.6768	29.5301	28.0071	29.8085	Hydroxycinnamic acids	78,7	1015	78,9	19,976	2225,7	72,99671	0,889	NaN	97,4	66,6	88,3	27,8	51,79	C11H12O5	Sinapic acid	PCMORTLOPMLEFB-UHFFFAOYSA-N	COc(c1)c(O)c(OC)cc(C=CC(O)=O)1	8,686	2239,2	340	False	False		FALSE	FALSE	17-QC_220428024012	NaN
23.6707	23.8999	20.7686	21.9994	23.3757	23.8451	23.9391	24.116	21.828	23.942	23.8787	24.2412	O-glycosyl compounds	61,9	1465	83,8	24,146	2744,7	319,1697	0,644	NaN	96,1	75,6	88,3	63,3	24,85	C12H22O11	sophorose minor1	HIWPGCMGAMJNRG-BTLHAWITSA-N	OC[C@H]1O[C@@H](O)[C@H](O[C@@H]2O[C@H](CO)[C@@H](O)[C@H](O)[C@H]2O)[C@@H](O)[C@@H]1O	16,034	2773,03	440	False	False		FALSE	FALSE	21-NaCl2	NaN
25.5408	23.2884	19.3275	22.247	21.5955	22.4927	22.4506	22.0762	19.6864	21.1698	25.3564	21.3911	Sugar alcohols	90	781	92,1	17,818	1993,99	318,8989	0,911	0	99,8	87	85,8	87,2	68,17	C6H14O6	Sorbitol	FBPFZTCFMRRESA-JGWLITMVSA-N	[H][C@](O)(CO)[C@@]([H])(O)[C@]([H])(O)[C@]([H])(O)CO	12,817	1977,61	340	False	False		FALSE	FALSE	39-QC_220429232059	NaN
25.4209	27.9419	20.5101	27.1074	27.595	26.444	26.8382	27.4675	22.2188	26.8358	25.9748	27.8636	Monosaccharide phosphates	96	1191	92,8	21,581	2413,57	147,0588	1	0	99,6	88,3	83,8	91,2	25,47	C6H15O9P	Sorbitol 6-phosphate	GACTWZZMVMUKNG-SLPGGIOYSA-N	[H][C@](O)(CO)[C@@]([H])(O)[C@]([H])(O)[C@]([H])(O)COP(O)(O)=O	15,578	2421,63	340	False	False		FALSE	FALSE	07-SOR3	NaN
30.0142	29.9605	24.0446	29.9986	29.9194	29.8081	29.8884	29.9763	30.1226	30.088	30.0417	29.9799	Monosaccharides	94	697	83,5	17,024	1914,41	307,0152	0,622	0	100	72,5	70,7	64,5	511,83	C6H12O6	Sorbose_2	BJHIKXHVCXFQLS-PYWDMBMJSA-N	[H][C@@](O)(CO)[C@]([H])(O)[C@@]([H])(O)C(=O)CO	12,405	1911,49	340	False	False		FALSE	FALSE	08-K2	NaN
22.2576	24.766	20.1532	25.1959	23.9422	26.196	24.1658	24.7067	24.0167	24.2368	21.9939	24.8389	Dialkylamines	97,1	1023	88,6	20,056	2234,75	174,1094	0,556	0	91,4	86,7	78,9	93,3	42,25	C7H19N3	Spermidine	ATHGHQPFGPMSJY-UHFFFAOYSA-N	NCCCCNCCCN	12,912	2195,64	440	False	False		FALSE	FALSE	34-B3	NaN
26.9669	27.0559	25.8652	28.0983	25.8788	27.9944	27.2613	27.2335	26.3035	25.8616	26.6178	27.1526	Long-chain fatty acids	100	1071	92,3	20,474	2282,31	117,0501	1	NaN	87,5	95,6	92,6	97,7	40,78	C18H36O2	Stearic acid	QIQXTHQIDYTFRH-UHFFFAOYSA-N	CCCCCCCCCCCCCCCCCC(O)=O	9,317	2236	440	False	False		FALSE	FALSE	10-MAN2	NaN
21.3999	22.9224	20.3117	22.8095	21.7736	24.0717	21.8095	23.2129	20.9674	22.8564	21.5489	23.3772	Stigmastanes and derivatives	78	1562	81,9	25,057	2871,43	69,08949	0,356	NaN	98,4	70,9	77,6	57,5	19,67	C29H50O	STIGMAST-5-ENE-3BETA-OL	KZJWDPNRJALLNS-UHFFFAOYNA-N	C(C1=4)C(O)CCC(C)1C(C(CC4)3[H])(CCC(C)(C32[H])C(CC2)C(C)CCC(C(C)C)CC)[H]	-1	2855,12	340	False	False		FALSE	FALSE	23-CH2Cl2	NaN
20.6238	20.8991	17.0052	20.3229	20.3085	21.3975	20.9057	20.9283	19.3618	20.4151	20.643	21.0455	Stigmastanes and derivatives	76,5	1950	83,6	29,691	3343,92	83,10461	1	NaN	99,1	73,3	68,9	78,3	4,58	C29H48O	stigmasterol	HCXVJBMSMIARIN-PHZDYDNGSA-N	CC[C@H](\C=C\[C@@H](C)[C@H]1CC[C@H]2[C@@H]3CC=C4C[C@@H](O)CC[C@]4(C)[C@H]3CC[C@]12C)C(C)C	18,514	3332,65	340	False	False		FALSE	FALSE	06-NaCl1	NaN
30.3264	30.5153	29.2192	30.3138	30.378	31.4243	30.4783	30.5722	29.9005	29.7063	30.5497	30.5708	Dicarboxylic acids and derivatives	100	203	96,4	10,157	1333,82	147,0274	0,911	0	95	97,3	95,3	99	65,47	C4H6O4	Succinic acid	KDYFGRWQOYBRFD-UHFFFAOYSA-N	OC(=O)CCC(O)=O	5,806	1303,7	440	False	False		FALSE	FALSE	34-B3	NaN
29.9797	29.9335	21.5108	29.7792	30.0734	29.6688	29.8199	30.1312	29.7962	29.9234	30.0948	30.4586	O-glycosyl compounds	100	1423	93,7	23,757	2691,63	360,845	0,8	0	99,5	89,9	90,3	84,2	548,36	C12H22O11	Sucrose	CZMRCDWAGMRECN-UGDNZRGBSA-N	[H][C@]1(CO)O[C@@](CO)(O[C@@]2([H])O[C@]([H])(CO)[C@@]([H])(O)[C@]([H])(O)[C@@]2([H])O)[C@@]([H])(O)[C@]1([H])O	17,347	2706,2	340	False	False		FALSE	FALSE	11-SOR1	NaN
21.561	22.4717	16.5995	21.9008	21.2935	23.0338	22.0752	22.8997	19.3733	22.2163	21.2774	22.487	Disaccharide phosphates	82,4	1657	88,6	25,956	2989,19	271,1147	1	NaN	99,8	81	77	86,5	14,19	C12H23O14P	sucrose-6-phosphate	WQQSIXKPRAUZJL-UGDNZRGBSA-N	OC[C@H]1O[C@@](CO)(O[C@H]2O[C@H](COP(O)(O)=O)[C@@H](O)[C@H](O)[C@H]2O)[C@@H](O)[C@@H]1O	17,01	2981,52	340	False	False		FALSE	FALSE	31-QC_220429175731	NaN
25.0825	24.5796	21.7972	24.4245	25.2138	25.1006	25.5377	25.0339	23.4793	24.3914	25.1203	24.8369	Sugar acids and derivatives	100	420	85,3	13,8	1618,25	117,0765	1	0	99,9	75,5	61,4	84,5	13,23	C4H6O6	tartaric acid	FEWJPZIEWOKRBE-JCYAYHJZSA-N	O[C@H]([C@@H](O)C(O)=O)C(O)=O	8,869	1613,77	340	False	False		FALSE	FALSE	25-QC	NaN
20.1302	22.9186	17.8225	20.0278	19.899	20.9746	20.9564	26.0966	19.2354	23.9274	17.8403	24.4173	Glutamine and derivatives	88	541	81,2	15,461	1765,6	70,07818	0,222	0	99,6	69	75,8	49,2	9,61	C7H14N2O3	Theanine_1	DATAGRPVKZEWHA-UHFFFAOYSA-N	CCN=C(O)CCC(N)C(O)=O	11,564	1776,18	340	False	False		FALSE	FALSE	28-NaCl1	NaN
22.6417	26.1435	21.7925	24.9857	20.9527	28.0677	24.0162	24.9775	21.681	22.5963	23.8269	24.4239	Sugar alcohols	92	339	96,5	12,653	1524,44	147,0735	0,911	0	99,4	94,7	96,2	93,7	5,54	C4H10O4	Threitol	UNXHWFMMPAWVPI-UHFFFAOYSA-N	OCC(O)C(O)CO	9,94	1514,99	340	False	False		FALSE	FALSE	22-QC_220428060145	NaN
29.7346	28.4317	27.2871	28.0677	30.1215	28.6546	30.1524	28.4939	28.7262	28.0641	30.22	28.5517	Sugar acids and derivatives	100	397	94,1	13,318	1578,1	73,01364	0,933	0	99,9	90,1	81,4	98,3	24,81	C4H8O5	Threonic acid	JPIJQSOTBSSVTP-UHFFFAOYSA-N	OCC(O)C(O)C(O)=O	10,312	1574,79	340	False	False		FALSE	FALSE	26-B2	NaN
24.8893	24.9614	21.9984	24.7413	25.0166	25.3128	25.47	25.0482	23.2986	24.6595	25.3362	25.2095	L-alpha-amino acids	97	274	82,1	11,438	1428,74	117,0774	0,933	0	84,6	80,5	69,8	88,4	11,69	C4H9NO3	threonine	AYFVYJQAPQTCCC-GBXIJSLDSA-N	C[C@@H](O)[C@H](N)C(O)=O	6,847	1376,85	440	False	False		FALSE	FALSE	37-MAN1	NaN
26.995	29.9674	23.4223	30.5796	25.7261	30.1886	27.5531	30.7643	25.5114	30.3646	26.4234	30.9851	L-alpha-amino acids	96,7	184	92,8	9,879	1313,67	117,0214	0,911	3,8	98,7	88,8	79,6	98,6	159,73	C4H9NO3	Threonine_2TMS_minor	AYFVYJQAPQTCCC-UHFFFAOYSA-N	CC(O)C(N)C(O)=O	8,599	1299,31	340	False	False		FALSE	FALSE	31-QC_220429175731	NaN
21.1833	18.9347	17.1259	20.1039	20.2205	20.4204	20.7898	20.9894	18.112	20.0239	20.1988	21.3016	Pyrimidine 2'-deoxyribonucleosides	81,6	174	77,2	9,644	1296,94	170,0986	0,578	0	94,4	65,7	51,7	78,6	5,81	C10H14N2O5	thymidine	IQFYYKKMVGJFEH-XLPZGREQSA-N	CC1=CN([C@H]2C[C@H](O)[C@@H](CO)O2)C(=O)N=C1O	5,823	1267,85	440	False	False		FALSE	FALSE	43-NaCl2	NaN
20.7753	22.6603	18.8458	22.0759	20.9237	23.3869	22.0855	23.0174	20.0027	22.2748	22.1547	21.8996	Hydroxypyrimidines	84,6	264	86,2	11,298	1417,85	255,1119	0,622	0	99,4	77,3	63,7	94,1	9,76	C5H6N2O2	Thymine	RWQNBRDOKXIBIV-UHFFFAOYSA-N	CC1=CN=C(O)N=C1O	9,276	1408,3	340	False	False		FALSE	FALSE	28-NaCl1	NaN
20.6201	20.331	17.5288	31.4506	19.9642	20.4902	18.6174	30.7321	17.351	30.1883	17.8355	30.5121	Amino acids	20	532	68,9	15,367	1756,97	174,1227	0,222	0	67,3	70	89,3	66,1	7,52	C8H15NO2	tranexamic acid NIST	GYDJEQRTZSCIOI-UHFFFAOYSA-N	NCC1CCC(CC1)C(O)=O	9,432	1685,66	440	False	False		FALSE	FALSE	43-NaCl2	NaN
28.8456	28.8389	25.4324	28.3846	28.7141	29.0392	29.2371	28.9082	26.4935	28.5374	28.928	28.9523	O-glycosyl compounds	100	1502	93,2	24,469	2788,97	73,02905	1	0	95,5	91,6	85,6	96,5	52,68	C12H22O11	Trehalose	HDTRYLNUVZCQOY-LIZSDCNHSA-N	[H][C@]1(O)[C@]([H])(O)[C@@]([H])(CO)O[C@]([H])(O[C@@]2([H])O[C@]([H])(CO)[C@@]([H])(O)[C@]([H])(O)[C@@]2([H])O)[C@]1([H])O	18,035	2816,81	440	False	False		FALSE	FALSE	03-QC	NaN
20.8136	23.7707	16.1184	23.3474	18.5792	24.5952	20.8861	23.5621	19.3508	22.7843	20.7072	23.1868	Disaccharide phosphates	93,5	1726	74,7	26,727	3077,21	315,1001	1	NaN	63,4	82,2	75,4	86,8	56,75	C12H23O14P	trehalose-6-phosphate deltaRI 2736	LABSPYBHMPDTEL-LIZSDCNHSA-N	OC[C@H]1O[C@H](O[C@H]2O[C@H](COP(O)(O)=O)[C@@H](O)[C@H](O)[C@H]2O)[C@H](O)[C@@H](O)[C@@H]1O	17,814	3165,6	440	False	False		FALSE	FALSE	14-K1	NaN
25.0156	28.5203	21.685	28.3084	24.7684	28.8142	25.1805	29.0143	23.5028	28.5903	21.9951	29.0163	NA	92,3	949	83,8	19,419	2163,67	217,1292	0,156	NaN	99,7	73,2	80,1	53,3	10,45		TRIPHENYL PHOSPHITE	MOSFIJXAXDLOML-UHFFFAOYSA-N	N/A	-1	2166,57	340	False	False		FALSE	FALSE	05-MAN3	NaN
22.2491	19.9949	20.2545	20.75	23.5907	23.0651	20.8109	20.15	21.0114	20.0273	22.7965	23.1235	Oligosaccharides	89,2	1682	86,6	26,279	3026,76	217,0912	0,889	NaN	99,7	77,9	65,4	91,1	7,55	C18H32O16	trisaccharide	FYGDTMLNYKFZSV-UHFFFAOYNA-N	OCC1OC(OC2C(O)C(O)C(OC3C(O)C(O)C(O)OC3CO)OC2CO)C(O)C(O)C1O	17,119	3005,78	440	False	False		FALSE	FALSE	29-SOR3	NaN
20.6844	24.2803	16.2008	24.6962	21.6926	26.099	21.614	25.149	20.5667	24.203	19.1947	24.3702	NA	88	1082	84	20,605	2297,13	174,1093	0,622	NaN	76,6	88,9	86	93,7	30,61	C10H11N2	Tryptamine	YCKHXOWZEKJYSM-UHFFFAOYSA-N	NCCc(c1)c(c2)c(ccc2)n1	8,735	2230,8	440	False	False		FALSE	FALSE	28-NaCl1	NaN
20.3622	24.7785	16.8122	24.8999	20.5368	26.5567	20.2738	25.2714	22.8064	22.1238	19.7041	25.7069	Indolyl carboxylic acids and derivatives	57,1	1033	82,3	20,146	2244,95	202,0993	0,778	0	99,6	70,8	72,1	75,7	50,8	C11H12N2O2	Tryptophan_3TMS	QIVBCDIJIAJPQS-VIFPVBQESA-N	[H][C@](N)(CC1=CNC2=CC=CC=C12)C(O)=O	14,505	2249,15	340	False	False		FALSE	FALSE	43-NaCl2	NaN
21.5121	22.9044	18.5375	22.2863	21.1639	22.9339	21.8718	22.8387	19.3724	22.1463	21.4878	22.494	Fatty acyl glycosides of mono- and disaccharides	54	1545	82,9	24,893	2848,33	307,1576	0,644	0	97	73,5	84,9	66,3	21,22	C12H22O11	Turanose_1	RULSWEULPANCDV-PIXUTMIVSA-N	[H][C@@](O)(CO)[C@@]([H])(O)[C@]([H])(O[C@@]1([H])O[C@]([H])(CO)[C@@]([H])(O)[C@]([H])(O)[C@@]1([H])O)C(=O)CO	18,083	2824,47	440	False	False		FALSE	FALSE	06-NaCl1	NaN
24.5397	26.223	19.6711	25.3548	23.3856	25.5417	23.763	25.1677	24.0474	24.671	27.3685	24.1868	Tyrosine and derivatives	100	755	93,8	17,598	1971,81	218,1024	0,378	0	98,4	90,8	86,3	92,9	15,9	C9H11NO3	Tyrosine	OUYCCCASQSFEME-UHFFFAOYSA-N	NC(CC1=CC=C(O)C=C1)C(O)=O	12,687	1956,8	340	False	False		FALSE	FALSE	14-K1	NaN
27.0668	26.0983	23.5253	26.5609	26.4592	27.8873	26.3594	26.1311	29.7443	26.3604	27.4975	27.7915	Pyrimidine nucleotide sugars	89	637	88,6	16,48	1861,49	147,0666	0,711	0	91,3	86,7	85	88,3	13,82	C17H27N3O17P2	UDP-N-acetylglucosamine	LFTYTUAZOPRMMI-CFRASDGPSA-N	CC(O)=N[C@H]1[C@@H](OP(O)(=O)OP(O)(=O)OC[C@H]2O[C@H]([C@H](O)[C@@H]2O)N2C=CC(O)=NC2=O)O[C@H](CO)[C@@H](O)[C@@H]1O	10,417	1817,97	440	False	False		FALSE	FALSE	08-K2	NaN
19.5534	21.6718	19.6599	23.5647	19.0078	23.823	18.6341	20.1382	22.0608	21.3426	24.3949	21.2228	Alkanes	80,8	43	86,5	7,027	1123,84	57,11522	0,4	NaN	94,8	81	93,8	61,8	81,84	C11H24	undecane	RSJKGSCJYJTIGS-UHFFFAOYSA-N	CCCCCCCCCCC	-1	1093	440	False	False		FALSE	FALSE	02-IR	NaN
16.1926	19.3023	16.8657	19.2877	18.6119	19.8	18.8887	19.715	17.8433	19.0666	18.9386	19.7811	null	null	1	NaN	6,119	1048,27	98,1247	0,156	NaN	NaN	NaN	NaN	NaN	7,23	null	Unknown 1	null	null	null	null	4	False	False		FALSE	FALSE	08-K2	NaN
17.4033	14.6055	12.459	13.9279	14.9389	19.3464	19.0588	18.9011	18.9388	19.3008	15.1473	19.706	null	null	2	NaN	6,136	1049,93	184,0807	0,711	NaN	NaN	NaN	NaN	NaN	8,32	null	Unknown 2	null	null	null	null	4	False	False		FALSE	FALSE	03-QC	NaN
18.888	18.6606	17.079	18.5931	19.3161	19.1649	18.9753	18.7438	14.0544	18.4266	19.1396	18.9243	null	null	4	NaN	6,143	1050,59	168,0947	0,6	NaN	NaN	NaN	NaN	NaN	5,71	null	Unknown 3	null	null	null	null	4	False	False		FALSE	FALSE	03-QC	NaN
21.2317	21.3491	20.5813	20.9194	20.978	21.5152	22.0166	21.452	21.4008	21.4414	22.2501	22.0266	null	null	5	NaN	6,146	1050,91	77,06113	0,733	NaN	NaN	NaN	NaN	NaN	7,83	null	Unknown 4	null	null	null	null	4	False	False		FALSE	FALSE	02-IR	NaN
19.6731	20.4619	21.8999	20.9318	20.9546	22.3395	18.6871	19.9768	17.6764	19.563	18.2431	22.3451	null	null	8	NaN	6,2	1056,22	57,01715	0,622	NaN	NaN	NaN	NaN	NaN	15,91	null	Unknown 5	null	null	null	null	4	False	False		FALSE	FALSE	01-CH2Cl2	NaN
19.1842	21.315	16.6356	17.498	17.9306	18.2066	17.4658	18.6223	17.0537	17.0014	17.7281	16.9921	null	null	9	NaN	6,202	1056,34	92,02595	0,511	NaN	NaN	NaN	NaN	NaN	9,24	null	Unknown 6	null	null	null	null	4	False	False		FALSE	FALSE	01-CH2Cl2	NaN
18.584	21.493	17.6432	20.9172	19.371	21.6977	19.8368	17.7692	17.3387	17.8183	18.0644	17.3705	null	null	11	NaN	6,207	1056,87	146,0858	0,4	NaN	NaN	NaN	NaN	NaN	5,11	null	Unknown 7	null	null	null	null	4	False	False		FALSE	FALSE	05-MAN3	NaN
22.378	22.7985	22.0622	22.6741	22.5576	23.0922	23.2447	23.3241	22.9225	22.746	22.571	23.3385	null	null	12	NaN	6,23	1059,06	207,0418	0,911	NaN	NaN	NaN	NaN	NaN	19,37	null	Unknown 8	null	null	null	null	4	False	False		FALSE	FALSE	01-CH2Cl2	NaN
22.361	22.0601	21.7441	22.3541	22.8147	22.5185	22.5132	22.203	22.3576	22.1053	22.5797	22.4402	null	null	13	NaN	6,261	1062,1	77,04583	0,867	NaN	NaN	NaN	NaN	NaN	11,51	null	Unknown 9	null	null	null	null	4	False	False		FALSE	FALSE	02-IR	NaN
19.6771	20.514	19.6613	20.0235	19.7023	21.1565	20.3689	19.2415	19.5323	20.1548	20.8158	19.4678	null	null	14	NaN	6,265	1062,53	120,0416	0,089	NaN	NaN	NaN	NaN	NaN	10,05	null	Unknown 10	null	null	null	null	4	False	False		FALSE	FALSE	04-B2	NaN
19.6189	19.5695	19.4666	19.5547	20.1972	19.8367	20.1681	20.3091	20.3633	20.0386	19.9231	20.4411	null	null	17	NaN	6,376	1073,33	154,0697	0,867	NaN	NaN	NaN	NaN	NaN	9,56	null	Unknown 11	null	null	null	null	4	False	False		FALSE	FALSE	03-QC	NaN
19.8426	19.7273	18.5616	20.012	20.2814	20.1625	20.8671	20.3142	18.6243	19.9616	20.4342	20.1287	null	null	18	NaN	6,409	1076,55	221,0974	0,444	NaN	NaN	NaN	NaN	NaN	4,27	null	Unknown 12	null	null	null	null	4	False	False		FALSE	FALSE	01-CH2Cl2	NaN
16.4241	17.2908	17.1889	18.0104	17.3002	18.3125	17.5898	18.1672	17.1487	17.3584	16.8461	16.9842	null	null	19	NaN	6,427	1078,29	83,07284	0,867	NaN	NaN	NaN	NaN	NaN	6,42	null	Unknown 13	null	null	null	null	4	False	False		FALSE	FALSE	01-CH2Cl2	NaN
17.6662	18.2499	17.4242	18.4021	18.5908	18.8485	18.9385	18.4292	17.7847	18.3383	18.6608	15.2763	null	null	20	NaN	6,473	1082,79	140,0378	0,756	NaN	NaN	NaN	NaN	NaN	4,24	null	Unknown 14	null	null	null	null	4	False	False		FALSE	FALSE	02-IR	NaN
17.0089	18.1193	16.9332	18.6469	18.4632	20.5963	19.1203	19.3186	17.2971	18.7825	19.7054	18.2175	null	null	23	NaN	6,595	1092,9	51,07375	0,556	NaN	NaN	NaN	NaN	NaN	4,09	null	Unknown 15	null	null	null	null	4	False	False		FALSE	FALSE	01-CH2Cl2	NaN
18.2776	19.5513	21.2276	25.3016	18.5264	19.6748	19.141	19.1197	18.0457	19.4704	18.4465	18.1019	null	null	25	NaN	6,643	1097,3	56,18933	0,733	NaN	NaN	NaN	NaN	NaN	6,26	null	Unknown 16	null	null	null	null	4	False	False		FALSE	FALSE	01-CH2Cl2	NaN
19.4591	19.6274	17.8847	18.6866	20.163	21.0595	18.0724	18.7354	18.8917	19.1117	21.1326	21.0382	null	null	26	NaN	6,636	1097,48	73,02053	0,889	NaN	NaN	NaN	NaN	NaN	4,91	null	Unknown 17	null	null	null	null	4	False	False		FALSE	FALSE	09-QC_220427211712	NaN
19.452	20.0266	21.8403	22.533	21.9083	21.0459	19.9179	19.9492	19.3832	18.4304	17.8578	19.308	null	null	27	NaN	6,66	1099,71	74,52842	0,622	NaN	NaN	NaN	NaN	NaN	4,6	null	Unknown 18	null	null	null	null	4	False	False		FALSE	FALSE	02-IR	NaN
21.6814	21.6143	20.9538	21.6475	21.6575	21.88	21.966	21.8423	22.3149	22.0406	22.0233	21.8217	null	null	28	NaN	6,73	1105,08	207,045	0,867	NaN	NaN	NaN	NaN	NaN	12,66	null	Unknown 19	null	null	null	null	4	False	False		FALSE	FALSE	01-CH2Cl2	NaN
17.3035	22.9749	16.5325	22.0885	19.1022	24.1633	22.839	20.4913	18.4178	22.3602	22.0574	22.5756	null	null	29	NaN	6,791	1108,34	54,10198	0,111	NaN	NaN	NaN	NaN	NaN	6,92	null	Unknown 20	null	null	null	null	4	False	False		FALSE	FALSE	13-CH2Cl2_220427235848	NaN
14.2006	18.4802	14.6735	14.5057	18.4064	14.6825	18.3655	15.1202	14.3525	13.7614	14.3369	15.0663	null	null	32	NaN	6,822	1110,88	265,0073	0,2	NaN	NaN	NaN	NaN	NaN	8,91	null	Unknown 21	null	null	null	null	4	False	False		FALSE	FALSE	06-NaCl1	NaN
25.9184	28.433	23.0543	26.9454	24.9518	18.5861	26.9759	22.9557	21.356	28.2684	27.8512	24.3519	null	null	33	NaN	6,86	1112,62	55,01169	0,467	NaN	NaN	NaN	NaN	NaN	5,1	null	Unknown 22	null	null	null	null	4	False	False		FALSE	FALSE	02-IR	NaN
17.7602	18.8894	18.6709	15.9849	18.9675	19.3093	19.5907	19.9097	19.1206	15.7309	17.488	17.9552	null	null	34	NaN	6,902	1115,95	228,0599	0,356	NaN	NaN	NaN	NaN	NaN	3,8	null	Unknown 23	null	null	null	null	4	False	False		FALSE	FALSE	04-B2	NaN
19.5705	21.1105	15.5504	20.8773	19.5287	21.9132	19.9761	21.104	18.9118	20.9445	20.1989	22.0543	null	null	35	NaN	6,917	1116,88	154,0483	0,622	NaN	NaN	NaN	NaN	NaN	16,92	null	Unknown 24	null	null	null	null	4	False	False		FALSE	FALSE	03-QC	NaN
17.1839	17.823	16.6939	17.0716	18.0172	19.2878	17.8613	19.2754	15.3867	15.2169	18.6313	17.922	null	null	36	NaN	6,923	1117,26	121,0369	0,333	NaN	NaN	NaN	NaN	NaN	4,31	null	Unknown 25	null	null	null	null	4	False	False		FALSE	FALSE	03-QC	NaN
21.9157	23.8391	18.5264	19.1185	19.2532	21.4937	21.0549	21.7386	21.1982	16.2559	20.3176	21.1539	null	null	37	NaN	6,931	1117,75	113,1166	0,378	NaN	NaN	NaN	NaN	NaN	5,52	null	Unknown 26	null	null	null	null	4	False	False		FALSE	FALSE	08-K2	NaN
19.2918	19.2648	17.4756	23.4332	18.3208	19.2891	22.9884	22.4967	18.199	22.2651	21.6332	21.6394	null	null	38	NaN	6,95	1118,96	66,98499	0,022	NaN	NaN	NaN	NaN	NaN	5,44	null	Unknown 27	null	null	null	null	4	False	False		FALSE	FALSE	43-NaCl2	NaN
14.408	16.0238	14.7824	18.4429	15.54	15.61	15.2542	19.1748	19.2582	18.9027	19.1334	18.3654	null	null	39	NaN	6,951	1119,06	182,0709	0,311	NaN	NaN	NaN	NaN	NaN	5,36	null	Unknown 28	null	null	null	null	4	False	False		FALSE	FALSE	08-K2	NaN
19.2432	19.5365	16.9659	18.6028	19.8361	20.058	21.0529	19.6502	18.4804	19.2591	20.2103	18.0283	null	null	41	NaN	6,983	1121,08	121,0685	0,244	NaN	NaN	NaN	NaN	NaN	3,92	null	Unknown 29	null	null	null	null	4	False	False		FALSE	FALSE	04-B2	NaN
14.5123	14.2053	12.2837	14.3036	15.7956	16.3663	16.7091	20.3344	12.9646	13.3089	12.6299	18.5914	null	null	44	NaN	7,05	1125,31	225,0427	0,2	NaN	NaN	NaN	NaN	NaN	4,96	null	Unknown 30	null	null	null	null	4	False	False		FALSE	FALSE	09-QC_220427211712	NaN
22.5847	29.1698	23.1108	22.4502	22.7183	23.1893	23.4775	24.1616	23.0684	23.7558	24.1779	22.7509	null	null	45	NaN	7,055	1125,46	147,0883	0,822	NaN	NaN	NaN	NaN	NaN	5,5	null	Unknown 31	null	null	null	null	4	False	False		FALSE	FALSE	15-MAN1	NaN
28.0284	25.1769	19.7115	22.0247	24.0476	25.3291	21.9406	24.7764	20.8226	24.4734	22.4501	24.5979	null	null	46	NaN	7,07	1126,48	72,06623	0,333	NaN	NaN	NaN	NaN	NaN	6	null	Unknown 32	null	null	null	null	4	False	False		FALSE	FALSE	03-QC	NaN
18.8398	20.3778	18.1149	19.7289	18.9448	20.3326	19.2941	22.909	18.6155	19.046	19.5678	19.8109	null	null	47	NaN	7,071	1126,63	79,19517	0,733	NaN	NaN	NaN	NaN	NaN	44,98	null	Unknown 33	null	null	null	null	4	False	False		FALSE	FALSE	01-CH2Cl2	NaN
21.3399	20.4227	16.6979	18.101	18.7226	18.3467	19.9139	18.1038	20.316	20.2727	21.4009	20.2819	null	null	48	NaN	7,073	1126,78	89,07092	0,244	NaN	NaN	NaN	NaN	NaN	4,49	null	Unknown 34	null	null	null	null	4	False	False		FALSE	FALSE	04-B2	NaN
23.6015	26.2064	19.872	24.7615	23.8046	26.1826	24.1916	24.9641	22.5259	25.506	29.1266	25.8488	null	null	50	NaN	7,119	1129,7	72,09088	0,911	NaN	NaN	NaN	NaN	NaN	24,05	null	Unknown 35	null	null	null	null	4	False	False		FALSE	FALSE	42-B	NaN
21.061	22.5334	19.6578	20.9942	18.6664	21.2669	22.1364	20.0998	18.71	19.8054	19.1122	21.4976	null	null	51	NaN	7,122	1129,86	83,97314	0,533	NaN	NaN	NaN	NaN	NaN	3,82	null	Unknown 36	null	null	null	null	4	False	False		FALSE	FALSE	01-CH2Cl2	NaN
22.6751	22.3861	23.0238	22.7435	22.7684	23.208	22.6603	22.3158	24.5397	22.4333	22.5425	22.6784	null	null	52	NaN	7,136	1130,73	155,0342	0,889	NaN	NaN	NaN	NaN	NaN	28,5	null	Unknown 37	null	null	null	null	4	False	False		FALSE	FALSE	03-QC	NaN
21.5162	21.8672	19.2473	21.1663	19.7148	20.2131	21.3933	19.5218	18.5401	20.1242	19.8963	20.3159	null	null	53	NaN	7,138	1130,9	120,0256	0,467	NaN	NaN	NaN	NaN	NaN	5,69	null	Unknown 38	null	null	null	null	4	False	False		FALSE	FALSE	03-QC	NaN
20.0479	20.382	18.6215	19.115	19.7708	19.5401	19.7516	20.1056	19.7094	19.3252	19.9095	20.6758	null	null	54	NaN	7,172	1133,07	57,14859	0,867	NaN	NaN	NaN	NaN	NaN	5,2	null	Unknown 39	null	null	null	null	4	False	False		FALSE	FALSE	01-CH2Cl2	NaN
21.4547	21.9482	21.0272	17.4606	22.2107	23.22	21.7194	22.8699	20.9034	22.4936	21.0424	22.8661	null	null	55	NaN	7,3	1141,16	218,1268	0,956	NaN	NaN	NaN	NaN	NaN	9,51	null	Unknown 40	null	null	null	null	4	False	False		FALSE	FALSE	15-MAN1	NaN
15.1452	16.7278	14.6547	18.2948	16.3393	19.0482	16.7651	17.0572	16.6543	18.818	16.3393	17.2475	null	null	57	NaN	7,323	1142,57	141,0924	0,067	NaN	NaN	NaN	NaN	NaN	3,27	null	Unknown 41	null	null	null	null	4	False	False		FALSE	FALSE	03-QC	NaN
19.0863	20.5265	19.4746	21.7386	20.4317	21.6536	20.6828	20.8852	20.6782	22.1211	20.1864	19.9717	null	null	58	NaN	7,344	1143,95	69,16284	0,844	NaN	NaN	NaN	NaN	NaN	4,97	null	Unknown 42	null	null	null	null	4	False	False		FALSE	FALSE	01-CH2Cl2	NaN
18.7515	21.4703	15.1111	18.0781	15.4967	20.1762	20.4423	19.0503	17.1222	21.6025	21.0399	21.6706	null	null	59	NaN	7,374	1145,83	116,1032	0,889	NaN	NaN	NaN	NaN	NaN	21,02	null	Unknown 43	null	null	null	null	4	False	False		FALSE	FALSE	31-QC_220429175731	NaN
22.4936	25.0876	15.8262	26.0744	17.7427	26.8216	16.1116	24.6656	19.8031	25.4702	17.233	27.1593	null	null	60	NaN	7,405	1147,78	142,089	0,467	NaN	NaN	NaN	NaN	NaN	17,42	null	Unknown 44	null	null	null	null	4	False	False		FALSE	FALSE	43-NaCl2	NaN
22.3075	22.3766	21.5457	21.0138	22.1094	22.2985	18.1983	21.8988	22.7485	20.9428	22.3677	22.3208	null	null	62	NaN	7,47	1151,88	71,08711	0,578	NaN	NaN	NaN	NaN	NaN	6,18	null	Unknown 45	null	null	null	null	4	False	False		FALSE	FALSE	01-CH2Cl2	NaN
18.1034	20.7448	19.4456	20.5102	17.875	20.8561	18.4866	19.0844	18.1249	19.6873	18.35	18.3366	null	null	63	NaN	7,536	1156,11	77,06548	0,4	NaN	NaN	NaN	NaN	NaN	10,05	null	Unknown 46	null	null	null	null	4	False	False		FALSE	FALSE	01-CH2Cl2	NaN
21.7224	25.3526	21.048	25.2405	20.0682	24.5857	20.4669	22.6839	22.3342	21.128	21.165	22.0637	null	null	64	NaN	7,552	1157,12	75,04596	0,733	NaN	NaN	NaN	NaN	NaN	5,4	null	Unknown 47	null	null	null	null	4	False	False		FALSE	FALSE	01-CH2Cl2	NaN
18.9646	21.0204	18.9333	21.9899	19.3424	21.1977	18.7892	20.1635	18.7715	19.5189	18.7355	20.2939	null	null	67	NaN	7,621	1161,47	68,94543	0,822	NaN	NaN	NaN	NaN	NaN	11,97	null	Unknown 48	null	null	null	null	4	False	False		FALSE	FALSE	01-CH2Cl2	NaN
17.7683	18.9355	17.0658	18.7479	21.8532	19.6471	18.017	18.8525	15.6001	18.7498	18.9896	18.4812	null	null	69	NaN	7,758	1170,11	152,0731	0,578	NaN	NaN	NaN	NaN	NaN	6,24	null	Unknown 49	null	null	null	null	4	False	False		FALSE	FALSE	02-IR	NaN
23.6997	24.8467	21.2236	24.2886	21.4773	24.6409	20.242	21.0755	20.006	21.371	16.6582	16.9512	null	null	70	NaN	7,778	1171,38	75,03432	1	NaN	NaN	NaN	NaN	NaN	14,14	null	Unknown 50	null	null	null	null	4	False	False		FALSE	FALSE	01-CH2Cl2	NaN
25.6113	28.9067	21.8605	27.7887	24.8289	29.0546	27.4525	27.2925	26.1463	28.8832	26.7001	28.8882	null	null	71	NaN	7,858	1176,45	86,09286	0,911	NaN	NaN	NaN	NaN	NaN	661,57	null	Unknown 51	null	null	null	null	4	False	False		FALSE	FALSE	34-B3	NaN
22.4906	25.5471	17.8993	23.8044	12.1017	25.423	19.8275	19.4608	23.0579	21.6168	15.6549	20.5081	null	null	72	NaN	7,889	1178,43	70,09788	0,622	NaN	NaN	NaN	NaN	NaN	4,62	null	Unknown 52	null	null	null	null	4	False	False		FALSE	FALSE	01-CH2Cl2	NaN
24.6312	24.6209	24.0486	24.0584	24.501	24.6934	25.0586	24.1595	25.4998	24.2661	25.0018	24.7287	null	null	73	NaN	7,924	1180,62	116,0824	0,978	NaN	NaN	NaN	NaN	NaN	10,18	null	Unknown 53	null	null	null	null	4	False	False		FALSE	FALSE	05-MAN3	NaN
18.0394	19.169	15.8221	24.1402	16.5593	20.5697	20.8326	19.4036	18.0657	19.2669	16.8571	26.1154	null	null	74	NaN	7,975	1183,96	142,0823	0,578	NaN	NaN	NaN	NaN	NaN	8,23	null	Unknown 54	null	null	null	null	4	False	False		FALSE	FALSE	16-NaCl3	NaN
18.6649	22.0752	17.592	19.7751	18.1142	21.6625	20.2036	21.5974	20.4082	23.7261	22.3171	24.5991	null	null	75	NaN	7,977	1183,98	84,09433	0,778	NaN	NaN	NaN	NaN	NaN	7,05	null	Unknown 55	null	null	null	null	4	False	False		FALSE	FALSE	01-CH2Cl2	NaN
20.1951	21.981	18.173	19.4314	20.4585	21.579	20.987	21.1021	18.1428	21.6219	22.9801	21.0939	null	null	77	NaN	7,999	1185,57	120,0112	0,533	NaN	NaN	NaN	NaN	NaN	3,88	null	Unknown 56	null	null	null	null	4	False	False		FALSE	FALSE	04-B2	NaN
17.8351	17.1669	18.2499	19.4826	18.0158	18.024	21.8758	21.1535	20.4343	21.2388	22.6048	22.5265	null	null	82	NaN	8,083	1190,76	78,06892	0,422	NaN	NaN	NaN	NaN	NaN	10,76	null	Unknown 57	null	null	null	null	4	False	False		FALSE	FALSE	04-B2	NaN
22.0847	21.3612	21.5996	21.7292	19.4271	24.9589	21.3752	22.7393	18.6708	23.064	21.6619	23.9356	null	null	83	NaN	8,084	1190,85	72,10175	0,156	NaN	NaN	NaN	NaN	NaN	7,3	null	Unknown 58	null	null	null	null	4	False	False		FALSE	FALSE	02-IR	NaN
31.0676	30.7443	26.423	29.6126	20.8652	30.0739	30.1338	29.1155	27.9761	28.8927	21.2741	29.4217	null	null	84	NaN	8,133	1193,92	241,0294	0,911	NaN	NaN	NaN	NaN	NaN	2599,09	null	Unknown 59	null	null	null	null	4	False	False		FALSE	FALSE	39-QC_220429232059	NaN
20.5282	22.1561	20.4081	20.2537	20.9949	20.8193	20.9229	20.6673	19.3323	20.9773	20.3202	21.5397	null	null	85	NaN	8,14	1194,57	299,0752	0,467	NaN	NaN	NaN	NaN	NaN	3,57	null	Unknown 60	null	null	null	null	4	False	False		FALSE	FALSE	12-B3	NaN
25.3895	27.5775	20.1502	27.4189	23.5742	23.5616	27.6023	27.4028	26.4673	29.0529	25.8287	29.4111	null	null	86	NaN	8,152	1195,17	86,06851	0,333	NaN	NaN	NaN	NaN	NaN	87,61	null	Unknown 61	null	null	null	null	4	False	False		FALSE	FALSE	10-MAN2	NaN
19.9916	26.3674	19.1431	25.3248	19.7582	21.4408	19.74	20.4752	18.9591	25.6423	19.8256	26.131	null	null	89	NaN	8,206	1198,66	60,36619	0,8	NaN	NaN	NaN	NaN	NaN	92,58	null	Unknown 62	null	null	null	null	4	False	False		FALSE	FALSE	02-IR	NaN
24.1881	24.13	20.2019	28.3567	22.379	23.5321	24.2657	28.1154	23.0412	24.3042	24.0313	29.8431	null	null	90	NaN	8,228	1200,03	75,09065	0,156	NaN	NaN	NaN	NaN	NaN	3,29	null	Unknown 63	null	null	null	null	4	False	False		FALSE	FALSE	02-IR	NaN
21.514	22.4269	20.4035	21.1903	20.3706	21.2724	20.7763	20.8071	19.5678	21.1253	20.6801	20.9976	null	null	92	NaN	8,247	1201,54	299,1013	0,467	NaN	NaN	NaN	NaN	NaN	3,64	null	Unknown 64	null	null	null	null	4	False	False		FALSE	FALSE	03-QC	NaN
18.5096	19.4696	17.7676	19.1202	18.3098	19.056	19.0809	20.825	17.804	19.2258	18.2663	18.625	null	null	93	NaN	8,254	1201,66	98,05145	0,044	NaN	NaN	NaN	NaN	NaN	2,4	null	Unknown 65	null	null	null	null	4	False	False		FALSE	FALSE	28-NaCl1	NaN
23.6374	24.0088	21.7065	24.1832	22.8507	24.3136	22.8115	23.4658	20.2866	22.9632	21.2782	24.1028	null	null	94	NaN	8,303	1205,12	75,06705	0,644	NaN	NaN	NaN	NaN	NaN	4,31	null	Unknown 66	null	null	null	null	4	False	False		FALSE	FALSE	01-CH2Cl2	NaN
20.0252	24.2856	17.5496	25.5696	19.8591	27.2701	21.5527	22.991	17.7227	24.1488	20.2283	24.3683	null	null	95	NaN	8,317	1205,94	102,0845	0,422	NaN	NaN	NaN	NaN	NaN	16,22	null	Unknown 67	null	null	null	null	4	False	False		FALSE	FALSE	21-NaCl2	NaN
23.8943	27.7768	20.3359	30.8795	20.7165	29.2523	23.3896	28.1939	23.0479	26.1674	20.6123	30.5224	null	null	96	NaN	8,328	1206,91	70,07452	0,889	NaN	NaN	NaN	NaN	NaN	86,8	null	Unknown 68	null	null	null	null	4	False	False		FALSE	FALSE	01-CH2Cl2	NaN
22.2836	26.6978	20.6451	25.1266	23.4212	27.3964	21.7075	26.1554	20.2771	23.1519	22.0674	25.2629	null	null	99	NaN	8,396	1211,53	73,10161	0,4	NaN	NaN	NaN	NaN	NaN	4,68	null	Unknown 69	null	null	null	null	4	False	False		FALSE	FALSE	01-CH2Cl2	NaN
20.4801	21.2152	17.5976	21.5922	21.3231	22.2318	22.0662	21.4837	20.5813	20.0228	21.3198	20.9121	null	null	100	NaN	8,409	1212,26	188,1095	0,178	NaN	NaN	NaN	NaN	NaN	6,35	null	Unknown 70	null	null	null	null	4	False	False		FALSE	FALSE	07-SOR3	NaN
21.539	27.0799	19.4135	27.5925	19.5758	28.9701	23.4103	27.1845	21.5481	27.0327	19.5484	27.9511	null	null	101	NaN	8,427	1213,57	70,05511	0,6	NaN	NaN	NaN	NaN	NaN	39,38	null	Unknown 71	null	null	null	null	4	False	False		FALSE	FALSE	19-K3	NaN
23.8968	24.2701	21.8746	27.1212	22.6966	27.5494	24.1703	27.192	22.3551	26.2994	23.0792	26.274	null	null	102	NaN	8,452	1215,27	73,08549	0,444	NaN	NaN	NaN	NaN	NaN	57,26	null	Unknown 72	null	null	null	null	4	False	False		FALSE	FALSE	01-CH2Cl2	NaN
19.2218	23.0111	19.2629	23.8214	21.1549	24.1851	21.5798	23.249	18.9318	23.0258	20.7407	21.385	null	null	104	NaN	8,465	1216,12	56,06524	0,489	NaN	NaN	NaN	NaN	NaN	9,76	null	Unknown 73	null	null	null	null	4	False	False		FALSE	FALSE	01-CH2Cl2	NaN
20.692	21.6681	18.2894	22.585	21.4802	24.5652	24.0701	22.8692	20.5407	22.6439	23.0676	21.267	null	null	106	NaN	8,484	1217,49	72,02083	0,178	NaN	NaN	NaN	NaN	NaN	10,79	null	Unknown 74	null	null	null	null	4	False	False		FALSE	FALSE	13-CH2Cl2_220427235848	NaN
20.7058	26.1762	19.1083	25.4383	20.821	24.4494	20.9039	23.3503	19.5806	22.5109	19.7544	22.377	null	null	107	NaN	8,541	1221,29	102,0861	0,2	NaN	NaN	NaN	NaN	NaN	16,4	null	Unknown 75	null	null	null	null	4	False	False		FALSE	FALSE	06-NaCl1	NaN
24.0807	23.9413	16.6745	23.4774	24.1212	24.2215	20.8742	23.2743	17.7199	23.5627	24.8189	24.2063	null	null	108	NaN	8,554	1222,22	148,8908	0,511	NaN	NaN	NaN	NaN	NaN	13,84	null	Unknown 76	null	null	null	null	4	False	False		FALSE	FALSE	02-IR	NaN
25.7605	25.8534	14.5059	26.2585	27.1045	27.3617	28.081	24.8431	28.1659	26.5151	27.1438	25.7694	null	null	111	NaN	8,597	1225,17	228,0593	0,711	NaN	NaN	NaN	NaN	NaN	94,51	null	Unknown 77	null	null	null	null	4	False	False		FALSE	FALSE	02-IR	NaN
25.83	17.6269	25.6618	25.6409	25.8787	26.0971	26.4683	25.1993	26.6408	25.354	26.116	24.8119	null	null	112	NaN	8,609	1225,98	184,0373	0,4	NaN	NaN	NaN	NaN	NaN	7,24	null	Unknown 78	null	null	null	null	4	False	False		FALSE	FALSE	05-MAN3	NaN
22.1852	24.0729	19.8734	23.3212	20.8971	24.1032	21.6857	23.8061	20.7224	23.0827	23.6148	23.4257	null	null	113	NaN	8,642	1228,24	72,13802	0,111	NaN	NaN	NaN	NaN	NaN	2,85	null	Unknown 79	null	null	null	null	4	False	False		FALSE	FALSE	04-B2	NaN
15.0005	22.5088	14.6244	25.0886	16.4719	23.7787	22.7095	24.2246	21.4224	22.768	20.7592	23.4603	null	null	114	NaN	8,667	1229,96	220,1131	0,022	NaN	NaN	NaN	NaN	NaN	7,47	null	Unknown 80	null	null	null	null	4	False	False		FALSE	FALSE	39-QC_220429232059	NaN
27.9313	28.3568	16.7778	29.8149	26.7473	27.833	28.2714	29.8719	27.3789	24.221	26.8333	29.7289	null	null	117	NaN	8,713	1233,07	144,1216	0,867	NaN	NaN	NaN	NaN	NaN	676,57	null	Unknown 81	null	null	null	null	4	False	False		FALSE	FALSE	34-B3	NaN
16.5522	25.1319	16.9244	27.4591	18.102	25.093	17.4849	18.3752	23.9258	25.6326	24.9615	28.475	null	null	119	NaN	8,731	1234,29	145,171	0,511	NaN	NaN	NaN	NaN	NaN	6,82	null	Unknown 82	null	null	null	null	4	False	False		FALSE	FALSE	25-QC	NaN
18.4937	21.0879	16.8635	19.7617	17.1067	21.7522	22.5669	23.449	16.3132	21.0758	19.9484	20.9347	null	null	120	NaN	8,738	1234,82	95,03976	0,422	NaN	NaN	NaN	NaN	NaN	13,76	null	Unknown 83	null	null	null	null	4	False	False		FALSE	FALSE	07-SOR3	NaN
17.9871	19.5102	17.6104	18.9566	19.0063	20.0942	21.0788	19.6159	17.5514	19.3371	19.196	19.4485	null	null	121	NaN	8,772	1237,1	52,08592	0,067	NaN	NaN	NaN	NaN	NaN	7,31	null	Unknown 84	null	null	null	null	4	False	False		FALSE	FALSE	02-IR	NaN
22.398	20.1993	17.8381	18.8488	19.3066	19.2133	20.3195	23.7005	19.4189	19.8843	20.7309	20.7689	null	null	122	NaN	8,773	1237,17	72,0641	0,311	NaN	NaN	NaN	NaN	NaN	4,29	null	Unknown 85	null	null	null	null	4	False	False		FALSE	FALSE	20-B	NaN
16.1782	19.3826	18.7765	18.696	18.1219	18.6317	19.2983	15.6315	20.0119	18.8969	19.3948	20.0795	null	null	124	NaN	8,789	1238,27	281,1296	0,378	NaN	NaN	NaN	NaN	NaN	5,78	null	Unknown 86	null	null	null	null	4	False	False		FALSE	FALSE	01-CH2Cl2	NaN
17.4491	18.4273	17.2375	18.6474	17.4608	19.7721	18.3042	19.2696	17.1696	19.7492	18.6417	19.7914	null	null	125	NaN	8,835	1241,42	116,1039	0,2	NaN	NaN	NaN	NaN	NaN	6,08	null	Unknown 87	null	null	null	null	4	False	False		FALSE	FALSE	01-CH2Cl2	NaN
19.6995	20.135	18.478	18.3092	19.5734	17.4632	19.0004	21.181	18.0792	19.6514	19.452	19.6288	null	null	128	NaN	8,855	1242,8	76,00521	0,689	NaN	NaN	NaN	NaN	NaN	5,59	null	Unknown 88	null	null	null	null	4	False	False		FALSE	FALSE	01-CH2Cl2	NaN
21.4149	24.3889	18.7957	21.6811	20.3715	22.4178	23.0955	26.7389	19.623	23.5072	23.5615	24.7931	null	null	130	NaN	8,882	1244,69	70,07486	0,289	NaN	NaN	NaN	NaN	NaN	6,44	null	Unknown 89	null	null	null	null	4	False	False		FALSE	FALSE	05-MAN3	NaN
21.0577	24.4324	19.992	22.1277	20.9785	23.1357	21.5049	22.8998	19.0202	23.7324	22.2181	25.0357	null	null	133	NaN	9,005	1253,1	70,06561	0,244	NaN	NaN	NaN	NaN	NaN	8,54	null	Unknown 90	null	null	null	null	4	False	False		FALSE	FALSE	01-CH2Cl2	NaN
22.2891	21.9381	20.3242	19.7478	20.6727	20.7032	21.1567	19.0685	20.6195	19.552	20.5304	20.4493	null	null	136	NaN	9,069	1257,5	117,0055	1	NaN	NaN	NaN	NaN	NaN	33,03	null	Unknown 91	null	null	null	null	4	False	False		FALSE	FALSE	01-CH2Cl2	NaN
17.7949	18.494	17.3241	18.4637	18.3252	18.4179	18.947	18.0137	18.6192	20.0256	19.6711	19.6942	null	null	137	NaN	9,164	1263,95	120,0099	0,667	NaN	NaN	NaN	NaN	NaN	7,45	null	Unknown 92	null	null	null	null	4	False	False		FALSE	FALSE	01-CH2Cl2	NaN
13.7288	16.5265	14.347	15.8522	16.3121	16.2734	16.0548	15.325	13.9465	14.4679	15.2702	15.868	null	null	138	NaN	9,166	1264,16	226,0276	0,244	NaN	NaN	NaN	NaN	NaN	6,18	null	Unknown 93	null	null	null	null	4	False	False		FALSE	FALSE	03-QC	NaN
19.8999	21.4858	16.1439	19.7343	19.5963	20.408	19.5335	18.3384	19.9975	18.8696	19.2597	19.2182	null	null	139	NaN	9,187	1265,52	110,0385	0,333	NaN	NaN	NaN	NaN	NaN	5,62	null	Unknown 94	null	null	null	null	4	False	False		FALSE	FALSE	31-QC_220429175731	NaN
17.2472	18.5721	17.0996	19.891	18.5609	20.7277	21.5488	20.1262	17.4947	25.6381	17.4371	17.727	null	null	140	NaN	9,217	1267,61	73,06217	0,6	NaN	NaN	NaN	NaN	NaN	8,04	null	Unknown 95	null	null	null	null	4	False	False		FALSE	FALSE	44-QC_220430024307	NaN
17.9147	17.119	17.1794	16.6695	17.4859	17.6785	17.7782	17.9121	17.685	13.838	17.9685	16.341	null	null	142	NaN	9,257	1270,31	83,15649	0,267	NaN	NaN	NaN	NaN	NaN	3,76	null	Unknown 96	null	null	null	null	4	False	False		FALSE	FALSE	01-CH2Cl2	NaN
27.6179	29.42	30.6688	29.4364	26.8257	30.3605	24.5128	32.04	28.6864	31.5366	26.7609	22.8145	null	null	145	NaN	9,333	1275,55	73,01402	0,711	NaN	NaN	NaN	NaN	NaN	18,34	null	Unknown 97	null	null	null	null	4	False	False		FALSE	FALSE	14-K1	NaN
18.3098	18.9494	18.0901	28.8171	19.8809	25.396	22.3021	28.4067	16.0222	27.8412	20.5342	24.661	null	null	147	NaN	9,369	1278,04	301,0859	0,111	NaN	NaN	NaN	NaN	NaN	970,55	null	Unknown 98	null	null	null	null	4	False	False		FALSE	FALSE	04-B2	NaN
23.3341	30.1429	26.7892	30.6293	28.6956	30.3675	29.9314	30.3159	29.0442	30.4045	29.5198	30.0817	null	null	148	NaN	9,375	1278,43	174,0954	0,756	NaN	NaN	NaN	NaN	NaN	1667,5	null	Unknown 99	null	null	null	null	4	False	False		FALSE	FALSE	29-SOR3	NaN
10.2415	14.8352	11.5455	21.0247	13.1482	14.7969	13.7388	20.4904	11.6968	21.0535	15.0606	21.4144	null	null	149	NaN	9,394	1279,7	296,1027	0,089	NaN	NaN	NaN	NaN	NaN	40,21	null	Unknown 100	null	null	null	null	4	False	False		FALSE	FALSE	10-MAN2	NaN
24.4827	30.1622	26.4514	24.9578	26.4187	25.3446	28.8999	25.6378	28.9952	24.8888	24.9497	32.148	null	null	150	NaN	9,405	1280,62	72,90349	0,933	NaN	NaN	NaN	NaN	NaN	14,08	null	Unknown 101	null	null	null	null	4	False	False		FALSE	FALSE	15-MAN1	NaN
18.7453	20.2329	17.3476	24.8372	20.3172	21.6016	20.7614	24.4751	18.8801	23.5613	19.1836	24.3987	null	null	152	NaN	9,444	1283,18	206,1001	0,089	NaN	NaN	NaN	NaN	NaN	9,74	null	Unknown 102	null	null	null	null	4	False	False		FALSE	FALSE	12-B3	NaN
30.9795	30.676	24.4785	32.1414	31.3179	31.2707	28.4875	30.5625	30.3198	30.3624	30.3047	30.3683	null	null	153	NaN	9,467	1284,72	73,04607	0,867	NaN	NaN	NaN	NaN	NaN	660,38	null	Unknown 103	null	null	null	null	4	False	False		FALSE	FALSE	15-MAN1	NaN
22.1914	24.5738	18.9301	24.7363	24.7325	24.7045	24.7206	24.8004	24.5338	24.8325	22.4854	20.398	null	null	157	NaN	9,518	1288,25	85,03886	0,2	NaN	NaN	NaN	NaN	NaN	6,84	null	Unknown 104	null	null	null	null	4	False	False		FALSE	FALSE	04-B2	NaN
29.5827	29.5806	18.905	30.5648	30.5576	30.2098	29.6114	29.9811	30.2479	30.0126	30.0496	30.3176	null	null	158	NaN	9,531	1289,12	314,0439	0,911	NaN	NaN	NaN	NaN	NaN	1427,81	null	Unknown 105	null	null	null	null	4	False	False		FALSE	FALSE	05-MAN3	NaN
29.9914	29.7629	29.1528	29.0874	29.0704	29.0116	29.1265	28.6115	28.8417	29.1016	29.0334	28.9394	null	null	160	NaN	9,536	1289,51	283,0002	0,222	NaN	NaN	NaN	NaN	NaN	2,39	null	Unknown 106	null	null	null	null	4	False	False		FALSE	FALSE	03-QC	NaN
26.5263	19.5951	18.773	25.0883	16.677	19.3822	23.1531	25.1289	17.7576	17.118	19.9492	27.3198	null	null	161	NaN	9,548	1290,31	297,935	0,244	NaN	NaN	NaN	NaN	NaN	100,95	null	Unknown 107	null	null	null	null	4	False	False		FALSE	FALSE	06-NaCl1	NaN
21.994	25.7129	18.051	24.5035	21.6387	25.099	20.686	24.2303	21.5941	24.4485	21.8047	24.0392	null	null	162	NaN	9,553	1290,74	84,10075	0,222	NaN	NaN	NaN	NaN	NaN	13,62	null	Unknown 108	null	null	null	null	4	False	False		FALSE	FALSE	02-IR	NaN
26.1409	23.7412	20.9263	25.5651	21.3081	24.3762	25.5609	25.8188	21.1127	25.3228	20.6321	24.7791	null	null	166	NaN	9,575	1292,15	72,02252	0,467	NaN	NaN	NaN	NaN	NaN	17,8	null	Unknown 109	null	null	null	null	4	False	False		FALSE	FALSE	01-CH2Cl2	NaN
19.969	21.6636	17.7228	19.6485	18.9417	21.383	19.038	21.5429	18.2087	20.133	19.6649	19.5732	null	null	167	NaN	9,594	1293,4	68,061	0,067	NaN	NaN	NaN	NaN	NaN	138,47	null	Unknown 110	null	null	null	null	4	False	False		FALSE	FALSE	10-MAN2	NaN
23.8082	21.4225	16.2297	21.8764	22.6638	22.1404	21.7198	23.3118	16.0957	23.5548	24.3821	25.5749	null	null	168	NaN	9,599	1293,83	312,9849	0,178	NaN	NaN	NaN	NaN	NaN	60,74	null	Unknown 111	null	null	null	null	4	False	False		FALSE	FALSE	07-SOR3	NaN
22.1698	24.3504	16.4796	22.2053	20.513	22.8422	21.5821	23.2422	15.4472	23.4829	22.321	23.7965	null	null	171	NaN	9,64	1296,59	124,0779	0,756	NaN	NaN	NaN	NaN	NaN	274,41	null	Unknown 112	null	null	null	null	4	False	False		FALSE	FALSE	03-QC	NaN
17.94	24.5039	16.9764	17.721	17.4449	23.657	24.0279	23.8482	16.0365	17.2443	24.2554	23.7566	null	null	172	NaN	9,639	1296,61	189,957	0,178	NaN	NaN	NaN	NaN	NaN	8	null	Unknown 113	null	null	null	null	4	False	False		FALSE	FALSE	08-K2	NaN
17.0317	19.7571	15.9112	17.324	17.7128	20.6831	20.579	18.4393	20.7448	16.0416	18.8081	20.7729	null	null	173	NaN	9,637	1296,71	173,0767	0,111	NaN	NaN	NaN	NaN	NaN	5,07	null	Unknown 114	null	null	null	null	4	False	False		FALSE	FALSE	10-MAN2	NaN
21.7499	24.2291	18.506	24.0407	19.644	25.2615	22.4834	22.6785	21.6398	23.7658	21.4284	23.6733	null	null	176	NaN	9,706	1301,22	60,06175	0,667	NaN	NaN	NaN	NaN	NaN	25,98	null	Unknown 115	null	null	null	null	4	False	False		FALSE	FALSE	03-QC	NaN
18.3467	19.3163	15.3791	15.7668	14.4894	16.4809	15.3454	17.1324	16.4328	18.2323	17.5265	19.5135	null	null	177	NaN	9,732	1303,02	96,10117	0,178	NaN	NaN	NaN	NaN	NaN	34,17	null	Unknown 116	null	null	null	null	4	False	False		FALSE	FALSE	05-MAN3	NaN
22.4188	23.7626	21.1881	22.4377	20.7146	22.8823	21.9459	22.7795	21.775	22.4543	21.8311	23.038	null	null	179	NaN	9,744	1303,89	155,0034	0,956	NaN	NaN	NaN	NaN	NaN	29,59	null	Unknown 117	null	null	null	null	4	False	False		FALSE	FALSE	02-IR	NaN
17.8358	28.1906	14.3773	27.6545	16.9044	25.805	22.2195	28.0432	24.5496	26.6827	21.6331	27.4151	null	null	180	NaN	9,765	1305,61	158,136	0,711	NaN	NaN	NaN	NaN	NaN	239,46	null	Unknown 118	null	null	null	null	4	False	False		FALSE	FALSE	18-SOR2	NaN
21.6112	22.1669	19.8519	21.2007	22.3694	22.1964	21.2222	20.8024	26.4427	21.5029	22.0618	21.9677	null	null	181	NaN	9,77	1305,97	116,1268	0,2	NaN	NaN	NaN	NaN	NaN	7,33	null	Unknown 119	null	null	null	null	4	False	False		FALSE	FALSE	03-QC	NaN
25.6481	29.7384	22.3962	29.668	24.8463	28.3533	26.0623	29.5427	29.841	28.3932	25.1025	28.5286	null	null	186	NaN	9,91	1315,94	147,3759	0,644	NaN	NaN	NaN	NaN	NaN	198,84	null	Unknown 120	null	null	null	null	4	False	False		FALSE	FALSE	18-SOR2	NaN
26.3415	24.5355	15.4175	17.5951	20.0706	18.8424	22.2292	24.9679	15.0391	14.6634	18.6109	15.7688	null	null	190	NaN	9,945	1318,5	145,7583	0,622	NaN	NaN	NaN	NaN	NaN	16,79	null	Unknown 121	null	null	null	null	4	False	False		FALSE	FALSE	03-QC	NaN
23.0745	23.7592	22.3098	23.5062	23.1117	24.2661	23.8609	23.7024	23.588	23.6604	23.9488	24.5996	null	null	194	NaN	9,986	1321,48	107,0453	0,711	NaN	NaN	NaN	NaN	NaN	66,64	null	Unknown 122	null	null	null	null	4	False	False		FALSE	FALSE	04-B2	NaN
21.2533	23.1307	18.6785	22.5096	20.3732	22.0702	20.7552	23.6398	21.2695	21.884	19.8127	24.8744	null	null	196	NaN	10,043	1325,62	70,07328	0,244	NaN	NaN	NaN	NaN	NaN	4,09	null	Unknown 123	null	null	null	null	4	False	False		FALSE	FALSE	02-IR	NaN
18.057	21.4021	17.203	21.4534	22.0973	22.8304	18.7821	21.141	18.6872	21.8161	18.0045	21.815	null	null	197	NaN	10,089	1328,92	90,05853	0,022	NaN	NaN	NaN	NaN	NaN	12,12	null	Unknown 124	null	null	null	null	4	False	False		FALSE	FALSE	31-QC_220429175731	NaN
20.736	25.0713	18.6476	20.5213	26.3849	20.1858	22.3294	24.9137	24.7664	20.3052	26.7209	24.8423	null	null	201	NaN	10,15	1333,34	72,06795	0,844	NaN	NaN	NaN	NaN	NaN	5,68	null	Unknown 125	null	null	null	null	4	False	False		FALSE	FALSE	03-QC	NaN
24.9136	23.2756	19.1738	24.218	21.7352	22.9975	22.1228	24.1945	19.3456	26.6026	21.6414	23.8472	null	null	202	NaN	10,154	1333,65	158,1402	0,844	NaN	NaN	NaN	NaN	NaN	22,24	null	Unknown 126	null	null	null	null	4	False	False		FALSE	FALSE	04-B2	NaN
24.2215	22.1981	19.6638	21.1524	18.1176	21.016	22.5278	25.0984	19.1731	22.2356	21.8988	22.8406	null	null	205	NaN	10,215	1338,01	117,0752	0,956	NaN	NaN	NaN	NaN	NaN	6,42	null	Unknown 127	null	null	null	null	4	False	False		FALSE	FALSE	15-MAN1	NaN
22.6873	21.8206	17.818	18.2074	20.7712	20.6819	21.4606	20.7987	18.9239	21.4592	21.8285	21.688	null	null	207	NaN	10,223	1338,66	116,1384	0,422	NaN	NaN	NaN	NaN	NaN	4	null	Unknown 128	null	null	null	null	4	False	False		FALSE	FALSE	01-CH2Cl2	NaN
21.2671	19.8639	16.0856	19.387	17.837	19.1229	21.7739	20.1873	13.8879	17.0447	17.2826	16.579	null	null	208	NaN	10,235	1339,46	128,0524	0,089	NaN	NaN	NaN	NaN	NaN	7,48	null	Unknown 129	null	null	null	null	4	False	False		FALSE	FALSE	17-QC_220428024012	NaN
17.7592	19.1886	16.7343	13.8795	17.6024	18.3908	18.8272	18.1579	19.3548	18.7116	19.4768	22.2485	null	null	209	NaN	10,247	1340,34	90,04747	0,6	NaN	NaN	NaN	NaN	NaN	4,62	null	Unknown 130	null	null	null	null	4	False	False		FALSE	FALSE	01-CH2Cl2	NaN
27.2123	26.229	24.399	26.2687	26.9217	26.3324	19.5228	25.7275	25.2543	25.8764	28.1513	27.1253	null	null	212	NaN	10,325	1346	189,0834	0,711	NaN	NaN	NaN	NaN	NaN	5,09	null	Unknown 131	null	null	null	null	4	False	False		FALSE	FALSE	20-B	NaN
21.0573	19.9165	18.8258	20.0882	20.498	20.7314	27.8055	19.8833	18.6753	19.9763	20.9795	20.6388	null	null	214	NaN	10,333	1346,59	56,0815	0,067	NaN	NaN	NaN	NaN	NaN	8,1	null	Unknown 132	null	null	null	null	4	False	False		FALSE	FALSE	07-SOR3	NaN
21.8892	21.1457	17.0681	20.6186	18.7242	21.1123	22.3625	20.8184	20.1635	20.6051	17.7282	21.0319	null	null	215	NaN	10,356	1348,29	76,13176	0,933	NaN	NaN	NaN	NaN	NaN	5,67	null	Unknown 133	null	null	null	null	4	False	False		FALSE	FALSE	01-CH2Cl2	NaN
17.1166	19.3851	17.3178	19.1349	17.6877	21.7408	16.8097	19.058	16.6521	18.4569	16.2185	17.9167	null	null	221	NaN	10,572	1363,92	241,1111	0,822	NaN	NaN	NaN	NaN	NaN	4,57	null	Unknown 134	null	null	null	null	4	False	False		FALSE	FALSE	14-K1	NaN
18.6997	21.0977	17.7407	20.6924	19.0035	20.8482	19.4469	21.2009	16.7033	20.2241	18.4423	21.4127	null	null	222	NaN	10,64	1368,83	110,0608	0,444	NaN	NaN	NaN	NaN	NaN	19,85	null	Unknown 135	null	null	null	null	4	False	False		FALSE	FALSE	03-QC	NaN
21.6279	19.8777	18.831	23.9174	18.9903	25.0133	18.5692	26.8485	18.2001	23.4081	19.177	23.0195	null	null	225	NaN	10,662	1370,42	57,09993	0,333	NaN	NaN	NaN	NaN	NaN	9,36	null	Unknown 136	null	null	null	null	4	False	False		FALSE	FALSE	01-CH2Cl2	NaN
20.1022	15.7618	14.6019	17.715	19.8391	19.7463	16.5367	18.5342	19.1247	18.0186	20.8018	18.8789	null	null	227	NaN	10,678	1371,56	215,1763	0,289	NaN	NaN	NaN	NaN	NaN	3,28	null	Unknown 137	null	null	null	null	4	False	False		FALSE	FALSE	06-NaCl1	NaN
19.6	19.7458	18.8131	19.7685	19.3537	20.0862	17.6941	20.956	21.1133	21.0944	20.9325	21.9847	null	null	229	NaN	10,69	1372,47	193,1248	0,267	NaN	NaN	NaN	NaN	NaN	3,79	null	Unknown 138	null	null	null	null	4	False	False		FALSE	FALSE	01-CH2Cl2	NaN
17.8921	22.7383	16.0509	26.5684	16.5358	18.7993	19.1733	27.554	22.2017	26.7598	18.9056	26.0493	null	null	230	NaN	10,691	1372,52	204,1035	0,444	NaN	NaN	NaN	NaN	NaN	8,17	null	Unknown 139	null	null	null	null	4	False	False		FALSE	FALSE	28-NaCl1	NaN
24.503	26.6432	21.1978	25.1498	22.0134	27.409	22.8387	26.5316	24.3166	25.5607	22.8553	28.3792	null	null	231	NaN	10,726	1375,1	75,04076	0,556	NaN	NaN	NaN	NaN	NaN	3,18	null	Unknown 140	null	null	null	null	4	False	False		FALSE	FALSE	01-CH2Cl2	NaN
19.3463	18.8105	17.5785	21.2772	20.2882	21.72	19.7723	21.4682	19.3634	20.5318	20.064	20.2569	null	null	232	NaN	10,727	1375,15	186,9932	0,244	NaN	NaN	NaN	NaN	NaN	5,9	null	Unknown 141	null	null	null	null	4	False	False		FALSE	FALSE	11-SOR1	NaN
27.141	24.8973	21.0592	28.5441	25.3882	23.9475	26.2948	29.309	21.1321	28.1969	23.7412	27.6647	null	null	234	NaN	10,741	1376,17	147,073	0,644	NaN	NaN	NaN	NaN	NaN	7,71	null	Unknown 142	null	null	null	null	4	False	False		FALSE	FALSE	34-B3	NaN
21.3305	22.0741	17.4425	22.4757	20.5009	23.3854	21.3488	21.5897	17.6989	22.4685	21.4063	21.8056	null	null	235	NaN	10,751	1376,86	146,0845	0,489	NaN	NaN	NaN	NaN	NaN	9,05	null	Unknown 143	null	null	null	null	4	False	False		FALSE	FALSE	01-CH2Cl2	NaN
22.2261	23.2308	20.1341	23.2947	20.933	25.7827	22.7604	21.7701	21.2143	22.7249	20.876	20.1907	null	null	236	NaN	10,764	1377,82	72,06277	0,356	NaN	NaN	NaN	NaN	NaN	3,52	null	Unknown 144	null	null	null	null	4	False	False		FALSE	FALSE	06-NaCl1	NaN
21.7995	19.5407	19.2433	23.5621	19.9871	23.2833	20.036	23.7431	19.1665	22.9547	19.6453	23.7314	null	null	237	NaN	10,764	1377,82	103,8958	0,333	NaN	NaN	NaN	NaN	NaN	5,32	null	Unknown 145	null	null	null	null	4	False	False		FALSE	FALSE	01-CH2Cl2	NaN
28.5457	30.5106	24.6275	30.9507	27.4254	30.4425	16.527	30.2961	27.7757	29.8077	27.98	30.2586	null	null	239	NaN	10,766	1377,97	187,8817	0,644	NaN	NaN	NaN	NaN	NaN	392,37	null	Unknown 146	null	null	null	null	4	False	False		FALSE	FALSE	28-NaCl1	NaN
20.0925	19.3782	19.0854	19.7604	20.1425	20.2822	20.8951	21.6218	19.4721	19.5294	19.3279	20.163	null	null	241	NaN	10,791	1379,75	215,1915	0,578	NaN	NaN	NaN	NaN	NaN	5,48	null	Unknown 147	null	null	null	null	4	False	False		FALSE	FALSE	01-CH2Cl2	NaN
17.5093	18.3781	17.0109	18.3384	17.7333	18.5263	17.8413	17.842	17.4412	17.581	17.3517	18.0355	null	null	244	NaN	10,884	1386,49	193,0881	0,667	NaN	NaN	NaN	NaN	NaN	19,99	null	Unknown 148	null	null	null	null	4	False	False		FALSE	FALSE	02-IR	NaN
20.092	20.3148	17.6288	20.2762	19.9947	20.5523	19.7357	20.3167	17.7256	20.4494	21.161	21.9376	null	null	246	NaN	10,919	1389,1	72,08509	0,2	NaN	NaN	NaN	NaN	NaN	2,58	null	Unknown 149	null	null	null	null	4	False	False		FALSE	FALSE	09-QC_220427211712	NaN
20.7546	20.9882	17.7507	20.9287	20.7184	21.36	18.2703	21.2649	18.5829	20.9425	20.8908	21.6582	null	null	248	NaN	10,935	1390,26	71,14124	0,578	NaN	NaN	NaN	NaN	NaN	4,09	null	Unknown 150	null	null	null	null	4	False	False		FALSE	FALSE	01-CH2Cl2	NaN
24.3588	25.2682	21.6075	26.0182	22.1807	26.5954	22.8043	30.6961	21.3024	24.9102	22.984	23.153	null	null	249	NaN	10,945	1390,98	117,0813	1	NaN	NaN	NaN	NaN	NaN	6,9	null	Unknown 151	null	null	null	null	4	False	False		FALSE	FALSE	12-B3	NaN
20.0187	20.6264	17.0517	20.4664	19.9343	20.947	20.3139	21.5349	17.9169	21.0377	18.9739	20.5105	null	null	250	NaN	11,037	1397,64	227,1	0,267	NaN	NaN	NaN	NaN	NaN	7,37	null	Unknown 152	null	null	null	null	4	False	False		FALSE	FALSE	27-MAN3	NaN
17.4293	20.7093	16.5535	20.404	18.0577	21.0916	17.7359	19.3684	15.2823	17.5056	13.9321	17.4765	null	null	251	NaN	11,038	1397,93	67,20577	0,489	NaN	NaN	NaN	NaN	NaN	5,77	null	Unknown 153	null	null	null	null	4	False	False		FALSE	FALSE	01-CH2Cl2	NaN
20.0402	22.7947	19.1919	20.3331	19.0301	22.301	19.3686	22.4002	18.6635	21.7477	19.4909	20.0672	null	null	253	NaN	11,08	1400,93	216,9629	0,667	NaN	NaN	NaN	NaN	NaN	4,46	null	Unknown 154	null	null	null	null	4	False	False		FALSE	FALSE	01-CH2Cl2	NaN
17.8162	20.7579	17.0404	20.8206	18.7212	22.2287	19.4197	22.6663	19.5549	19.207	17.4759	21.1646	null	null	255	NaN	11,109	1403,11	207,047	0,467	NaN	NaN	NaN	NaN	NaN	19,68	null	Unknown 155	null	null	null	null	4	False	False		FALSE	FALSE	01-CH2Cl2	NaN
17.6565	18.5844	18.4466	19.9254	18.8947	21.2758	20.4125	23.0949	22.2854	24.5636	22.5094	24.8938	null	null	256	NaN	11,141	1405,59	73,05676	0,578	NaN	NaN	NaN	NaN	NaN	4,51	null	Unknown 156	null	null	null	null	4	False	False		FALSE	FALSE	36-K1	NaN
19.538	20.7068	16.8643	20.3408	19.7886	20.3561	20.0939	21.7574	18.6428	19.9423	20.2813	20.973	null	null	257	NaN	11,221	1411,83	84,064	0,4	NaN	NaN	NaN	NaN	NaN	3,46	null	Unknown 157	null	null	null	null	4	False	False		FALSE	FALSE	06-NaCl1	NaN
20.9128	22.9883	17.6449	21.1443	19.301	20.4604	19.1871	20.5485	18.019	21.4845	20.525	24.2364	null	null	259	NaN	11,229	1412,41	70,05906	0,156	NaN	NaN	NaN	NaN	NaN	5,6	null	Unknown 158	null	null	null	null	4	False	False		FALSE	FALSE	08-K2	NaN
15.8361	18.2347	15.1129	19.6114	19.3245	20.805	19.4155	18.728	16.7275	17.4719	18.5438	16.2795	null	null	260	NaN	11,278	1416,27	51,27187	0,867	NaN	NaN	NaN	NaN	NaN	11,25	null	Unknown 159	null	null	null	null	4	False	False		FALSE	FALSE	01-CH2Cl2	NaN
15.3454	20.5943	17.13	20.8121	17.187	21.7324	17.1848	20.5648	14.0986	20.6268	16.2738	20.5728	null	null	261	NaN	11,281	1416,45	175,0581	0,156	NaN	NaN	NaN	NaN	NaN	7,11	null	Unknown 160	null	null	null	null	4	False	False		FALSE	FALSE	06-NaCl1	NaN
22.5443	24.3978	18.728	25.9317	24.6966	27.1813	25.65	24.7554	24.0898	24.1951	26.3378	25.8009	null	null	265	NaN	11,322	1419,7	73,08911	0,933	NaN	NaN	NaN	NaN	NaN	90,9	null	Unknown 161	null	null	null	null	4	False	False		FALSE	FALSE	01-CH2Cl2	NaN
17.6936	18.3415	16.9455	18.0524	17.8532	18.5098	16.4621	18.089	16.9815	17.997	17.2521	17.9809	null	null	266	NaN	11,325	1419,92	82,10442	0,511	NaN	NaN	NaN	NaN	NaN	6,11	null	Unknown 162	null	null	null	null	4	False	False		FALSE	FALSE	01-CH2Cl2	NaN
16.2373	17.1541	17.0748	19.27	17.4277	18.1674	18.5037	20.1264	17.0895	18.1924	18.575	20.659	null	null	272	NaN	11,416	1427	206,9521	0,222	NaN	NaN	NaN	NaN	NaN	4,92	null	Unknown 163	null	null	null	null	4	False	False		FALSE	FALSE	02-IR	NaN
16.3685	19.6301	14.3401	20.672	17.1795	19.778	16.8309	22.4401	15.567	20.1704	17.1744	21.8543	null	null	273	NaN	11,434	1428,42	172,1673	0,222	NaN	NaN	NaN	NaN	NaN	7,05	null	Unknown 164	null	null	null	null	4	False	False		FALSE	FALSE	08-K2	NaN
20.6656	21.8835	18.6621	20.4102	18.8249	21.004	18.4265	18.6968	18.9186	21.1933	18.8249	21.0378	null	null	276	NaN	11,466	1430,94	83,01491	0,311	NaN	NaN	NaN	NaN	NaN	4,43	null	Unknown 165	null	null	null	null	4	False	False		FALSE	FALSE	02-IR	NaN
18.577	14.6577	12.9397	14.3125	7.97804	12.8168	11.048	13.194	7.41543	7.25829	12.7946	11.5804	null	null	278	NaN	11,501	1433,64	453,9092	0,111	NaN	NaN	NaN	NaN	NaN	8,55	null	Unknown 166	null	null	null	null	4	False	False		FALSE	FALSE	02-IR	NaN
19.547	24.0372	18.8559	24.5528	21.6784	25.668	22.8799	22.9491	22.6235	24.583	21.9377	22.465	null	null	279	NaN	11,511	1434,43	61,00938	0,756	NaN	NaN	NaN	NaN	NaN	29,42	null	Unknown 167	null	null	null	null	4	False	False		FALSE	FALSE	01-CH2Cl2	NaN
17.5468	17.866	15.9734	18.4228	18.3848	19.1434	18.2787	21.3096	16.3641	18.6694	18.7347	20.1573	null	null	280	NaN	11,543	1436,95	71,98722	0,156	NaN	NaN	NaN	NaN	NaN	7,05	null	Unknown 168	null	null	null	null	4	False	False		FALSE	FALSE	07-SOR3	NaN
16.9243	20.5017	15.1825	13.9298	17.1659	17.2268	19.3975	22.3764	16.9648	19.5661	14.95	16.2953	null	null	281	NaN	11,562	1438,43	57,07411	0,289	NaN	NaN	NaN	NaN	NaN	3,31	null	Unknown 169	null	null	null	null	4	False	False		FALSE	FALSE	13-CH2Cl2_220427235848	NaN
22.4583	22.6237	18.0778	23.0153	19.8534	23.8801	19.533	24.5656	16.8438	18.6408	19.4545	22.1235	null	null	282	NaN	11,598	1441,23	103,0578	0,222	NaN	NaN	NaN	NaN	NaN	6,73	null	Unknown 170	null	null	null	null	4	False	False		FALSE	FALSE	04-B2	NaN
20.8263	20.7379	17.8859	21.6981	19.669	24.3431	16.9745	22.3468	20.5279	21.34	16.8209	18.1579	null	null	283	NaN	11,644	1444,86	210,9808	0,378	NaN	NaN	NaN	NaN	NaN	12,39	null	Unknown 171	null	null	null	null	4	False	False		FALSE	FALSE	04-B2	NaN
16.0897	20.3432	16.0953	18.1753	16.7527	21.0739	15.5577	20.1067	17.4699	15.3225	13.9329	15.2574	null	null	284	NaN	11,644	1444,88	212,0672	0,244	NaN	NaN	NaN	NaN	NaN	6,07	null	Unknown 172	null	null	null	null	4	False	False		FALSE	FALSE	02-IR	NaN
22.4801	22.9219	20.0315	25.1048	26.7197	25.7776	25.3706	27.8697	21.6303	25.7407	22.3622	22.0188	null	null	287	NaN	11,735	1451,93	73,00317	0,733	NaN	NaN	NaN	NaN	NaN	24,74	null	Unknown 173	null	null	null	null	4	False	False		FALSE	FALSE	14-K1	NaN
19.0736	22.0586	16.5157	21.1929	17.128	21.3051	18.0543	23.5315	14.4076	21.83	13.7165	23.1371	null	null	290	NaN	11,759	1453,8	258,099	0,178	NaN	NaN	NaN	NaN	NaN	3,39	null	Unknown 174	null	null	null	null	4	False	False		FALSE	FALSE	03-QC	NaN
18.9416	18.6574	18.75	17.6876	19.9005	18.9815	20.4232	21.1251	17.6365	19.229	19.2929	20.6704	null	null	291	NaN	11,786	1455,92	57,19459	0,467	NaN	NaN	NaN	NaN	NaN	4,39	null	Unknown 175	null	null	null	null	4	False	False		FALSE	FALSE	01-CH2Cl2	NaN
20.636	23.7661	17.1659	23.1568	22.0746	25.1785	20.7974	23.8281	17.1856	20.3497	21.1875	24.2016	null	null	292	NaN	11,794	1456,54	70,0558	0,6	NaN	NaN	NaN	NaN	NaN	6,12	null	Unknown 176	null	null	null	null	4	False	False		FALSE	FALSE	01-CH2Cl2	NaN
17.0509	18.1964	16.0088	18.9551	17.4957	17.2679	17.3536	17.3143	14.6905	17.3048	17.4421	17.5329	null	null	293	NaN	11,814	1458,1	112,0874	0,022	NaN	NaN	NaN	NaN	NaN	13,68	null	Unknown 177	null	null	null	null	4	False	False		FALSE	FALSE	14-K1	NaN
18.6607	20.3483	17.8896	19.0766	18.5454	18.8824	18.91	20.958	17.3179	19.4888	18.5801	20.9537	null	null	294	NaN	11,822	1458,76	69,13484	0,089	NaN	NaN	NaN	NaN	NaN	1,91	null	Unknown 178	null	null	null	null	4	False	False		FALSE	FALSE	01-CH2Cl2	NaN
23.2527	23.368	20.2636	20.8155	21.0422	22.2362	24.1867	27.0461	20.6421	22.6129	24.5308	23.343	null	null	295	NaN	11,845	1460,52	73,04416	0,889	NaN	NaN	NaN	NaN	NaN	6,31	null	Unknown 179	null	null	null	null	4	False	False		FALSE	FALSE	33-SOR1	NaN
21.466	20.9657	19.3464	20.4698	19.9882	18.6669	20.6204	21.7876	17.9079	19.5069	22.3265	22.494	null	null	296	NaN	11,938	1467,81	147,0795	0,444	NaN	NaN	NaN	NaN	NaN	8,68	null	Unknown 180	null	null	null	null	4	False	False		FALSE	FALSE	03-QC	NaN
20.1629	21.5759	19.0864	21.0514	19.6698	20.8815	20.9838	21.9236	20.0449	21.803	21.3981	23.9042	null	null	298	NaN	12,003	1472,93	73,90882	1	NaN	NaN	NaN	NaN	NaN	53,06	null	Unknown 181	null	null	null	null	4	False	False		FALSE	FALSE	01-CH2Cl2	NaN
17.8785	18.7377	17.4648	18.4378	18.7404	18.9782	17.3343	19.3697	19.0914	18.2774	18.8536	19.2997	null	null	299	NaN	12,005	1473,09	67,21059	0,489	NaN	NaN	NaN	NaN	NaN	7,49	null	Unknown 182	null	null	null	null	4	False	False		FALSE	FALSE	01-CH2Cl2	NaN
15.5204	19.3214	14.1407	19.7706	15.5616	20.7816	15.5584	20.1219	16.1771	18.8498	15.5541	20.1399	null	null	300	NaN	12,012	1473,56	252,0927	0,467	NaN	NaN	NaN	NaN	NaN	15,16	null	Unknown 183	null	null	null	null	4	False	False		FALSE	FALSE	03-QC	NaN
28.1389	23.4641	19.5187	21.667	21.7143	22.9118	23.4452	27.2172	22.847	25.5848	27.3758	29.8933	null	null	301	NaN	12,026	1474,7	73,05967	0,844	NaN	NaN	NaN	NaN	NaN	5,65	null	Unknown 184	null	null	null	null	4	False	False		FALSE	FALSE	18-SOR2	NaN
15.5981	16.9955	10.9332	16.5378	17.0055	17.9893	17.8951	18.1866	15.5731	16.9956	16.8763	17.5489	null	null	302	NaN	12,029	1474,89	253,1768	0,222	NaN	NaN	NaN	NaN	NaN	5,11	null	Unknown 185	null	null	null	null	4	False	False		FALSE	FALSE	06-NaCl1	NaN
20.1741	24.3511	17.2693	24.6911	20.1898	25.8819	22.0386	22.9718	20.426	24.5636	21.0692	23.3278	null	null	303	NaN	12,042	1475,91	70,08082	0,889	NaN	NaN	NaN	NaN	NaN	13,59	null	Unknown 186	null	null	null	null	4	False	False		FALSE	FALSE	17-QC_220428024012	NaN
18.8853	19.5976	16.4995	18.2402	18.354	19.4721	18.5065	19.8501	16.3307	19.6886	18.5812	20.6108	null	null	305	NaN	12,057	1477,12	156,1035	0,556	NaN	NaN	NaN	NaN	NaN	12,52	null	Unknown 187	null	null	null	null	4	False	False		FALSE	FALSE	29-SOR3	NaN
18.522	19.9689	16.2011	18.5425	17.9117	20.1807	18.3455	20.3408	18.203	17.0504	18.2529	20.6935	null	null	306	NaN	12,061	1477,42	243,1206	0,556	NaN	NaN	NaN	NaN	NaN	5,33	null	Unknown 188	null	null	null	null	4	False	False		FALSE	FALSE	02-IR	NaN
17.2013	17.3598	16.2639	17.6203	17.1249	17.6016	17.4314	18.4051	16.7446	17.6356	17.1114	18.7213	null	null	307	NaN	12,078	1478,73	96,34789	0,2	NaN	NaN	NaN	NaN	NaN	17,31	null	Unknown 189	null	null	null	null	4	False	False		FALSE	FALSE	02-IR	NaN
19.054	19.0091	17.2938	18.1835	18.767	18.5097	18.1579	20.2079	17.8601	19.0233	18.9907	18.6499	null	null	308	NaN	12,112	1481,38	143,0994	0,178	NaN	NaN	NaN	NaN	NaN	3,83	null	Unknown 190	null	null	null	null	4	False	False		FALSE	FALSE	07-SOR3	NaN
19.753	20.0508	16.1611	19.4704	19.5018	20.2738	19.6878	20.3518	19.6972	19.851	19.7501	20.2172	null	null	313	NaN	12,227	1490,38	211,03	0,178	NaN	NaN	NaN	NaN	NaN	2,71	null	Unknown 191	null	null	null	null	4	False	False		FALSE	FALSE	03-QC	NaN
25.4269	24.5755	21.9808	17.2181	25.4278	24.9371	25.7691	19.0997	16.5914	18.3632	27.7191	27.8339	null	null	314	NaN	12,239	1491,41	247,1263	0,422	NaN	NaN	NaN	NaN	NaN	14,55	null	Unknown 192	null	null	null	null	4	False	False		FALSE	FALSE	36-K1	NaN
18.3992	21.0195	16.7708	21.2164	19.3965	22.2731	20.2689	21.9996	17.584	21.8935	19.5549	19.2046	null	null	316	NaN	12,258	1492,82	68,07835	0,6	NaN	NaN	NaN	NaN	NaN	6,14	null	Unknown 193	null	null	null	null	4	False	False		FALSE	FALSE	03-QC	NaN
20.4488	18.1618	15.6594	17.7632	18.8504	18.1753	19.3402	18.5412	17.9505	19.3428	18.7951	18.8134	null	null	317	NaN	12,265	1493,37	186,1094	0,178	NaN	NaN	NaN	NaN	NaN	4,88	null	Unknown 194	null	null	null	null	4	False	False		FALSE	FALSE	04-B2	NaN
20.1029	20.5562	18.2766	18.5218	18.8256	19.5539	18.7267	20.3499	19.1125	21.2632	21.2805	22.8762	null	null	319	NaN	12,285	1494,95	70,08613	0,156	NaN	NaN	NaN	NaN	NaN	4,56	null	Unknown 195	null	null	null	null	4	False	False		FALSE	FALSE	03-QC	NaN
16.7568	16.5899	16.0523	17.4325	17.3188	16.5892	16.6823	18.8574	20.3515	18.147	17.3571	18.9675	null	null	322	NaN	12,347	1499,85	207,1238	0,4	NaN	NaN	NaN	NaN	NaN	3,83	null	Unknown 196	null	null	null	null	4	False	False		FALSE	FALSE	02-IR	NaN
16.7084	17.6032	19.3739	24.445	21.7548	24.5304	23.0792	24.3959	16.7729	24.6028	23.0918	24.5684	null	null	326	NaN	12,441	1507,39	98,05847	0,444	NaN	NaN	NaN	NaN	NaN	103,27	null	Unknown 197	null	null	null	null	4	False	False		FALSE	FALSE	03-QC	NaN
23.8655	21.4036	16.9046	21.5522	20.5059	24.64	22.3408	21.8959	18.0367	22.7826	22.4631	22.0347	null	null	329	NaN	12,501	1512,17	100,0042	0,178	NaN	NaN	NaN	NaN	NaN	5,53	null	Unknown 198	null	null	null	null	4	False	False		FALSE	FALSE	03-QC	NaN
23.6099	23.4056	20.005	22.9864	23.5272	23.6971	24.4324	23.2831	21.2159	23.3962	23.9464	23.6025	null	null	330	NaN	12,519	1513,62	117,0757	0,8	NaN	NaN	NaN	NaN	NaN	9,97	null	Unknown 199	null	null	null	null	4	False	False		FALSE	FALSE	04-B2	NaN
15.2695	18.6421	14.9859	19.4958	17.5278	19.0067	19.7445	19.693	16.3614	19.5748	19.0763	19.5727	null	null	332	NaN	12,526	1514,19	186,0952	0,2	NaN	NaN	NaN	NaN	NaN	5,16	null	Unknown 200	null	null	null	null	4	False	False		FALSE	FALSE	03-QC	NaN
20.3317	20.6164	16.0335	20.5722	20.5106	21.1312	21.1708	20.771	17.2634	20.6431	21.2257	20.8991	null	null	333	NaN	12,54	1515,35	305,1584	0,733	NaN	NaN	NaN	NaN	NaN	8,71	null	Unknown 201	null	null	null	null	4	False	False		FALSE	FALSE	03-QC	NaN
22.4195	22.1981	17.5201	22.4587	24.7222	23.0325	19.9716	23.8456	17.864	22.7909	18.1647	22.4184	null	null	334	NaN	12,59	1519,35	144,1285	0,489	NaN	NaN	NaN	NaN	NaN	9,04	null	Unknown 202	null	null	null	null	4	False	False		FALSE	FALSE	03-QC	NaN
20.6304	20.7278	19.5373	19.7511	20.641	21.2922	19.2316	20.568	19.6294	23.151	19.5777	23.725	null	null	335	NaN	12,608	1520,83	72,02561	0,378	NaN	NaN	NaN	NaN	NaN	9,78	null	Unknown 203	null	null	null	null	4	False	False		FALSE	FALSE	01-CH2Cl2	NaN
21.3653	20.2408	16.4137	19.1035	19.1649	18.7363	17.2029	20.0833	15.7341	19.5779	17.6686	20.8731	null	null	337	NaN	12,643	1523,67	172,0875	0,022	NaN	NaN	NaN	NaN	NaN	3,16	null	Unknown 204	null	null	null	null	4	False	False		FALSE	FALSE	06-NaCl1	NaN
29.8542	29.8263	25.4755	28.8185	28.7138	27.7592	29.7761	27.3619	26.7506	30.7874	31.2048	29.9854	null	null	341	NaN	12,68	1526,64	84,02691	0,978	NaN	NaN	NaN	NaN	NaN	1476	null	Unknown 205	null	null	null	null	4	False	False		FALSE	FALSE	36-K1	NaN
22.2158	21.2121	18.3304	21.2545	22.5764	25.3116	23.0026	23.1257	19.3482	23.5632	20.1522	22.5594	null	null	342	NaN	12,691	1527,49	71,73506	0,244	NaN	NaN	NaN	NaN	NaN	3,99	null	Unknown 206	null	null	null	null	4	False	False		FALSE	FALSE	09-QC_220427211712	NaN
21.5502	22.0076	16.0619	21.6437	21.6333	19.0012	21.9903	22.8731	19.4533	21.7566	21.3974	23.9622	null	null	344	NaN	12,699	1528,18	174,1044	0,156	NaN	NaN	NaN	NaN	NaN	10,42	null	Unknown 207	null	null	null	null	4	False	False		FALSE	FALSE	07-SOR3	NaN
29.0392	29.0109	24.2248	27.6703	27.8951	28.3506	24.0469	27.2172	28.6494	28.973	29.0434	25.6124	null	null	345	NaN	12,705	1528,65	73,04176	0,911	NaN	NaN	NaN	NaN	NaN	35,65	null	Unknown 208	null	null	null	null	4	False	False		FALSE	FALSE	16-NaCl3	NaN
21.9571	21.1833	18.0955	22.4729	19.87	25.4846	22.3185	26.1153	20.07	24.7876	20.9094	25.3417	null	null	346	NaN	12,72	1529,8	83,04314	0,889	NaN	NaN	NaN	NaN	NaN	7,38	null	Unknown 209	null	null	null	null	4	False	False		FALSE	FALSE	01-CH2Cl2	NaN
16.4086	16.5889	15.5635	21.8624	18.7008	23.2957	18.4404	23.5027	19.5156	22.8155	23.0774	21.3115	null	null	349	NaN	12,789	1535,4	87,07259	0,289	NaN	NaN	NaN	NaN	NaN	23,13	null	Unknown 210	null	null	null	null	4	False	False		FALSE	FALSE	03-QC	NaN
20.0069	20.5362	15.2225	20.3171	20.4492	21.114	21.1673	20.6288	18.49	20.726	21.3509	20.9591	null	null	350	NaN	12,808	1536,91	195,1074	0,356	NaN	NaN	NaN	NaN	NaN	8,94	null	Unknown 211	null	null	null	null	4	False	False		FALSE	FALSE	03-QC	NaN
29.4276	30.4959	24.4562	31.1198	27.5	21.7418	28.0286	27.3417	28.2211	30.1717	27.6306	31.2622	null	null	354	NaN	12,854	1540,61	155,911	0,467	NaN	NaN	NaN	NaN	NaN	1092,9	null	Unknown 212	null	null	null	null	4	False	False		FALSE	FALSE	41-K3	NaN
20.0255	20.1048	18.4751	22.5622	20.0497	21.1909	21.5738	22.2407	20.4593	23.7669	20.3284	22.8552	null	null	355	NaN	12,888	1543,35	155,1062	0,356	NaN	NaN	NaN	NaN	NaN	46,8	null	Unknown 213	null	null	null	null	4	False	False		FALSE	FALSE	44-QC_220430024307	NaN
21.5739	21.9392	16.9857	24.1009	19.3076	21.566	20.5112	25.0521	16.5233	22.8244	15.5881	23.2092	null	null	356	NaN	12,902	1544,48	170,1103	0,178	NaN	NaN	NaN	NaN	NaN	5,13	null	Unknown 214	null	null	null	null	4	False	False		FALSE	FALSE	03-QC	NaN
14.1316	14.5054	14.8966	16.7478	16.991	18.8987	14.1534	20.6178	13.88	17.2301	13.9636	19.9724	null	null	358	NaN	12,935	1547,16	254,1483	0,178	NaN	NaN	NaN	NaN	NaN	23,86	null	Unknown 215	null	null	null	null	4	False	False		FALSE	FALSE	07-SOR3	NaN
20.4761	22.645	16.1876	21.8927	18.8809	21.4666	18.1856	23.3325	15.2576	21.1126	16.4769	22.7752	null	null	359	NaN	12,942	1547,75	261,1507	0,467	NaN	NaN	NaN	NaN	NaN	8,21	null	Unknown 216	null	null	null	null	4	False	False		FALSE	FALSE	32-MAN2	NaN
25.1361	26.6323	23.4141	27.4428	25.0587	26.8714	23.5476	26.4518	27.8654	25.5737	22.2772	26.503	null	null	361	NaN	12,962	1549,32	84,06288	0,444	NaN	NaN	NaN	NaN	NaN	104,44	null	Unknown 217	null	null	null	null	4	False	False		FALSE	FALSE	05-MAN3	NaN
21.5899	22.9004	18.4606	24.6954	21.6479	26.2802	20.4228	24.4827	21.9588	23.5057	19.6027	25.5228	null	null	363	NaN	12,989	1551,54	83,0811	1	NaN	NaN	NaN	NaN	NaN	69,51	null	Unknown 218	null	null	null	null	4	False	False		FALSE	FALSE	33-SOR1	NaN
19.1312	28.3841	17.8334	29.5712	20.4218	22.3879	23.138	22.5828	22.1974	21.2366	15.7102	18.1557	null	null	364	NaN	12,989	1551,55	173,1076	0,178	NaN	NaN	NaN	NaN	NaN	27,56	null	Unknown 219	null	null	null	null	4	False	False		FALSE	FALSE	07-SOR3	NaN
19.8242	22.0311	16.7966	22.5706	21.7999	25.3798	20.5696	29.2214	19.2948	22.3254	17.3348	25.6012	null	null	366	NaN	13,016	1553,68	155,0616	0,333	NaN	NaN	NaN	NaN	NaN	141,06	null	Unknown 220	null	null	null	null	4	False	False		FALSE	FALSE	43-NaCl2	NaN
21.0642	20.8071	16.3414	20.7372	20.7421	21.1734	20.6481	21.5287	19.0714	20.8981	20.1837	21.9873	null	null	367	NaN	13,017	1553,79	261,1402	0,333	NaN	NaN	NaN	NaN	NaN	15,9	null	Unknown 221	null	null	null	null	4	False	False		FALSE	FALSE	04-B2	NaN
21.553	24.8703	18.0616	25.2208	19.3978	25.9159	20.8001	26.0733	21.7843	24.396	19.2584	25.9305	null	null	368	NaN	13,029	1554,77	70,07573	0,311	NaN	NaN	NaN	NaN	NaN	14,85	null	Unknown 222	null	null	null	null	4	False	False		FALSE	FALSE	02-IR	NaN
25.7368	28.2295	21.586	29.3127	26.661	30.6407	26.8908	28.3895	20.9714	28.0525	23.5063	21.4821	null	null	369	NaN	13,036	1555,34	84,05762	0,2	NaN	NaN	NaN	NaN	NaN	4,6	null	Unknown 223	null	null	null	null	4	False	False		FALSE	FALSE	02-IR	NaN
27.4467	29.4855	22.2601	29.1695	26.4415	30.0428	24.0574	23.3692	27.8164	27.7333	24.8971	27.0849	null	null	374	NaN	13,087	1559,44	83,85227	0,422	NaN	NaN	NaN	NaN	NaN	703,41	null	Unknown 224	null	null	null	null	4	False	False		FALSE	FALSE	09-QC_220427211712	NaN
13.3774	16.692	11.9103	18.3916	12.1869	15.3912	11.5538	16.1982	11.5027	17.2974	14.7472	14.8876	null	null	375	NaN	13,124	1562,45	322,1943	0,311	NaN	NaN	NaN	NaN	NaN	5,24	null	Unknown 225	null	null	null	null	4	False	False		FALSE	FALSE	06-NaCl1	NaN
18.8632	19.1807	17.8172	18.8953	18.2572	19.0661	19.3683	18.9167	18.8295	18.4763	19.0814	18.7178	null	null	377	NaN	13,133	1563,14	263,1982	0,422	NaN	NaN	NaN	NaN	NaN	6,97	null	Unknown 226	null	null	null	null	4	False	False		FALSE	FALSE	03-QC	NaN
17.4815	25.0509	18.4156	18.4056	20.1523	26.8035	22.9375	20.1754	20.3319	20.7724	21.6157	21.8933	null	null	379	NaN	13,153	1564,8	57,17651	0,378	NaN	NaN	NaN	NaN	NaN	35,1	null	Unknown 227	null	null	null	null	4	False	False		FALSE	FALSE	01-CH2Cl2	NaN
19.7996	20.8311	17.5532	21.1172	18.9219	21.033	19.0298	20.8064	17.3015	19.731	18.0991	19.9618	null	null	381	NaN	13,187	1567,51	82,09937	0,489	NaN	NaN	NaN	NaN	NaN	5,82	null	Unknown 228	null	null	null	null	4	False	False		FALSE	FALSE	06-NaCl1	NaN
23.6342	24.2627	19.4269	23.9648	23.7475	24.4142	24.0069	24.596	20.456	23.7957	23.8095	24.3294	null	null	382	NaN	13,197	1568,3	217,1137	0,911	NaN	NaN	NaN	NaN	NaN	9,69	null	Unknown 229	null	null	null	null	4	False	False		FALSE	FALSE	10-MAN2	NaN
18.3383	20.0494	16.6807	20.5404	19.2228	20.4252	19.9223	20.6473	17.9171	19.3489	19.3329	20.6073	null	null	383	NaN	13,205	1568,93	68,06071	0,244	NaN	NaN	NaN	NaN	NaN	7,12	null	Unknown 230	null	null	null	null	4	False	False		FALSE	FALSE	03-QC	NaN
22.1269	20.8012	19.1097	20.3754	20.9079	20.6307	22.2847	21.3534	18.9107	21.0844	21.0148	20.8509	null	null	384	NaN	13,231	1571,05	85,09446	0,467	NaN	NaN	NaN	NaN	NaN	8,93	null	Unknown 231	null	null	null	null	4	False	False		FALSE	FALSE	01-CH2Cl2	NaN
19.7392	20.5008	17.483	19.1758	18.9799	21.1591	20.752	20.2323	18.7539	19.8299	19.7537	21.3797	null	null	385	NaN	13,235	1571,38	69,11121	0,311	NaN	NaN	NaN	NaN	NaN	5,24	null	Unknown 232	null	null	null	null	4	False	False		FALSE	FALSE	05-MAN3	NaN
19.7025	19.967	17.6032	20.1767	19.3906	20.5483	23.1292	20.7307	19.1098	20.4453	20.0355	21.0584	null	null	386	NaN	13,239	1571,69	71,06068	0,333	NaN	NaN	NaN	NaN	NaN	6,19	null	Unknown 233	null	null	null	null	4	False	False		FALSE	FALSE	01-CH2Cl2	NaN
24.932	21.7705	20.3693	20.4131	21.5666	19.5935	22.7962	22.2294	18.4805	18.6573	21.8776	19.7611	null	null	387	NaN	13,249	1572,46	158,1075	0,356	NaN	NaN	NaN	NaN	NaN	8,1	null	Unknown 234	null	null	null	null	4	False	False		FALSE	FALSE	05-MAN3	NaN
16.3486	18.3997	13.5734	18.4261	17.0334	19.3568	14.3062	19.1033	14.1201	18.4719	16.7246	18.9432	null	null	388	NaN	13,256	1573,1	331,1112	0,133	NaN	NaN	NaN	NaN	NaN	7	null	Unknown 235	null	null	null	null	4	False	False		FALSE	FALSE	03-QC	NaN
23.7481	18.6627	16.217	17.8727	21.1536	17.7685	22.4578	18.866	17.1538	19.8405	18.5032	21.9269	null	null	389	NaN	13,258	1573,26	135,1787	0,467	NaN	NaN	NaN	NaN	NaN	8,93	null	Unknown 236	null	null	null	null	4	False	False		FALSE	FALSE	01-CH2Cl2	NaN
21.2086	24.0155	18.9688	24.4283	17.9909	25.1373	23.052	24.3326	21.5054	24.2249	21.9814	24.0322	null	null	391	NaN	13,275	1574,62	121,1193	0,133	NaN	NaN	NaN	NaN	NaN	3,51	null	Unknown 237	null	null	null	null	4	False	False		FALSE	FALSE	09-QC_220427211712	NaN
28.9338	26.9616	25.9391	26.507	26.068	27.4546	29.5044	27.1829	27.2611	26.6416	25.8842	26.6219	null	null	392	NaN	13,283	1575,23	147,0616	0,778	NaN	NaN	NaN	NaN	NaN	11,16	null	Unknown 238	null	null	null	null	4	False	False		FALSE	FALSE	14-K1	NaN
26.7732	24.6851	23.7438	24.815	27.0725	25.4715	27.8822	25.7445	25.6165	24.8124	26.7689	24.8956	null	null	393	NaN	13,285	1575,39	220,053	0,244	NaN	NaN	NaN	NaN	NaN	3,24	null	Unknown 239	null	null	null	null	4	False	False		FALSE	FALSE	06-NaCl1	NaN
20.3445	21.0711	18.6242	19.3629	20.9005	19.6568	21.4987	19.8417	19.6166	19.2464	21.3134	20.8211	null	null	395	NaN	13,307	1577,2	69,05581	0,178	NaN	NaN	NaN	NaN	NaN	5,93	null	Unknown 240	null	null	null	null	4	False	False		FALSE	FALSE	04-B2	NaN
25.7702	22.5426	21.9952	20.9454	23.1317	20.2882	23.815	21.791	22.4419	22.4931	26.1667	23.2655	null	null	396	NaN	13,315	1577,84	84,06828	0,178	NaN	NaN	NaN	NaN	NaN	4,26	null	Unknown 241	null	null	null	null	4	False	False		FALSE	FALSE	08-K2	NaN
17.1805	19.5728	15.0693	19.4579	15.6927	19.5036	15.7401	19.0846	16.4958	18.5152	15.936	19.4118	null	null	398	NaN	13,361	1581,51	166,0539	0,6	NaN	NaN	NaN	NaN	NaN	6,37	null	Unknown 242	null	null	null	null	4	False	False		FALSE	FALSE	03-QC	NaN
20.1034	19.7047	18.4651	21.3548	20.9462	22.7741	24.2757	23.1358	18.2385	22.453	19.6916	21.5923	null	null	399	NaN	13,377	1582,8	83,05631	0,444	NaN	NaN	NaN	NaN	NaN	4,77	null	Unknown 243	null	null	null	null	4	False	False		FALSE	FALSE	04-B2	NaN
18.1444	17.3016	15.7448	19.0847	17.2826	17.8316	18.5116	19.8734	15.9744	19.94	19.2806	23.2246	null	null	400	NaN	13,432	1587,3	70,08645	0,111	NaN	NaN	NaN	NaN	NaN	5,69	null	Unknown 244	null	null	null	null	4	False	False		FALSE	FALSE	08-K2	NaN
18.5022	19.2596	14.0688	18.5074	18.2211	19.5058	17.4966	19.2873	14.8617	18.8789	17.9695	19.7475	null	null	401	NaN	13,437	1587,68	345,1549	0,756	NaN	NaN	NaN	NaN	NaN	6,53	null	Unknown 245	null	null	null	null	4	False	False		FALSE	FALSE	03-QC	NaN
16.8289	16.5068	14.9526	19.135	17.4219	18.3668	15.72	17.3953	16.7368	16.2821	15.9813	17.3023	null	null	402	NaN	13,444	1588,23	239,0299	0,4	NaN	NaN	NaN	NaN	NaN	3,77	null	Unknown 246	null	null	null	null	4	False	False		FALSE	FALSE	02-IR	NaN
20.2143	20.7784	17.202	20.4903	20.6458	21.2289	20.7046	21.4293	18.3577	21.1468	20.6911	21.6055	null	null	403	NaN	13,458	1589,35	245,1236	0,578	NaN	NaN	NaN	NaN	NaN	4,35	null	Unknown 247	null	null	null	null	4	False	False		FALSE	FALSE	03-QC	NaN
20.539	20.882	17.0844	23.7073	20.3509	21.4653	20.235	23.0665	17.4915	24.5216	19.649	21.8382	null	null	404	NaN	13,473	1590,6	142,0948	0,311	NaN	NaN	NaN	NaN	NaN	4,62	null	Unknown 248	null	null	null	null	4	False	False		FALSE	FALSE	04-B2	NaN
17.341	17.2913	15.7997	16.8892	17.925	18.5427	16.8614	20.7395	15.667	19.4709	15.9737	19.9019	null	null	405	NaN	13,474	1590,74	109,0962	0,333	NaN	NaN	NaN	NaN	NaN	7,37	null	Unknown 249	null	null	null	null	4	False	False		FALSE	FALSE	07-SOR3	NaN
21.6146	22.1136	17.3012	21.6253	21.5201	22.2828	21.4852	22.4365	19.3267	21.5587	21.0071	22.1044	null	null	408	NaN	13,51	1593,51	198,0795	0,178	NaN	NaN	NaN	NaN	NaN	28,66	null	Unknown 250	null	null	null	null	4	False	False		FALSE	FALSE	32-MAN2	NaN
22.9946	25.3696	18.5715	18.7414	19.1367	21.3536	19.0432	25.5788	18	20.1281	18.2755	20.5596	null	null	409	NaN	13,529	1595,16	68,06815	0,244	NaN	NaN	NaN	NaN	NaN	5,46	null	Unknown 251	null	null	null	null	4	False	False		FALSE	FALSE	03-QC	NaN
19.0159	19.1566	15.2059	18.6972	19.522	19.1584	19.2542	19.0486	17.4085	18.4513	18.8726	19.0608	null	null	410	NaN	13,574	1598,74	275,1696	0,311	NaN	NaN	NaN	NaN	NaN	6,12	null	Unknown 252	null	null	null	null	4	False	False		FALSE	FALSE	06-NaCl1	NaN
21.4642	21.7098	20.4404	19.928	21.7871	20.7014	23.3308	21.2077	19.4134	21.828	24.1281	22.242	null	null	411	NaN	13,581	1599,49	56,13148	0,422	NaN	NaN	NaN	NaN	NaN	47,04	null	Unknown 253	null	null	null	null	4	False	False		FALSE	FALSE	01-CH2Cl2	NaN
23.7095	24.4585	20.288	23.7442	19.0997	23.4971	22.4058	23.2523	20.0518	22.6659	23.3076	26.8839	null	null	412	NaN	13,585	1599,96	217,1051	0,689	NaN	NaN	NaN	NaN	NaN	9,36	null	Unknown 254	null	null	null	null	4	False	False		FALSE	FALSE	03-QC	NaN
28.4484	29.1794	23.7557	27.9033	25.0496	31.0699	25.0008	30.3281	22.2504	29.9338	24.1925	28.1052	null	null	413	NaN	13,591	1600,38	73,05388	0,6	NaN	NaN	NaN	NaN	NaN	25,38	null	Unknown 255	null	null	null	null	4	False	False		FALSE	FALSE	16-NaCl3	NaN
14.5187	16.3066	13.2927	13.4971	14.467	17.4054	14.2734	18.0158	10.2704	13.8647	11.998	16.0333	null	null	414	NaN	13,612	1602,12	332,1501	0,156	NaN	NaN	NaN	NaN	NaN	33,39	null	Unknown 256	null	null	null	null	4	False	False		FALSE	FALSE	07-SOR3	NaN
23.092	26.7013	22.2024	27.3522	23.4034	27.1346	22.2341	27.2271	21.8295	27.036	22.6412	28.8807	null	null	415	NaN	13,625	1603,23	75,03551	0,667	NaN	NaN	NaN	NaN	NaN	7,65	null	Unknown 257	null	null	null	null	4	False	False		FALSE	FALSE	01-CH2Cl2	NaN
26.4754	27.1368	23.7503	24.4368	26.8831	29.5392	23.8596	27.1919	25.7131	25.3842	28.7208	28.205	null	null	426	NaN	13,829	1620,84	73,00221	0,978	NaN	NaN	NaN	NaN	NaN	6,47	null	Unknown 258	null	null	null	null	4	False	False		FALSE	FALSE	29-SOR3	NaN
20.6377	20.8787	18.3982	20.5148	20.8128	21.1765	20.8755	21.3961	19.7298	20.7514	21.0156	21.5136	null	null	427	NaN	13,838	1621,57	85,11246	0,333	NaN	NaN	NaN	NaN	NaN	43,62	null	Unknown 259	null	null	null	null	4	False	False		FALSE	FALSE	02-IR	NaN
20.4826	20.6464	17.9108	19.9435	19.989	18.9121	18.925	20.5344	17.4704	20.0567	19.4402	20.602	null	null	429	NaN	13,868	1624,15	186,1044	0,311	NaN	NaN	NaN	NaN	NaN	4,69	null	Unknown 260	null	null	null	null	4	False	False		FALSE	FALSE	03-QC	NaN
22.6018	21.3118	20.3455	20.3309	23.0871	20.217	22.6348	21.4979	22.3423	22.184	25.1541	23.2294	null	null	430	NaN	13,896	1626,65	84,07502	0,067	NaN	NaN	NaN	NaN	NaN	3,86	null	Unknown 261	null	null	null	null	4	False	False		FALSE	FALSE	29-SOR3	NaN
17.831	17.328	16.4108	20.887	18.9154	21.4794	18.8898	21.6555	18.3204	21.0098	17.0985	21.2381	null	null	433	NaN	13,918	1628,5	97,08114	0,178	NaN	NaN	NaN	NaN	NaN	4,09	null	Unknown 262	null	null	null	null	4	False	False		FALSE	FALSE	01-CH2Cl2	NaN
22.5724	21.2771	20.3384	20.3382	22.5792	20.1965	22.6145	21.4847	22.2758	21.7593	25.283	22.368	null	null	434	NaN	13,935	1629,96	84,06078	0,156	NaN	NaN	NaN	NaN	NaN	4,57	null	Unknown 263	null	null	null	null	4	False	False		FALSE	FALSE	04-B2	NaN
20.9638	20.7008	18.357	19.2782	21.3066	22.5985	22.2405	19.9938	17.8026	19.1286	19.4025	21.0459	null	null	436	NaN	13,961	1632,3	71,96789	0,289	NaN	NaN	NaN	NaN	NaN	3,53	null	Unknown 264	null	null	null	null	4	False	False		FALSE	FALSE	06-NaCl1	NaN
27.2395	27.8946	24.202	27.6443	27.4174	28.3168	27.8729	28.2448	25.7454	27.9113	27.7618	28.1972	null	null	437	NaN	14,013	1636,76	73,02739	1	NaN	NaN	NaN	NaN	NaN	6,58	null	Unknown 265	null	null	null	null	4	False	False		FALSE	FALSE	39-QC_220429232059	NaN
18.6373	17.8098	18.0925	18.6716	21.4324	18.9078	20.9201	21.3822	20.9027	20.5597	22.5188	22.0021	null	null	440	NaN	14,054	1640,37	174,0744	0,156	NaN	NaN	NaN	NaN	NaN	6,53	null	Unknown 266	null	null	null	null	4	False	False		FALSE	FALSE	10-MAN2	NaN
14.5573	16.1975	14.5154	18.5787	21.3301	22.5222	17.6169	19.1376	17.1078	17.4856	16.7456	17.4049	null	null	441	NaN	14,055	1640,44	127,0817	0,044	NaN	NaN	NaN	NaN	NaN	2,89	null	Unknown 267	null	null	null	null	4	False	False		FALSE	FALSE	03-QC	NaN
14.6972	16.8067	13.6566	18.3486	14.6804	17.2726	14.1417	17.9252	13.3132	18.2893	16.5642	18.7618	null	null	442	NaN	14,079	1642,52	262,2399	0,089	NaN	NaN	NaN	NaN	NaN	3,12	null	Unknown 268	null	null	null	null	4	False	False		FALSE	FALSE	06-NaCl1	NaN
11.2121	15.0733	12.4242	19.2206	19.6572	21.4843	17.336	21.2511	17.4424	18.9154	19.7055	20.987	null	null	443	NaN	14,08	1642,59	204,0941	0,2	NaN	NaN	NaN	NaN	NaN	3,9	null	Unknown 269	null	null	null	null	4	False	False		FALSE	FALSE	06-NaCl1	NaN
20.959	22.1958	18.4189	20.9898	19.2908	19.1681	18.9673	20.617	19.0077	18.4596	20.021	19.0465	null	null	444	NaN	14,118	1645,91	231,1136	0,378	NaN	NaN	NaN	NaN	NaN	4,95	null	Unknown 270	null	null	null	null	4	False	False		FALSE	FALSE	17-QC_220428024012	NaN
17.0387	16.4046	16.3779	21.3318	19.1125	20.7277	18.3821	24.7533	18.051	20.4706	18.8248	22.2438	null	null	445	NaN	14,142	1648,01	91,11196	0,4	NaN	NaN	NaN	NaN	NaN	4,54	null	Unknown 271	null	null	null	null	4	False	False		FALSE	FALSE	01-CH2Cl2	NaN
18.5212	18.8507	17.1027	20.2419	17.4187	20.443	17.8705	20.4102	16.9952	17.0343	17.822	20.3457	null	null	446	NaN	14,149	1648,57	98,0834	0,533	NaN	NaN	NaN	NaN	NaN	10,49	null	Unknown 272	null	null	null	null	4	False	False		FALSE	FALSE	01-CH2Cl2	NaN
20.8104	19.9729	16.8763	20.0383	18.6012	19.1348	16.8509	21.4533	17.0206	19.3574	15.7529	20.9559	null	null	447	NaN	14,152	1648,87	200,1048	0,089	NaN	NaN	NaN	NaN	NaN	7,45	null	Unknown 273	null	null	null	null	4	False	False		FALSE	FALSE	04-B2	NaN
16.3439	18.4036	16.3363	21.7924	27.5362	23.5686	21.217	24.2052	19.2638	22.3286	20.479	23.7209	null	null	448	NaN	14,152	1648,87	74,43362	0,444	NaN	NaN	NaN	NaN	NaN	16,42	null	Unknown 274	null	null	null	null	4	False	False		FALSE	FALSE	01-CH2Cl2	NaN
19.217	19.2165	18.9819	19.5596	18.9798	19.8026	18.8358	21.0054	20.9375	19.6093	18.264	20.4761	null	null	449	NaN	14,16	1649,55	76,67147	0,622	NaN	NaN	NaN	NaN	NaN	53,68	null	Unknown 275	null	null	null	null	4	False	False		FALSE	FALSE	01-CH2Cl2	NaN
19.6259	20.5149	18.8126	20.8079	21.5239	20.1765	18.6663	18.4234	18.2369	18.8144	19.0445	22.27	null	null	453	NaN	14,184	1651,62	55,06498	0,533	NaN	NaN	NaN	NaN	NaN	5,45	null	Unknown 276	null	null	null	null	4	False	False		FALSE	FALSE	01-CH2Cl2	NaN
15.358	17.7949	12.9435	17.8781	18.278	18.9779	18.7045	18.3839	13.9626	18.6007	15.2415	18.0415	null	null	454	NaN	14,21	1653,95	261,1289	0,067	NaN	NaN	NaN	NaN	NaN	3,04	null	Unknown 277	null	null	null	null	4	False	False		FALSE	FALSE	06-NaCl1	NaN
17.6984	18.0294	16.2817	19.6333	20.7628	20.7096	20.1952	21.7636	17.8604	19.2811	20.8252	20.8944	null	null	455	NaN	14,222	1654,94	116,0857	0,422	NaN	NaN	NaN	NaN	NaN	5,06	null	Unknown 278	null	null	null	null	4	False	False		FALSE	FALSE	03-QC	NaN
23.7351	23.1755	19.8573	21.0517	22.2822	22.4864	22.3824	19.5537	22.5829	23.4835	25.2127	23.9048	null	null	456	NaN	14,235	1656,12	84,06101	0,111	NaN	NaN	NaN	NaN	NaN	18,34	null	Unknown 279	null	null	null	null	4	False	False		FALSE	FALSE	06-NaCl1	NaN
14.9712	16.4876	14.8617	17.4209	17.4297	20.3836	16.5953	19.9904	18.1129	18.6606	16.8134	18.025	null	null	457	NaN	14,285	1660,44	139,0988	0,111	NaN	NaN	NaN	NaN	NaN	5,76	null	Unknown 280	null	null	null	null	4	False	False		FALSE	FALSE	03-QC	NaN
19.1581	20.6085	16.658	20.5535	18.6974	20.5376	18.0366	19.3288	17.7005	18.6027	17.3895	19.5588	null	null	458	NaN	14,295	1661,29	159,0914	0,044	NaN	NaN	NaN	NaN	NaN	5,12	null	Unknown 281	null	null	null	null	4	False	False		FALSE	FALSE	07-SOR3	NaN
18.3837	19.1706	16.0831	19.479	18.3643	18.6579	18.6268	20.2408	16.705	19.743	17.8139	19.7323	null	null	459	NaN	14,297	1661,48	128,0855	0,378	NaN	NaN	NaN	NaN	NaN	5,53	null	Unknown 282	null	null	null	null	4	False	False		FALSE	FALSE	05-MAN3	NaN
17.3411	18.4593	16.7278	18.1692	17.8916	18.8171	17.6452	18.9477	17.8771	18.8244	18.4971	19.2497	null	null	460	NaN	14,298	1661,59	145,1251	0,089	NaN	NaN	NaN	NaN	NaN	4,2	null	Unknown 283	null	null	null	null	4	False	False		FALSE	FALSE	11-SOR1	NaN
22.9317	23.3656	20.5668	23.4009	22.4241	24.2963	22.9049	24.2448	23.2544	23.892	22.7033	24.5119	null	null	462	NaN	14,349	1665,96	211,0088	0,956	NaN	NaN	NaN	NaN	NaN	44,57	null	Unknown 284	null	null	null	null	4	False	False		FALSE	FALSE	34-B3	NaN
21.5014	23.5847	18.4535	23.3774	21.4715	22.1817	22.0932	23.9546	20.2288	23.5512	21.5107	23.8109	null	null	464	NaN	14,382	1668,85	245,0974	0,867	NaN	NaN	NaN	NaN	NaN	21,39	null	Unknown 285	null	null	null	null	4	False	False		FALSE	FALSE	03-QC	NaN
21.4601	21.8292	19.1631	21.6189	21.1708	22.0536	21.6962	22.4008	19.9569	22.0595	21.429	21.4287	null	null	465	NaN	14,385	1669,12	204,1053	0,778	NaN	NaN	NaN	NaN	NaN	7,09	null	Unknown 286	null	null	null	null	4	False	False		FALSE	FALSE	04-B2	NaN
17.8161	17.132	14.8646	15.62	16.5173	16.6984	18.4291	15.4701	16.2369	16.9893	18.9759	16.5219	null	null	466	NaN	14,394	1669,94	521,1909	0,267	NaN	NaN	NaN	NaN	NaN	13,76	null	Unknown 287	null	null	null	null	4	False	False		FALSE	FALSE	06-NaCl1	NaN
23.2353	23.5621	18.9914	21.2341	19.9975	21.5078	21.3515	20.2046	17.1526	21.6888	22.0504	19.2406	null	null	470	NaN	14,466	1676,18	194,0424	0,4	NaN	NaN	NaN	NaN	NaN	10,87	null	Unknown 288	null	null	null	null	4	False	False		FALSE	FALSE	05-MAN3	NaN
17.1252	18.0737	17.8166	19.3716	19.4343	20.3313	18.3857	23.5421	17.9911	19.3048	17.3303	22.3067	null	null	472	NaN	14,503	1679,39	95,07446	0,489	NaN	NaN	NaN	NaN	NaN	18,89	null	Unknown 289	null	null	null	null	4	False	False		FALSE	FALSE	03-QC	NaN
20.4211	22.5558	18.6294	22.1818	20.5064	22.9631	21.7091	22.6878	19.4562	22.014	20.5441	21.788	null	null	474	NaN	14,507	1679,76	72,10554	0,378	NaN	NaN	NaN	NaN	NaN	4,18	null	Unknown 290	null	null	null	null	4	False	False		FALSE	FALSE	03-QC	NaN
17.0879	20.1804	16.8251	17.6364	17.5508	17.1807	17.7808	18.1596	15.5455	17.428	16.3299	18.4917	null	null	475	NaN	14,527	1681,52	182,0539	0,289	NaN	NaN	NaN	NaN	NaN	7,12	null	Unknown 291	null	null	null	null	4	False	False		FALSE	FALSE	01-CH2Cl2	NaN
19.9318	20.5115	16.7103	18.7095	16.7855	18.1103	17.3683	16.5528	17.0666	18.6636	19.4821	19.9997	null	null	476	NaN	14,53	1681,78	120,0535	0,467	NaN	NaN	NaN	NaN	NaN	5,92	null	Unknown 292	null	null	null	null	4	False	False		FALSE	FALSE	05-MAN3	NaN
21.7339	23.2045	18.9016	22.5024	22.6317	22.6621	22.9182	23.532	21.4813	22.7104	21.8938	23.572	null	null	477	NaN	14,542	1682,79	75,05273	0,489	NaN	NaN	NaN	NaN	NaN	6,3	null	Unknown 293	null	null	null	null	4	False	False		FALSE	FALSE	04-B2	NaN
20.4803	21.8939	17.8285	21.7433	21.6208	22.3003	20.5052	22.1213	18.656	21.9168	20.0804	22.3792	null	null	478	NaN	14,553	1683,78	245,1097	0,733	NaN	NaN	NaN	NaN	NaN	6,82	null	Unknown 294	null	null	null	null	4	False	False		FALSE	FALSE	03-QC	NaN
22.9819	21.4427	17.9827	18.9621	20.1077	19.2774	20.247	18.2095	20.5644	19.341	23.0052	19.9673	null	null	480	NaN	14,599	1687,77	84,08105	0,111	NaN	NaN	NaN	NaN	NaN	4,27	null	Unknown 295	null	null	null	null	4	False	False		FALSE	FALSE	03-QC	NaN
20.7671	23.4974	18.9617	23.5831	19.3085	23.262	19.0828	24.0139	17.8248	23.4825	17.9294	23.8584	null	null	483	NaN	14,686	1695,3	290,1577	0,533	NaN	NaN	NaN	NaN	NaN	72,95	null	Unknown 296	null	null	null	null	4	False	False		FALSE	FALSE	03-QC	NaN
28.8052	29.8883	26.7946	30.0584	28.5197	30.2592	29.0626	30.1602	28.0613	30.2659	28.6233	30.5048	null	null	485	NaN	14,708	1697,21	73,01203	0,978	NaN	NaN	NaN	NaN	NaN	9,44	null	Unknown 297	null	null	null	null	4	False	False		FALSE	FALSE	19-K3	NaN
19.9884	23.169	19.9456	23.1525	22.646	23.451	23.0327	23.3956	21.2282	23.2625	22.6991	23.3974	null	null	486	NaN	14,711	1697,62	231,0369	0,156	NaN	NaN	NaN	NaN	NaN	4,16	null	Unknown 298	null	null	null	null	4	False	False		FALSE	FALSE	04-B2	NaN
18.8716	20.962	16.6422	22.3476	18.3935	21.8286	18.2971	22.3386	19.3451	20.9038	17.0158	21.3384	null	null	488	NaN	14,724	1698,59	320,1804	0,333	NaN	NaN	NaN	NaN	NaN	26,31	null	Unknown 299	null	null	null	null	4	False	False		FALSE	FALSE	03-QC	NaN
21.2857	22.0832	20.6217	22.708	19.0923	20.7865	19.7783	20.8312	17.4536	21.5802	19.6794	23.6336	null	null	489	NaN	14,735	1699,61	72,05287	0,133	NaN	NaN	NaN	NaN	NaN	6,72	null	Unknown 300	null	null	null	null	4	False	False		FALSE	FALSE	03-QC	NaN
19.0345	19.5041	17.1033	21.0644	19.0251	20.6806	18.3568	21.6582	15.8352	19.9706	17.1602	21.3364	null	null	491	NaN	14,759	1701,88	159,102	0,356	NaN	NaN	NaN	NaN	NaN	3,85	null	Unknown 301	null	null	null	null	4	False	False		FALSE	FALSE	07-SOR3	NaN
22.2205	21.2683	18.8888	20.2094	20.8857	21.0668	21.8938	22.2706	19.9212	21.6963	20.9013	22.5458	null	null	493	NaN	14,804	1705,83	75,03262	0,111	NaN	NaN	NaN	NaN	NaN	4,17	null	Unknown 302	null	null	null	null	4	False	False		FALSE	FALSE	06-NaCl1	NaN
17.605	19.2387	15.8822	20.4247	18.1545	20.2527	17.3537	17.3444	15.5423	17.7384	17.6557	21.1895	null	null	494	NaN	14,805	1705,91	246,1029	0,133	NaN	NaN	NaN	NaN	NaN	3,75	null	Unknown 303	null	null	null	null	4	False	False		FALSE	FALSE	03-QC	NaN
22.8985	21.5741	15.8164	19.7611	20.9613	19.9698	21.1621	19.212	20.7239	20.4513	23.0672	21.2164	null	null	495	NaN	14,805	1705,99	84,14371	0,267	NaN	NaN	NaN	NaN	NaN	3,81	null	Unknown 304	null	null	null	null	4	False	False		FALSE	FALSE	01-CH2Cl2	NaN
18.0292	18.2013	17.7345	18.3939	18.674	18.241	17.8905	19.0391	17.89	17.4278	18.1746	19.0129	null	null	497	NaN	14,815	1706,78	66,79602	0,533	NaN	NaN	NaN	NaN	NaN	4,83	null	Unknown 305	null	null	null	null	4	False	False		FALSE	FALSE	01-CH2Cl2	NaN
16.1441	17.1488	13.2479	16.9547	16.2222	17.2645	16.7753	17.3465	15.411	16.642	16.5504	17.1446	null	null	498	NaN	14,843	1709,4	349,1671	0,378	NaN	NaN	NaN	NaN	NaN	4,05	null	Unknown 306	null	null	null	null	4	False	False		FALSE	FALSE	04-B2	NaN
19.37	20.1039	17.8628	19.1055	17.5167	18.9815	18.1475	18.8937	17.7393	17.6131	20.4369	18.6788	null	null	499	NaN	14,892	1713,83	57,05379	0,444	NaN	NaN	NaN	NaN	NaN	8,29	null	Unknown 307	null	null	null	null	4	False	False		FALSE	FALSE	01-CH2Cl2	NaN
18.8913	21.5057	18.3642	21.3287	18.8059	21.1653	19.2507	21.4821	18.5824	20.7388	19.9315	21.8109	null	null	500	NaN	14,914	1715,85	121,1023	0,622	NaN	NaN	NaN	NaN	NaN	7,25	null	Unknown 308	null	null	null	null	4	False	False		FALSE	FALSE	03-QC	NaN
16.9927	17.8714	15.9317	19.1512	17.6014	19.655	17.8501	19.8738	15.6231	17.4914	16.8528	20.8466	null	null	502	NaN	14,949	1719,02	212,1045	0,222	NaN	NaN	NaN	NaN	NaN	25,94	null	Unknown 309	null	null	null	null	4	False	False		FALSE	FALSE	05-MAN3	NaN
21.1608	23.066	17.8175	22.7256	21.1123	23.4686	21.1804	23.3442	20.6755	22.9179	21.0421	23.1325	null	null	503	NaN	14,984	1722,17	241,0565	0,889	NaN	NaN	NaN	NaN	NaN	29,22	null	Unknown 310	null	null	null	null	4	False	False		FALSE	FALSE	06-NaCl1	NaN
21.4072	22.0849	19.3697	21.9159	20.5202	22.4455	21.8832	22.4384	20.6638	19.9121	21.8346	20.5346	null	null	506	NaN	15,023	1725,72	204,1069	0,333	NaN	NaN	NaN	NaN	NaN	4,89	null	Unknown 311	null	null	null	null	4	False	False		FALSE	FALSE	04-B2	NaN
22.5574	22.6674	21.2327	23.7797	23.8425	24.3616	24.0219	24.4623	24.3835	24.1904	24.1585	24.3207	null	null	507	NaN	15,034	1726,7	73,05164	1	NaN	NaN	NaN	NaN	NaN	14,17	null	Unknown 312	null	null	null	null	4	False	False		FALSE	FALSE	25-QC	NaN
19.8445	19.4982	16.3884	19.699	19.915	19.6748	20.2567	19.566	17.0042	19.8854	20.2614	19.9518	null	null	509	NaN	15,052	1728,38	246,1193	0,289	NaN	NaN	NaN	NaN	NaN	5,18	null	Unknown 313	null	null	null	null	4	False	False		FALSE	FALSE	04-B2	NaN
16.1409	15.9504	15.4786	17.0451	18.1303	18.3196	18.9792	18.9694	18.7882	18.0138	18.2875	19.7429	null	null	510	NaN	15,053	1728,46	70,28493	0,289	NaN	NaN	NaN	NaN	NaN	4,29	null	Unknown 314	null	null	null	null	4	False	False		FALSE	FALSE	01-CH2Cl2	NaN
16.8399	17.8754	16.336	19.2575	20.4015	21.1493	18.3064	21.746	16.6618	18.0106	17.7501	21.0238	null	null	512	NaN	15,062	1729,24	144,1302	0,267	NaN	NaN	NaN	NaN	NaN	4,75	null	Unknown 315	null	null	null	null	4	False	False		FALSE	FALSE	03-QC	NaN
19.2683	20.3293	15.482	20.1168	17.6454	20.9978	19.4873	20.858	16.7699	20.6488	19.4742	21.4368	null	null	515	NaN	15,091	1731,92	305,1471	0,267	NaN	NaN	NaN	NaN	NaN	5,31	null	Unknown 316	null	null	null	null	4	False	False		FALSE	FALSE	04-B2	NaN
22.2891	22.3767	18.8917	22.3618	21.7678	23.0367	21.8764	22.8822	20.9835	22.8133	20.6841	22.9629	null	null	516	NaN	15,119	1734,43	75,09487	0,8	NaN	NaN	NaN	NaN	NaN	87,91	null	Unknown 317	null	null	null	null	4	False	False		FALSE	FALSE	01-CH2Cl2	NaN
18.3789	18.9066	16.7718	19.3137	19.1148	18.968	18.3657	19.5077	16.5783	18.7424	19.3279	19.4511	null	null	517	NaN	15,126	1735,1	158,0743	0,356	NaN	NaN	NaN	NaN	NaN	5,38	null	Unknown 318	null	null	null	null	4	False	False		FALSE	FALSE	04-B2	NaN
21.0302	21.0201	18.6136	20.756	21.0454	21.7055	21.5186	20.118	20.0234	20.6249	21.6586	20.6422	null	null	518	NaN	15,148	1737,11	129,0859	0,556	NaN	NaN	NaN	NaN	NaN	17,64	null	Unknown 319	null	null	null	null	4	False	False		FALSE	FALSE	29-SOR3	NaN
21.9143	21.6429	18.8117	21.1972	21.4394	21.3725	21.6616	21.7271	20.3382	21.5522	21.6452	21.5606	null	null	520	NaN	15,181	1740,09	160,0989	0,356	NaN	NaN	NaN	NaN	NaN	6,42	null	Unknown 320	null	null	null	null	4	False	False		FALSE	FALSE	03-QC	NaN
22.0422	23.0836	20.521	22.7961	23.7372	23.5535	24.4888	24.5921	22.8025	23.4103	22.3918	23.1968	null	null	522	NaN	15,195	1741,34	217,1085	0,933	NaN	NaN	NaN	NaN	NaN	9,52	null	Unknown 321	null	null	null	null	4	False	False		FALSE	FALSE	29-SOR3	NaN
17.9852	18.14	16.2998	17.5342	17.5838	18.2755	17.8622	18.0275	17.7106	17.7663	18.1238	18.8837	null	null	523	NaN	15,208	1742,59	97,04861	0,733	NaN	NaN	NaN	NaN	NaN	4,98	null	Unknown 322	null	null	null	null	4	False	False		FALSE	FALSE	01-CH2Cl2	NaN
18.3626	18.271	16.6625	18.64	18.7569	18.6046	18.3587	18.6346	17.1498	18.5739	18.1001	18.7372	null	null	524	NaN	15,237	1745,23	146,218	0,356	NaN	NaN	NaN	NaN	NaN	7,83	null	Unknown 323	null	null	null	null	4	False	False		FALSE	FALSE	05-MAN3	NaN
21.7307	19.9322	17.8746	17.9337	20.355	18.3954	21.025	18.6693	17.6572	19.3908	21.6728	20.1842	null	null	525	NaN	15,244	1745,81	120,0156	0,133	NaN	NaN	NaN	NaN	NaN	7,04	null	Unknown 324	null	null	null	null	4	False	False		FALSE	FALSE	04-B2	NaN
21.544	24.2104	18.279	24.6326	24.0329	24.6957	24.2596	24.7631	22.7336	24.2137	23.7566	24.4345	null	null	526	NaN	15,249	1746,26	117,0735	1	NaN	NaN	NaN	NaN	NaN	4,49	null	Unknown 325	null	null	null	null	4	False	False		FALSE	FALSE	19-K3	NaN
25.0749	25.5756	22.7809	25.3034	24.9837	25.4948	24.5539	24.516	23.0569	24.0684	24.173	25.3719	null	null	528	NaN	15,305	1751,38	73,04688	0,733	NaN	NaN	NaN	NaN	NaN	29,63	null	Unknown 326	null	null	null	null	4	False	False		FALSE	FALSE	03-QC	NaN
19.1671	18.7344	16.5442	18.8367	19.7552	19.288	19.7262	19.3993	18.1608	17.8061	19.51	19.4727	null	null	529	NaN	15,322	1752,93	272,1548	0,378	NaN	NaN	NaN	NaN	NaN	5,7	null	Unknown 327	null	null	null	null	4	False	False		FALSE	FALSE	03-QC	NaN
20.3472	23.8918	16.2872	24.0096	20.8134	24.4209	17.9478	24.3829	17.8922	23.9899	19.0372	24.1966	null	null	530	NaN	15,349	1755,35	159,0667	0,889	NaN	NaN	NaN	NaN	NaN	20,89	null	Unknown 328	null	null	null	null	4	False	False		FALSE	FALSE	31-QC_220429175731	NaN
18.3727	21.7474	16.0832	22.2966	18.7342	22.1395	21.3476	20.1178	20.0883	21.4722	21.1905	21.8097	null	null	533	NaN	15,371	1757,35	83,15841	0,289	NaN	NaN	NaN	NaN	NaN	4,58	null	Unknown 329	null	null	null	null	4	False	False		FALSE	FALSE	01-CH2Cl2	NaN
19.2329	18.5982	14.4827	18.8836	18.8161	19.2466	18.5634	19.2984	17.2804	18.7895	17.2549	19.381	null	null	534	NaN	15,374	1757,62	282,0936	0,356	NaN	NaN	NaN	NaN	NaN	6,75	null	Unknown 330	null	null	null	null	4	False	False		FALSE	FALSE	03-QC	NaN
20.096	21.8612	18.4765	20.863	20.3286	22.4843	20.6802	21.4343	19.5834	22.2495	20.4385	20.9828	null	null	535	NaN	15,379	1758,1	72,07477	0,333	NaN	NaN	NaN	NaN	NaN	4,29	null	Unknown 331	null	null	null	null	4	False	False		FALSE	FALSE	01-CH2Cl2	NaN
13.5989	18.3762	13.7986	19.2592	14.4563	20.2358	16.2443	17.243	13.8745	18.0347	16.2036	22.2843	null	null	537	NaN	15,423	1762,12	209,1117	0,711	NaN	NaN	NaN	NaN	NaN	7,89	null	Unknown 332	null	null	null	null	4	False	False		FALSE	FALSE	03-QC	NaN
19.9056	22.3514	16.8706	22.3512	20.6714	24.6034	20.4433	23.3198	20.755	23.2227	18.6874	24.4885	null	null	538	NaN	15,429	1762,66	171,0796	0,022	NaN	NaN	NaN	NaN	NaN	16,19	null	Unknown 333	null	null	null	null	4	False	False		FALSE	FALSE	25-QC	NaN
17.8636	20.0061	15.3131	19.4064	18.3107	21.2959	18.5178	22.7978	17.9728	20.6375	16.6197	22.5553	null	null	543	NaN	15,485	1767,7	212,1484	0,222	NaN	NaN	NaN	NaN	NaN	6,94	null	Unknown 334	null	null	null	null	4	False	False		FALSE	FALSE	02-IR	NaN
20.7648	21.5312	17.3754	21.6627	21.3907	22.022	21.145	22.3154	19.284	21.7407	21.0928	22.1081	null	null	544	NaN	15,489	1768,13	204,1331	0,156	NaN	NaN	NaN	NaN	NaN	39,48	null	Unknown 335	null	null	null	null	4	False	False		FALSE	FALSE	04-B2	NaN
23.7753	24.2823	19.472	24.4446	23.5373	24.7382	23.5091	25.0294	22.1272	24.5259	23.4778	25.111	null	null	547	NaN	15,53	1771,79	75,04887	0,556	NaN	NaN	NaN	NaN	NaN	10,61	null	Unknown 336	null	null	null	null	4	False	False		FALSE	FALSE	01-CH2Cl2	NaN
21.0999	24.2811	19.3317	24.5265	22.8578	25.3224	21.9642	25.1953	21.3739	24.5132	21.7604	24.8484	null	null	551	NaN	15,584	1776,72	72,10417	0,178	NaN	NaN	NaN	NaN	NaN	7,68	null	Unknown 337	null	null	null	null	4	False	False		FALSE	FALSE	03-QC	NaN
19.3062	22.2085	18.2531	22.0208	20.8028	25.681	20.2364	23.9473	19.6055	22.2825	19.6829	23.3095	null	null	552	NaN	15,585	1776,85	70,07401	0,267	NaN	NaN	NaN	NaN	NaN	8,75	null	Unknown 338	null	null	null	null	4	False	False		FALSE	FALSE	01-CH2Cl2	NaN
20.5487	21.2352	19.241	21.838	20.9687	22.2315	21.9506	25.1891	21.2432	23.3791	21.0046	24.1768	null	null	553	NaN	15,643	1782,11	72,10844	0,333	NaN	NaN	NaN	NaN	NaN	7,39	null	Unknown 339	null	null	null	null	4	False	False		FALSE	FALSE	03-QC	NaN
25.467	26.233	23.6992	27.2192	24.3822	26.4626	22.8004	26.4952	24.7432	24.9069	23.2065	25.0579	null	null	555	NaN	15,675	1784,98	217,0688	0,844	NaN	NaN	NaN	NaN	NaN	6,64	null	Unknown 340	null	null	null	null	4	False	False		FALSE	FALSE	38-NaCl3	NaN
24.4962	29.1046	23.995	28.9336	26.8712	29.4794	26.538	28.7606	26.2151	29.0235	26.6992	29.5224	null	null	556	NaN	15,676	1785,15	73,0246	1	NaN	NaN	NaN	NaN	NaN	25,04	null	Unknown 341	null	null	null	null	4	False	False		FALSE	FALSE	12-B3	NaN
17.4115	19.2793	15.6418	18.8824	17.8226	18.4638	18.0246	18.3585	16.7476	17.8752	17.9191	18.3161	null	null	557	NaN	15,678	1785,3	110,0472	0,089	NaN	NaN	NaN	NaN	NaN	6,97	null	Unknown 342	null	null	null	null	4	False	False		FALSE	FALSE	06-NaCl1	NaN
23.4548	25.3565	20.5632	25.7382	23.4864	25.9835	23.8628	25.9826	22.7986	26.0069	23.4636	25.9544	null	null	558	NaN	15,695	1786,9	292,1405	0,867	NaN	NaN	NaN	NaN	NaN	49,27	null	Unknown 343	null	null	null	null	4	False	False		FALSE	FALSE	14-K1	NaN
22.9327	24.6761	19.3868	24.3562	23.5676	25.4668	22.8301	25.3181	20.1512	22.1719	23.2755	24.1514	null	null	559	NaN	15,697	1787,03	133,0489	0,711	NaN	NaN	NaN	NaN	NaN	5,53	null	Unknown 344	null	null	null	null	4	False	False		FALSE	FALSE	27-MAN3	NaN
17.8375	19.2686	14.2654	18.5652	17.1539	19.5348	15.4607	19.6081	15.308	18.705	17.2279	19.5427	null	null	564	NaN	15,728	1789,83	263,0913	0,333	NaN	NaN	NaN	NaN	NaN	4,88	null	Unknown 345	null	null	null	null	4	False	False		FALSE	FALSE	04-B2	NaN
25.1376	26.5234	23.5609	26.5344	25.9165	25.9718	23.8056	25.6943	23.4253	25.0488	25.1556	26.2527	null	null	565	NaN	15,738	1790,78	217,105	0,378	NaN	NaN	NaN	NaN	NaN	9,23	null	Unknown 346	null	null	null	null	4	False	False		FALSE	FALSE	22-QC_220428060145	NaN
19.4121	16.9989	15.5292	15.4011	18.19	16.2872	19.8015	17.6889	17.1719	18.8126	17.1159	18.1679	null	null	567	NaN	15,788	1795,27	365,2569	0,089	NaN	NaN	NaN	NaN	NaN	4,24	null	Unknown 347	null	null	null	null	4	False	False		FALSE	FALSE	06-NaCl1	NaN
29.0338	27.9196	26.8691	28.0096	29.9168	27.7868	30.1822	28.8736	26.0304	28.727	30.8964	28.5023	null	null	568	NaN	15,795	1795,97	73,04733	0,511	NaN	NaN	NaN	NaN	NaN	19,9	null	Unknown 348	null	null	null	null	4	False	False		FALSE	FALSE	31-QC_220429175731	NaN
26.8609	24.2928	23.0272	23.0846	26.1644	23.1474	25.9832	24.2379	21.9964	24.501	27.1986	24.5155	null	null	569	NaN	15,795	1796,05	116,9875	0,067	NaN	NaN	NaN	NaN	NaN	7,64	null	Unknown 349	null	null	null	null	4	False	False		FALSE	FALSE	13-CH2Cl2_220427235848	NaN
22.0261	22.2808	19.9571	20.4486	22.6103	19.9731	22.8283	20.9661	19.9435	22.1453	24.9082	22.3241	null	null	570	NaN	15,797	1796,21	135,0682	0,111	NaN	NaN	NaN	NaN	NaN	8,21	null	Unknown 350	null	null	null	null	4	False	False		FALSE	FALSE	05-MAN3	NaN
19.6059	20.3036	20.5692	20.3005	24.272	20.6925	24.3885	20.979	18.3263	20.4279	24.1956	20.5863	null	null	571	NaN	15,8	1796,57	292,1605	0,356	NaN	NaN	NaN	NaN	NaN	21,33	null	Unknown 351	null	null	null	null	4	False	False		FALSE	FALSE	01-CH2Cl2	NaN
22.3779	20.4755	17.9323	19.5757	19.9522	19.9358	21.7559	21.1558	18.7286	21.1528	22.9502	20.875	null	null	572	NaN	15,806	1797,07	160,0964	0,133	NaN	NaN	NaN	NaN	NaN	6,51	null	Unknown 352	null	null	null	null	4	False	False		FALSE	FALSE	06-NaCl1	NaN
25.895	26.9264	22.9413	27.1823	24.8198	26.993	26.2408	27.3145	24.3199	27.0319	24.7041	26.8715	null	null	573	NaN	15,814	1797,64	217,0978	0,911	NaN	NaN	NaN	NaN	NaN	16,07	null	Unknown 353	null	null	null	null	4	False	False		FALSE	FALSE	07-SOR3	NaN
24.3532	25.1371	21.3673	24.9461	24.7013	24.8503	24.7888	25.5097	18.9363	21.9993	25.5097	22.1276	null	null	575	NaN	15,832	1799,34	256,8758	0,556	NaN	NaN	NaN	NaN	NaN	8,7	null	Unknown 354	null	null	null	null	4	False	False		FALSE	FALSE	01-CH2Cl2	NaN
24.4198	24.8184	21.0882	24.692	24.3667	24.7846	24.534	25.2909	22.7371	24.4355	21.1739	25.3704	null	null	576	NaN	15,841	1800,27	292,1606	0,4	NaN	NaN	NaN	NaN	NaN	13,95	null	Unknown 355	null	null	null	null	4	False	False		FALSE	FALSE	03-QC	NaN
29.4855	26.9444	22.7554	25.8097	28.1677	25.689	28.3827	26.9932	25.7621	27.1587	29.3151	27.6526	null	null	581	NaN	15,918	1807,5	73,04382	0,667	NaN	NaN	NaN	NaN	NaN	8,52	null	Unknown 356	null	null	null	null	4	False	False		FALSE	FALSE	29-SOR3	NaN
17.1218	19.9256	16.2179	18.4352	18.8404	19.8958	19.1544	19.954	15.6544	18.2694	18.874	18.5421	null	null	584	NaN	15,926	1808,31	345,1167	0,156	NaN	NaN	NaN	NaN	NaN	8,31	null	Unknown 357	null	null	null	null	4	False	False		FALSE	FALSE	06-NaCl1	NaN
23.2746	25.0304	19.4082	23.8156	21.8056	24.2396	20.1013	24.2371	20.1555	24.0756	22.8664	24.7082	null	null	585	NaN	15,935	1809,24	204,0594	0,689	NaN	NaN	NaN	NaN	NaN	5,37	null	Unknown 358	null	null	null	null	4	False	False		FALSE	FALSE	28-NaCl1	NaN
21.1247	20.9636	17.8934	19.6465	20.7525	20.2827	20.877	20.1961	18.2145	19.7103	20.8036	20.5516	null	null	588	NaN	15,981	1813,52	56,0827	0,222	NaN	NaN	NaN	NaN	NaN	4,13	null	Unknown 359	null	null	null	null	4	False	False		FALSE	FALSE	02-IR	NaN
24.531	23.001	19.3305	25.2474	23.3059	20.0932	25.3448	21.1408	19.7976	21.7577	25.1618	21.6348	null	null	589	NaN	15,986	1814,08	133,0235	0,4	NaN	NaN	NaN	NaN	NaN	6,7	null	Unknown 360	null	null	null	null	4	False	False		FALSE	FALSE	01-CH2Cl2	NaN
20.5531	20.9076	18.0608	20.9497	19.8479	21.2499	20.9918	21.8311	18.6565	21.6339	21.4666	21.6072	null	null	590	NaN	15,987	1814,14	230,1126	0,111	NaN	NaN	NaN	NaN	NaN	6,45	null	Unknown 361	null	null	null	null	4	False	False		FALSE	FALSE	21-NaCl2	NaN
20.4938	18.3379	16.8542	19.4435	20.3218	19.8039	20.7549	19.9276	17.1811	18.1394	21.1824	20.0936	null	null	591	NaN	16,002	1815,61	142,1324	0,311	NaN	NaN	NaN	NaN	NaN	7,51	null	Unknown 362	null	null	null	null	4	False	False		FALSE	FALSE	03-QC	NaN
18.254	18.3023	17.9656	18.5074	21.7902	19.054	20.2514	17.8471	17.4257	17.9186	18.5785	17.9004	null	null	592	NaN	16,014	1816,7	174,1149	0,556	NaN	NaN	NaN	NaN	NaN	4,82	null	Unknown 363	null	null	null	null	4	False	False		FALSE	FALSE	01-CH2Cl2	NaN
19.4541	20.912	22.5878	20.8107	19.6165	20.9959	20.5148	21.5343	18.6033	21.7089	21.2533	21.8164	null	null	593	NaN	16,048	1819,96	230,1152	0,111	NaN	NaN	NaN	NaN	NaN	6,55	null	Unknown 364	null	null	null	null	4	False	False		FALSE	FALSE	01-CH2Cl2	NaN
21.5823	18.6017	17.3009	18.5587	19.6261	19.8488	21.669	21.5367	17.9206	19.6807	20.7566	19.9939	null	null	594	NaN	16,052	1820,35	100,0793	0,133	NaN	NaN	NaN	NaN	NaN	6,2	null	Unknown 365	null	null	null	null	4	False	False		FALSE	FALSE	03-QC	NaN
26.3291	19.4794	17.6812	17.9672	14.7282	15.381	18.2113	16.0814	19.6619	18.8883	23.8004	22.762	null	null	595	NaN	16,072	1822,28	83,01286	0,267	NaN	NaN	NaN	NaN	NaN	4,57	null	Unknown 366	null	null	null	null	4	False	False		FALSE	FALSE	01-CH2Cl2	NaN
21.3297	20.8035	13.9352	14.7301	16.4538	20.9902	22.4252	17.8459	23.4409	24.8833	21.694	20.4611	null	null	596	NaN	16,076	1822,7	207,0489	0,111	NaN	NaN	NaN	NaN	NaN	15,24	null	Unknown 367	null	null	null	null	4	False	False		FALSE	FALSE	12-B3	NaN
22.0107	22.5217	18.1393	16.9973	21.7344	22.5294	26.4714	23.7918	22.3954	24.3468	28.4748	25.6965	null	null	597	NaN	16,077	1822,82	116,1137	0,244	NaN	NaN	NaN	NaN	NaN	5,25	null	Unknown 368	null	null	null	null	4	False	False		FALSE	FALSE	01-CH2Cl2	NaN
18.4951	19.2487	16.7984	18.3974	18.3948	19.5797	19.25	19.2304	17.8274	18.3852	19.7327	18.8692	null	null	598	NaN	16,093	1824,37	96,06628	0,067	NaN	NaN	NaN	NaN	NaN	3,84	null	Unknown 369	null	null	null	null	4	False	False		FALSE	FALSE	06-NaCl1	NaN
19.7031	19.9855	18.6888	21.0629	19.785	21.6582	20.9919	21.3596	18.6982	21.0854	21.8505	20.8165	null	null	601	NaN	16,143	1829,1	145,9792	0,089	NaN	NaN	NaN	NaN	NaN	6,78	null	Unknown 370	null	null	null	null	4	False	False		FALSE	FALSE	03-QC	NaN
28.5663	30.21	28.8824	30.2211	30.3661	27.921	30.2645	30.0572	29.7403	29.9863	30.0002	30.0384	null	null	602	NaN	16,145	1829,34	72,94521	0,956	NaN	NaN	NaN	NaN	NaN	57,52	null	Unknown 371	null	null	null	null	4	False	False		FALSE	FALSE	19-K3	NaN
22.9945	22.6541	21.1937	22.4016	22.996	23.0807	23.1392	22.9052	21.2449	22.2683	24.0451	22.9972	null	null	603	NaN	16,151	1829,93	57,0773	0,244	NaN	NaN	NaN	NaN	NaN	17,11	null	Unknown 372	null	null	null	null	4	False	False		FALSE	FALSE	05-MAN3	NaN
20.2568	20.58	15.6558	20.47	19.8144	20.7375	20.1203	21.0186	15.053	20.9503	20.7205	21.4959	null	null	605	NaN	16,181	1832,76	298,1314	0,022	NaN	NaN	NaN	NaN	NaN	72,89	null	Unknown 373	null	null	null	null	4	False	False		FALSE	FALSE	30-K2	NaN
19.8159	21.2728	21.1066	20.2111	23.6068	18.9852	22.161	21.2167	21.4398	21.7189	21.3632	23.4494	null	null	608	NaN	16,2	1834,64	215,9543	0,333	NaN	NaN	NaN	NaN	NaN	5,72	null	Unknown 374	null	null	null	null	4	False	False		FALSE	FALSE	04-B2	NaN
19.4645	20.4222	18.356	22.8636	22.4135	23.4091	25.2547	24.2388	19.4506	23.4728	20.6886	23.1635	null	null	609	NaN	16,209	1835,48	276,0954	0,356	NaN	NaN	NaN	NaN	NaN	78,01	null	Unknown 375	null	null	null	null	4	False	False		FALSE	FALSE	01-CH2Cl2	NaN
29.5477	29.0354	29.7176	23.6445	30.0446	29.5499	30.2126	29.668	29.9777	30.3419	29.8638	30.1691	null	null	612	NaN	16,233	1837,8	73,34284	0,333	NaN	NaN	NaN	NaN	NaN	36,98	null	Unknown 376	null	null	null	null	4	False	False		FALSE	FALSE	05-MAN3	NaN
24.6127	23.9754	23.2914	24.6185	25.0184	24.246	24.9329	24.7531	24.8809	24.8738	24.6918	24.0618	null	null	614	NaN	16,26	1840,37	71,10703	0,111	NaN	NaN	NaN	NaN	NaN	16,6	null	Unknown 377	null	null	null	null	4	False	False		FALSE	FALSE	15-MAN1	NaN
28.8971	28.453	25.2564	27.7027	27.8112	27.1073	27.6612	27.9458	24.6291	28.9652	30.2508	30.5669	null	null	615	NaN	16,267	1841,07	231,1242	0,267	NaN	NaN	NaN	NaN	NaN	131,88	null	Unknown 378	null	null	null	null	4	False	False		FALSE	FALSE	03-QC	NaN
22.3876	21.3171	20.497	22.1559	23.0342	21.7519	23.626	22.738	23.4166	22.0716	23.1398	22.929	null	null	616	NaN	16,282	1842,5	174,1339	0,311	NaN	NaN	NaN	NaN	NaN	7,98	null	Unknown 379	null	null	null	null	4	False	False		FALSE	FALSE	01-CH2Cl2	NaN
32.6055	31.9116	27.2564	29.9701	29.8335	28.9613	29.8663	22.1209	28.644	30.6294	30.0955	30.2805	null	null	618	NaN	16,305	1844,75	205,1149	0,667	NaN	NaN	NaN	NaN	NaN	310,35	null	Unknown 380	null	null	null	null	4	False	False		FALSE	FALSE	12-B3	NaN
27.411	27.4918	24.9954	26.6684	27.1893	25.5593	26.6455	26.9855	27.0763	26.6129	26.9153	25.8327	null	null	619	NaN	16,307	1844,9	115,0568	0,022	NaN	NaN	NaN	NaN	NaN	0,52	null	Unknown 381	null	null	null	null	4	False	False		FALSE	FALSE	26-B2	NaN
28.4745	28.7174	25.5061	29.4636	29.2201	30.0973	23.5679	29.139	24.9576	29.3851	29.967	30.5018	null	null	620	NaN	16,312	1845,36	437,1452	0,533	NaN	NaN	NaN	NaN	NaN	1482,26	null	Unknown 382	null	null	null	null	4	False	False		FALSE	FALSE	04-B2	NaN
23.4333	23.18	20.3923	23.1553	23.244	24.6446	27.7665	22.5535	18.9097	21.3303	25.7967	25.4238	null	null	624	NaN	16,359	1849,88	231,1179	0,533	NaN	NaN	NaN	NaN	NaN	20,21	null	Unknown 383	null	null	null	null	4	False	False		FALSE	FALSE	17-QC_220428024012	NaN
30.2898	30.2325	18.9507	30.1789	30.443	29.6254	24.8231	30.2911	30.31	30.0878	30.3274	29.6902	null	null	625	NaN	16,361	1850,14	273,0372	0,289	NaN	NaN	NaN	NaN	NaN	651,32	null	Unknown 384	null	null	null	null	4	False	False		FALSE	FALSE	33-SOR1	NaN
26.4214	26.5707	20.3757	26.5613	26.5652	26.8725	26.375	26.7229	22.3796	26.9605	26.8473	27.6885	null	null	626	NaN	16,379	1851,87	306,1412	0,6	NaN	NaN	NaN	NaN	NaN	59,52	null	Unknown 385	null	null	null	null	4	False	False		FALSE	FALSE	33-SOR1	NaN
20.7746	21.176	18.895	20.8999	20.5036	21.4514	20.5717	21.0968	19.6872	21.0943	20.6372	21.4582	null	null	627	NaN	16,381	1852,04	262,1566	0,2	NaN	NaN	NaN	NaN	NaN	21,24	null	Unknown 386	null	null	null	null	4	False	False		FALSE	FALSE	05-MAN3	NaN
20.6397	20.2168	18.1051	19.1159	20.4915	20.0033	20.2247	19.6527	16.6401	18.0829	18.6878	18.0532	null	null	629	NaN	16,387	1852,57	263,1214	0,044	NaN	NaN	NaN	NaN	NaN	6,34	null	Unknown 387	null	null	null	null	4	False	False		FALSE	FALSE	06-NaCl1	NaN
19.9252	22.2776	16.9118	20.5718	20.1638	23.8234	20.0005	22.309	17.4013	21.9303	19.5714	22.9704	null	null	630	NaN	16,388	1852,74	199,1073	0,089	NaN	NaN	NaN	NaN	NaN	37,57	null	Unknown 388	null	null	null	null	4	False	False		FALSE	FALSE	08-K2	NaN
26.4552	26.1515	23.4048	26.3342	26.5009	28.695	26.4655	25.6701	22.8788	25.7313	28.8942	28.1702	null	null	631	NaN	16,393	1853,17	103,0396	0,067	NaN	NaN	NaN	NaN	NaN	4,45	null	Unknown 389	null	null	null	null	4	False	False		FALSE	FALSE	06-NaCl1	NaN
20.7347	20.4868	17.6243	20.737	20.7962	22.1112	24.9662	20.7611	18.5226	20.9137	21.1879	22.2129	null	null	632	NaN	16,393	1853,18	232,1342	0,067	NaN	NaN	NaN	NaN	NaN	3,59	null	Unknown 390	null	null	null	null	4	False	False		FALSE	FALSE	34-B3	NaN
21.9976	21.6432	21.969	22.427	22.1835	23.897	22.6768	22.4482	20.5772	22.3415	22.8132	24.1468	null	null	633	NaN	16,413	1855,13	71,95802	0,333	NaN	NaN	NaN	NaN	NaN	7,96	null	Unknown 391	null	null	null	null	4	False	False		FALSE	FALSE	03-QC	NaN
21.2881	22.2014	18.1546	20.288	21.5171	23.0283	21.67	22.4585	19.6729	22.1967	21.6969	22.95	null	null	634	NaN	16,438	1857,54	84,07435	0,867	NaN	NaN	NaN	NaN	NaN	12,55	null	Unknown 392	null	null	null	null	4	False	False		FALSE	FALSE	19-K3	NaN
18.3604	18.4825	18.7273	20.7057	21.2036	20.9748	21.2016	21.9584	19.0493	20.7989	20.6282	21.9121	null	null	636	NaN	16,458	1859,42	216,0009	0,244	NaN	NaN	NaN	NaN	NaN	8,38	null	Unknown 393	null	null	null	null	4	False	False		FALSE	FALSE	04-B2	NaN
22.7619	22.5709	20.1135	21.2981	21.882	22.7942	21.7599	21.0824	19.868	22.2938	21.925	22.5873	null	null	641	NaN	16,489	1862,44	72,10197	0,067	NaN	NaN	NaN	NaN	NaN	12,74	null	Unknown 394	null	null	null	null	4	False	False		FALSE	FALSE	10-MAN2	NaN
19.8555	21.0729	16.8581	21.0723	19.887	21.7988	20.1175	21.8149	15.4649	21.3619	20.0271	22.3646	null	null	642	NaN	16,493	1862,82	302,1938	0,289	NaN	NaN	NaN	NaN	NaN	16,61	null	Unknown 395	null	null	null	null	4	False	False		FALSE	FALSE	03-QC	NaN
19.5426	21.2016	17.9676	21.0917	20.6841	21.7183	20.2765	22.4049	19.1892	19.1063	21.3843	22.9881	null	null	643	NaN	16,497	1863,16	126,1906	0,133	NaN	NaN	NaN	NaN	NaN	7,18	null	Unknown 396	null	null	null	null	4	False	False		FALSE	FALSE	17-QC_220428024012	NaN
24.0477	23.2519	20.4452	24.194	23.3703	25.6775	24.7685	24.1705	21.6509	24.6413	24.7155	26.5133	null	null	645	NaN	16,503	1863,75	204,1122	0,422	NaN	NaN	NaN	NaN	NaN	12,91	null	Unknown 397	null	null	null	null	4	False	False		FALSE	FALSE	06-NaCl1	NaN
22.3272	21.6733	20.7434	21.8631	22.7764	22.873	22.6528	22.0074	19.2516	21.9467	23.0881	22.9515	null	null	647	NaN	16,547	1868,01	55,0412	0,067	NaN	NaN	NaN	NaN	NaN	6,69	null	Unknown 398	null	null	null	null	4	False	False		FALSE	FALSE	10-MAN2	NaN
28.1951	26.5591	24.1912	26.6799	28.412	28.1341	30.5803	26.7831	24.6627	26.7729	28.3537	28.0184	null	null	648	NaN	16,563	1869,49	217,0799	0,978	NaN	NaN	NaN	NaN	NaN	29,01	null	Unknown 399	null	null	null	null	4	False	False		FALSE	FALSE	20-B	NaN
25.126	23.1728	20.0248	24.7748	23.54	27.3143	24.9579	24.2747	20.7508	24.1773	24.7602	27.6607	null	null	649	NaN	16,564	1869,65	306,1475	0,333	NaN	NaN	NaN	NaN	NaN	25,1	null	Unknown 400	null	null	null	null	4	False	False		FALSE	FALSE	06-NaCl1	NaN
28.4449	26.8609	24.2593	26.816	30.4302	27.9423	30.6198	27.0303	24.8199	26.9369	31.1657	28.1283	null	null	651	NaN	16,595	1872,61	217,0881	0,822	NaN	NaN	NaN	NaN	NaN	55,28	null	Unknown 401	null	null	null	null	4	False	False		FALSE	FALSE	36-K1	NaN
26.1075	24.5529	21.0476	24.2243	26.0007	25.7096	25.9933	24.8502	29.9951	24.6466	25.8629	25.6305	null	null	655	NaN	16,62	1874,97	218,2115	0,422	NaN	NaN	NaN	NaN	NaN	9,3	null	Unknown 402	null	null	null	null	4	False	False		FALSE	FALSE	01-CH2Cl2	NaN
16.6341	17.8755	17.6487	21.9815	21.7525	27.3253	20.4409	21.1257	18.455	22.0575	23.1286	23.7086	null	null	656	NaN	16,622	1875,2	174,1324	0,311	NaN	NaN	NaN	NaN	NaN	27,64	null	Unknown 403	null	null	null	null	4	False	False		FALSE	FALSE	03-QC	NaN
26.4461	26.1696	23.8516	26.49	26.6184	27.477	26.6359	26.5132	25.0416	26.6656	26.6611	31.1742	null	null	658	NaN	16,636	1876,54	204,0947	0,956	NaN	NaN	NaN	NaN	NaN	34,9	null	Unknown 404	null	null	null	null	4	False	False		FALSE	FALSE	29-SOR3	NaN
24.518	22.9969	22.203	22.8762	24.1117	23.9158	24.6891	23.3702	21.2966	23.3804	24.7162	24.2319	null	null	659	NaN	16,643	1877,18	190,1272	0,178	NaN	NaN	NaN	NaN	NaN	24,39	null	Unknown 405	null	null	null	null	4	False	False		FALSE	FALSE	06-NaCl1	NaN
24.6155	23.9222	19.1172	24.1611	24.4082	25.6248	24.8508	24.2678	22.2184	24.2977	24.7187	25.6622	null	null	661	NaN	16,66	1878,86	306,156	0,222	NaN	NaN	NaN	NaN	NaN	35,75	null	Unknown 406	null	null	null	null	4	False	False		FALSE	FALSE	05-MAN3	NaN
22.7387	20.8934	20.6319	22.5185	22.3753	24.3255	22.7559	22.0109	21.5296	22.9143	21.8717	23.1325	null	null	663	NaN	16,675	1880,28	72,41548	0,244	NaN	NaN	NaN	NaN	NaN	4,87	null	Unknown 407	null	null	null	null	4	False	False		FALSE	FALSE	01-CH2Cl2	NaN
21.5828	23.4107	19.0661	23.4508	22.0548	25.2108	21.4781	24.4347	19.3175	23.9939	20.6349	23.9643	null	null	666	NaN	16,699	1882,59	188,1507	0,089	NaN	NaN	NaN	NaN	NaN	48,79	null	Unknown 408	null	null	null	null	4	False	False		FALSE	FALSE	25-QC	NaN
24.5944	23.8491	21.0918	24.0337	24.3869	25.6139	24.8476	24.2404	21.7125	24.2234	24.6885	25.6272	null	null	669	NaN	16,71	1883,72	306,1794	0,444	NaN	NaN	NaN	NaN	NaN	9,62	null	Unknown 409	null	null	null	null	4	False	False		FALSE	FALSE	03-QC	NaN
22.9178	23.5733	19.3162	23.4988	23.3483	24.334	22.8018	23.8589	19.9528	23.6394	22.9503	24.1582	null	null	670	NaN	16,711	1883,75	102,052	0,133	NaN	NaN	NaN	NaN	NaN	6,32	null	Unknown 410	null	null	null	null	4	False	False		FALSE	FALSE	10-MAN2	NaN
24.9761	24.3572	21.0673	23.0806	21.8675	24.1198	23.4292	23.3962	21.5389	23.0054	23.3253	22.3189	null	null	671	NaN	16,717	1884,28	72,02714	0,2	NaN	NaN	NaN	NaN	NaN	11,58	null	Unknown 411	null	null	null	null	4	False	False		FALSE	FALSE	04-B2	NaN
23.528	22.2425	19.1914	21.4834	23.2844	23.0182	22.2595	22.2031	20.5294	22.3714	23.7578	23.4097	null	null	672	NaN	16,718	1884,42	207,0497	0,333	NaN	NaN	NaN	NaN	NaN	13,24	null	Unknown 412	null	null	null	null	4	False	False		FALSE	FALSE	01-CH2Cl2	NaN
21.6491	22.5484	18.8684	23.1144	21.0851	23.4618	20.8572	22.8743	18.5202	22.6085	20.3916	22.6802	null	null	673	NaN	16,745	1887,07	188,1512	0,067	NaN	NaN	NaN	NaN	NaN	15,24	null	Unknown 413	null	null	null	null	4	False	False		FALSE	FALSE	06-NaCl1	NaN
22.2279	21.3891	19.0726	20.9025	21.6198	23.0319	22.8526	21.9066	20.1152	21.9734	21.9863	22.8067	null	null	674	NaN	16,751	1887,59	437,2161	0,533	NaN	NaN	NaN	NaN	NaN	21,65	null	Unknown 414	null	null	null	null	4	False	False		FALSE	FALSE	03-QC	NaN
23.4225	24.1588	20.0171	23.0869	22.9182	23.6274	23.2558	23.0976	21.3583	25.0381	23.1031	23.5896	null	null	675	NaN	16,753	1887,83	245,0031	0,444	NaN	NaN	NaN	NaN	NaN	14,5	null	Unknown 415	null	null	null	null	4	False	False		FALSE	FALSE	03-QC	NaN
24.4377	22.4827	20.7578	22.1606	22.6659	22.877	22.422	22.634	21.568	22.6471	22.6277	22.362	null	null	676	NaN	16,78	1890,39	71,89675	0,156	NaN	NaN	NaN	NaN	NaN	6,65	null	Unknown 416	null	null	null	null	4	False	False		FALSE	FALSE	09-QC_220427211712	NaN
24.5265	26.6751	26.7135	26.7783	26.8313	25.7108	26.7698	26.7079	26.6889	26.725	26.8413	26.8235	null	null	677	NaN	16,789	1891,26	101,1085	0,244	NaN	NaN	NaN	NaN	NaN	21,23	null	Unknown 417	null	null	null	null	4	False	False		FALSE	FALSE	01-CH2Cl2	NaN
19.1917	19.8821	16.7447	20.6988	20.5943	20.5981	20.459	21.0948	20.2909	20.83	20.4455	20.7155	null	null	678	NaN	16,829	1895,12	78,96412	0,267	NaN	NaN	NaN	NaN	NaN	6,71	null	Unknown 418	null	null	null	null	4	False	False		FALSE	FALSE	02-IR	NaN
30.8812	29.3352	30.7261	30.6126	30.7877	30.7672	30.7631	30.772	30.8633	30.8188	30.8598	30.8193	null	null	679	NaN	16,859	1898,17	73,03516	0,489	NaN	NaN	NaN	NaN	NaN	55,43	null	Unknown 419	null	null	null	null	4	False	False		FALSE	FALSE	06-NaCl1	NaN
25.6111	25.3882	25.645	25.1048	25.603	25.5735	25.4458	25.2958	25.3797	25.4859	25.2673	25.6672	null	null	680	NaN	16,891	1901,22	365,1789	0,089	NaN	NaN	NaN	NaN	NaN	59,06	null	Unknown 420	null	null	null	null	4	False	False		FALSE	FALSE	05-MAN3	NaN
23.319	23.2229	22.9761	23.307	24.0663	23.3337	24.1591	23.3779	23.3043	23.2671	23.3271	23.3559	null	null	684	NaN	16,909	1902,87	293,089	0,022	NaN	NaN	NaN	NaN	NaN	1,67	null	Unknown 421	null	null	null	null	4	False	False		FALSE	FALSE	06-NaCl1	NaN
30.1579	29.4519	28.2521	29.9274	28.1647	29.057	28.0225	28.7106	28.1325	29.2284	27.8427	27.8373	null	null	685	NaN	16,917	1903,84	73,31955	0,933	NaN	NaN	NaN	NaN	NaN	33,49	null	Unknown 422	null	null	null	null	4	False	False		FALSE	FALSE	10-MAN2	NaN
29.9151	29.9194	30.0219	29.8922	29.9399	29.9949	29.9165	30.014	29.941	30.0765	30.0051	30.0097	null	null	686	NaN	16,93	1905,06	307,0992	0,267	NaN	NaN	NaN	NaN	NaN	10,15	null	Unknown 423	null	null	null	null	4	False	False		FALSE	FALSE	03-QC	NaN
30.2214	30.2793	30.1301	30.2537	30.3415	30.4088	27.9215	30.313	30.3529	30.4861	30.2694	30.3824	null	null	687	NaN	16,951	1907,11	102,8653	0,978	NaN	NaN	NaN	NaN	NaN	112,1	null	Unknown 424	null	null	null	null	4	False	False		FALSE	FALSE	13-CH2Cl2_220427235848	NaN
28.0676	27.8702	28.5722	27.6554	27.9687	28.0391	28.4005	28.434	28.9762	28.3064	28.3499	28.2321	null	null	689	NaN	16,965	1908,49	117,0142	0,333	NaN	NaN	NaN	NaN	NaN	29,9	null	Unknown 425	null	null	null	null	4	False	False		FALSE	FALSE	04-B2	NaN
29.7989	28.4656	29.0532	28.4895	28.5671	28.4346	28.459	28.5207	29.1863	28.4298	28.4269	28.2641	null	null	690	NaN	16,979	1909,94	217,4165	0,4	NaN	NaN	NaN	NaN	NaN	59,61	null	Unknown 426	null	null	null	null	4	False	False		FALSE	FALSE	32-MAN2	NaN
30.051	30.1238	26.1748	30.1559	30.0992	30.0924	30.0241	30.0573	30.088	30.0999	30.0737	30.1038	null	null	692	NaN	16,995	1911,47	216,843	0,289	NaN	NaN	NaN	NaN	NaN	10,59	null	Unknown 427	null	null	null	null	4	False	False		FALSE	FALSE	03-QC	NaN
28.3586	29.9338	28.3957	29.3385	28.5955	28.3986	28.4903	28.7201	29.416	29.1054	28.4787	28.4539	null	null	693	NaN	17,004	1912,39	73,36335	0,156	NaN	NaN	NaN	NaN	NaN	85,38	null	Unknown 428	null	null	null	null	4	False	False		FALSE	FALSE	07-SOR3	NaN
24.2745	23.9443	22.0761	24.374	23.6885	23.4874	23.7215	23.8187	23.9873	24.0606	24.0232	24.1035	null	null	696	NaN	17,022	1914,23	55,0761	0,444	NaN	NaN	NaN	NaN	NaN	23,5	null	Unknown 429	null	null	null	null	4	False	False		FALSE	FALSE	01-CH2Cl2	NaN
27.1481	27.1385	27.1389	26.7643	24.6868	27.0363	26.9732	27.0167	27.0337	27.1402	27.1003	27.1067	null	null	698	NaN	17,036	1915,61	364,1408	0,267	NaN	NaN	NaN	NaN	NaN	105,46	null	Unknown 430	null	null	null	null	4	False	False		FALSE	FALSE	04-B2	NaN
22.4468	23.7049	20.9759	22.5263	20.3359	27.3514	22.6472	21.8906	24.7835	23.3354	24.9877	20.1171	null	null	699	NaN	17,037	1915,78	306,1647	0,467	NaN	NaN	NaN	NaN	NaN	414,56	null	Unknown 431	null	null	null	null	4	False	False		FALSE	FALSE	05-MAN3	NaN
30.2995	30.3806	28.7319	30.2949	30.2783	30.2615	30.2232	30.2151	30.1015	30.2294	30.0393	30.1863	null	null	701	NaN	17,049	1916,93	72,79123	0,133	NaN	NaN	NaN	NaN	NaN	8,15	null	Unknown 432	null	null	null	null	4	False	False		FALSE	FALSE	05-MAN3	NaN
24.7848	24.8515	24.2225	24.5955	24.6758	24.7978	23.7557	24.7566	24.2954	24.7541	24.641	24.7024	null	null	703	NaN	17,077	1919,66	245,1261	0,289	NaN	NaN	NaN	NaN	NaN	59,6	null	Unknown 433	null	null	null	null	4	False	False		FALSE	FALSE	03-QC	NaN
27.2889	27.3972	20.1524	27.1892	27.2063	27.1425	27.0902	27.2211	25.553	27.1581	27.2814	27.2742	null	null	704	NaN	17,079	1919,9	262,0588	0,667	NaN	NaN	NaN	NaN	NaN	197,89	null	Unknown 434	null	null	null	null	4	False	False		FALSE	FALSE	03-QC	NaN
30.1814	30.1275	30.5509	30.2933	30.3398	30.2357	30.2092	30.2117	30.1	30.0681	30.0445	30.1446	null	null	705	NaN	17,087	1920,65	72,66711	0,178	NaN	NaN	NaN	NaN	NaN	73,49	null	Unknown 435	null	null	null	null	4	False	False		FALSE	FALSE	39-QC_220429232059	NaN
29.9502	30.0226	22.3827	29.8654	30.0167	29.8377	29.8282	29.834	29.6032	29.9006	29.856	29.9807	null	null	706	NaN	17,092	1921,22	102,8333	0,556	NaN	NaN	NaN	NaN	NaN	107,49	null	Unknown 436	null	null	null	null	4	False	False		FALSE	FALSE	07-SOR3	NaN
23.6138	23.5708	21.5589	22.5855	22.3193	22.7056	22.279	22.6062	22.5179	22.2508	22.0542	22.8112	null	null	708	NaN	17,116	1923,6	464,1819	0,444	NaN	NaN	NaN	NaN	NaN	167,35	null	Unknown 437	null	null	null	null	4	False	False		FALSE	FALSE	03-QC	NaN
22.7514	23.7217	29.6644	25.5858	29.1458	29.2388	24.1485	30.195	29.9101	29.8552	28.6552	28.722	null	null	709	NaN	17,131	1925,14	320,153	0,422	NaN	NaN	NaN	NaN	NaN	444,42	null	Unknown 438	null	null	null	null	4	False	False		FALSE	FALSE	08-K2	NaN
23.9877	25.3361	24.2531	23.8517	27.4411	25.961	24.8732	24.8387	25.4173	25.667	26.1119	26.1532	null	null	711	NaN	17,151	1927,11	203,0963	0,089	NaN	NaN	NaN	NaN	NaN	58,64	null	Unknown 439	null	null	null	null	4	False	False		FALSE	FALSE	18-SOR2	NaN
24.0091	24.0062	23.8307	23.7688	23.5571	23.8862	24.6164	24.5929	23.5425	23.9231	25.1908	25.4576	null	null	712	NaN	17,157	1927,7	365,1886	0,156	NaN	NaN	NaN	NaN	NaN	52,39	null	Unknown 440	null	null	null	null	4	False	False		FALSE	FALSE	04-B2	NaN
20.0486	20.8296	18.0075	20.4941	21.2264	21.4377	20.4417	21.7295	19.9166	21.877	20.9795	20.6952	null	null	713	NaN	17,159	1927,9	299,0745	0,156	NaN	NaN	NaN	NaN	NaN	12,42	null	Unknown 441	null	null	null	null	4	False	False		FALSE	FALSE	12-B3	NaN
26.6004	27.6904	23.6656	28.0979	29.0094	28.6245	26.8918	25.351	28.4641	27.9792	27.4801	29.5688	null	null	714	NaN	17,159	1927,94	192,1073	0,844	NaN	NaN	NaN	NaN	NaN	313,1	null	Unknown 442	null	null	null	null	4	False	False		FALSE	FALSE	34-B3	NaN
30.4405	30.344	29.8545	30.3236	30.4456	30.5509	28.781	30.3664	30.1598	30.5319	29.4384	30.5623	null	null	715	NaN	17,173	1929,26	204,0004	0,689	NaN	NaN	NaN	NaN	NaN	264,48	null	Unknown 443	null	null	null	null	4	False	False		FALSE	FALSE	22-QC_220428060145	NaN
29.8023	29.985	22.1584	30.0695	29.521	29.8425	29.5366	30.3017	30.1983	30.2387	29.7387	29.9985	null	null	716	NaN	17,187	1930,73	160,0542	0,933	NaN	NaN	NaN	NaN	NaN	567,47	null	Unknown 444	null	null	null	null	4	False	False		FALSE	FALSE	15-MAN1	NaN
30.3194	30.1145	29.9172	30.0765	30.0895	29.9297	29.9396	30.0664	30.0629	30.0775	30.0512	30.0582	null	null	720	NaN	17,28	1939,95	318,906	0,4	NaN	NaN	NaN	NaN	NaN	459,08	null	Unknown 445	null	null	null	null	4	False	False		FALSE	FALSE	09-QC_220427211712	NaN
23.044	22.8536	18.5382	23.8076	22.369	21.3848	22.3269	21.275	21.3449	21.895	22.1516	21.7603	null	null	721	NaN	17,316	1943,63	179,0515	0,444	NaN	NaN	NaN	NaN	NaN	82,39	null	Unknown 446	null	null	null	null	4	False	False		FALSE	FALSE	10-MAN2	NaN
22.619	22.5801	21.1756	21.8834	22.8826	23.7177	22.8839	22.0401	22.7114	21.9572	22.4004	21.6443	null	null	722	NaN	17,318	1943,84	171,1451	0,267	NaN	NaN	NaN	NaN	NaN	10,05	null	Unknown 447	null	null	null	null	4	False	False		FALSE	FALSE	07-SOR3	NaN
21.4332	21.5823	19.1255	20.1852	20.4445	20.5701	22.0037	21.7371	19.5966	20.6478	21.3211	21.0761	null	null	725	NaN	17,366	1948,57	146,092	0,133	NaN	NaN	NaN	NaN	NaN	7,94	null	Unknown 448	null	null	null	null	4	False	False		FALSE	FALSE	03-QC	NaN
20.4616	22.9985	19.2805	23.9482	23.1335	26.9579	26.1376	26.6914	26.5533	21.9891	22.9743	26.5541	null	null	726	NaN	17,367	1948,72	216,051	0,533	NaN	NaN	NaN	NaN	NaN	48,37	null	Unknown 449	null	null	null	null	4	False	False		FALSE	FALSE	01-CH2Cl2	NaN
30.7208	30.8919	30.8184	30.6708	30.5514	30.5916	30.5309	30.6227	30.657	30.618	30.6417	26.3104	null	null	728	NaN	17,377	1949,68	73,08001	0,756	NaN	NaN	NaN	NaN	NaN	42,31	null	Unknown 450	null	null	null	null	4	False	False		FALSE	FALSE	23-CH2Cl2	NaN
19.7153	17.3212	16.1307	19.5438	18.8	20.0575	23.5574	21.2415	18.9891	20.7333	21.553	24.6857	null	null	729	NaN	17,382	1950,21	318,0737	0,422	NaN	NaN	NaN	NaN	NaN	57,95	null	Unknown 451	null	null	null	null	4	False	False		FALSE	FALSE	03-QC	NaN
29.4529	28.877	29.3459	28.7616	29.6579	29.5973	28.9145	29.6857	20.2523	29.5022	28.5613	29.2498	null	null	730	NaN	17,387	1950,68	320,1715	0,356	NaN	NaN	NaN	NaN	NaN	152,77	null	Unknown 452	null	null	null	null	4	False	False		FALSE	FALSE	03-QC	NaN
22.6448	23.309	23.9649	22.3978	23.7096	23.0548	19.7429	22.8952	21.0835	22.8154	23.5826	23.2305	null	null	731	NaN	17,408	1952,79	227,9545	0,156	NaN	NaN	NaN	NaN	NaN	48,19	null	Unknown 453	null	null	null	null	4	False	False		FALSE	FALSE	03-QC	NaN
25.9574	24.8704	18.9736	25.5593	26.6055	26.0994	26.8286	26.6817	20.0912	24.6683	25.0333	24.1774	null	null	732	NaN	17,409	1952,88	203,1078	0,378	NaN	NaN	NaN	NaN	NaN	21,26	null	Unknown 454	null	null	null	null	4	False	False		FALSE	FALSE	03-QC	NaN
29.0902	29.6018	22.9899	30.0241	30.4526	30.4073	29.5019	29.4589	23.8749	29.6963	29.4174	29.2102	null	null	734	NaN	17,42	1954,03	319,4267	0,067	NaN	NaN	NaN	NaN	NaN	24,48	null	Unknown 455	null	null	null	null	4	False	False		FALSE	FALSE	06-NaCl1	NaN
24.4405	24.7036	19.5826	22.9148	23.4101	24.3215	23.6201	24.0933	23.1947	23.3171	23.7085	20.2311	null	null	735	NaN	17,423	1954,33	128,0327	0,178	NaN	NaN	NaN	NaN	NaN	18,69	null	Unknown 456	null	null	null	null	4	False	False		FALSE	FALSE	09-QC_220427211712	NaN
29.892	29.9452	29.7812	29.6386	29.8456	29.9307	30.1121	30.0981	29.8846	29.8487	29.9563	29.9164	null	null	737	NaN	17,428	1954,79	318,9169	0,578	NaN	NaN	NaN	NaN	NaN	109,55	null	Unknown 457	null	null	null	null	4	False	False		FALSE	FALSE	40-SOR2	NaN
29.5465	28.8905	25.2629	28.7603	27.8404	28.0036	29.1748	28.2685	29.1784	29.3365	29.6255	29.684	null	null	738	NaN	17,429	1954,92	73,40497	0,133	NaN	NaN	NaN	NaN	NaN	14,96	null	Unknown 458	null	null	null	null	4	False	False		FALSE	FALSE	16-NaCl3	NaN
19.0845	19.3936	16.3098	20.9813	19.6465	19.8289	19.423	19.6145	19.6782	19.4321	19.3644	19.7018	null	null	739	NaN	17,434	1955,37	362,1915	0,067	NaN	NaN	NaN	NaN	NaN	18,33	null	Unknown 459	null	null	null	null	4	False	False		FALSE	FALSE	08-K2	NaN
23.8126	23.4313	20.2421	21.4384	24.3347	23.6907	24.4077	24.094	20.0366	24.2865	24.78	23.9634	null	null	740	NaN	17,45	1956,96	71,06775	0,089	NaN	NaN	NaN	NaN	NaN	7,59	null	Unknown 460	null	null	null	null	4	False	False		FALSE	FALSE	01-CH2Cl2	NaN
24.6492	23.0212	17.6503	22.4982	24.0646	22.2258	23.3385	24.0875	20.5381	22.8786	23.7967	23.8138	null	null	743	NaN	17,494	1961,38	144,1372	0,022	NaN	NaN	NaN	NaN	NaN	24,48	null	Unknown 461	null	null	null	null	4	False	False		FALSE	FALSE	19-K3	NaN
26.5015	28.5818	22.9144	27.8245	25.5786	28.5665	27.3324	28.1328	24.7948	28.118	27.5683	29.6482	null	null	746	NaN	17,504	1962,46	204,0845	0,578	NaN	NaN	NaN	NaN	NaN	20,22	null	Unknown 462	null	null	null	null	4	False	False		FALSE	FALSE	06-NaCl1	NaN
20.5813	19.9786	17.9585	22.6925	21.5873	23.6607	21.8839	24.2257	17.0027	21.3863	22.5056	20.3967	null	null	747	NaN	17,519	1963,87	154,5106	0,222	NaN	NaN	NaN	NaN	NaN	14,64	null	Unknown 463	null	null	null	null	4	False	False		FALSE	FALSE	01-CH2Cl2	NaN
20.8926	22.0424	17.5417	21.8534	19.528	22.5279	21.5968	23.2102	21.1838	22.4669	21.7187	21.7202	null	null	748	NaN	17,52	1964,02	145,9879	0,511	NaN	NaN	NaN	NaN	NaN	11,84	null	Unknown 464	null	null	null	null	4	False	False		FALSE	FALSE	01-CH2Cl2	NaN
22.7208	26.7099	23.2288	25.9538	24.6065	25.7374	30.1278	30.1118	20.1845	25.8978	30.0011	25.4583	null	null	749	NaN	17,521	1964,14	319,0547	0,956	NaN	NaN	NaN	NaN	NaN	215,59	null	Unknown 465	null	null	null	null	4	False	False		FALSE	FALSE	29-SOR3	NaN
21.1474	22.201	18.5631	21.6434	21.1406	21.9622	21.8172	21.8734	19.2077	21.3972	21.4615	21.6496	null	null	752	NaN	17,554	1967,42	70,87915	0,089	NaN	NaN	NaN	NaN	NaN	7,75	null	Unknown 466	null	null	null	null	4	False	False		FALSE	FALSE	10-MAN2	NaN
20.8395	24.6791	17.6173	24.6969	23.6313	24.7478	21.2326	24.6062	20.6201	23.9502	28.64	23.5092	null	null	754	NaN	17,594	1971,44	320,1647	0,756	NaN	NaN	NaN	NaN	NaN	100,75	null	Unknown 467	null	null	null	null	4	False	False		FALSE	FALSE	17-QC_220428024012	NaN
20.8557	20.4101	18.0017	18.7168	19.5036	19.5257	20.2722	19.9135	18.9961	19.4947	20.3557	20.2958	null	null	757	NaN	17,628	1974,82	226,0882	0,222	NaN	NaN	NaN	NaN	NaN	9,84	null	Unknown 468	null	null	null	null	4	False	False		FALSE	FALSE	04-B2	NaN
18.5776	19.6688	16.8928	18.4475	17.8002	18.82	18.0047	19.037	15.8822	18.4338	18.3757	18.5827	null	null	763	NaN	17,686	1980,62	261,1066	0,044	NaN	NaN	NaN	NaN	NaN	3,67	null	Unknown 469	null	null	null	null	4	False	False		FALSE	FALSE	06-NaCl1	NaN
19.6773	19.851	16.5532	17.4073	17.5386	17.6918	18.9073	18.7101	17.752	18.2841	19.4697	18.6938	null	null	766	NaN	17,715	1983,59	300,1263	0,133	NaN	NaN	NaN	NaN	NaN	3,56	null	Unknown 470	null	null	null	null	4	False	False		FALSE	FALSE	04-B2	NaN
23.2488	23.2908	19.8167	21.9362	21.8108	21.9951	22.6253	22.326	20.5984	21.6178	20.3812	21.4965	null	null	767	NaN	17,719	1983,89	175,0852	0,267	NaN	NaN	NaN	NaN	NaN	5,75	null	Unknown 471	null	null	null	null	4	False	False		FALSE	FALSE	04-B2	NaN
14.7972	15.4767	12.6542	14.7628	13.7008	14.2705	14.7755	14.0887	14.6621	14.8733	14.4092	15.4489	null	null	768	NaN	17,725	1984,51	464,3123	0,022	NaN	NaN	NaN	NaN	NaN	2,77	null	Unknown 472	null	null	null	null	4	False	False		FALSE	FALSE	06-NaCl1	NaN
18.915	20.9234	16.4936	21.477	22.6664	22.594	21.9281	23.4142	19.266	22.1589	20.3769	22.5935	null	null	769	NaN	17,727	1984,65	174,1243	0,333	NaN	NaN	NaN	NaN	NaN	8,14	null	Unknown 473	null	null	null	null	4	False	False		FALSE	FALSE	03-QC	NaN
23.8371	19.5741	17.2397	17.4322	19.528	22.074	19.6684	21.9419	20.8045	17.3259	20.2489	21.6098	null	null	770	NaN	17,728	1984,88	81,20606	0,311	NaN	NaN	NaN	NaN	NaN	34,62	null	Unknown 474	null	null	null	null	4	False	False		FALSE	FALSE	02-IR	NaN
24.0546	24.8967	20.0617	24.6639	23.2222	25.0044	21.8102	23.5571	19.9274	21.7991	19.1443	19.6274	null	null	772	NaN	17,749	1986,91	71,67673	0,2	NaN	NaN	NaN	NaN	NaN	28,1	null	Unknown 475	null	null	null	null	4	False	False		FALSE	FALSE	07-SOR3	NaN
29.1426	29.2374	25.7383	29.0169	29.598	29.6822	27.1006	29.2383	27.2891	27.142	27.3258	27.2393	null	null	774	NaN	17,764	1988,46	217,4002	0,822	NaN	NaN	NaN	NaN	NaN	18,25	null	Unknown 476	null	null	null	null	4	False	False		FALSE	FALSE	05-MAN3	NaN
14.8644	17.0918	14.5589	16.3734	14.5833	17.7236	15.6741	17.7583	12.0515	15.8401	13.6816	16.4359	null	null	777	NaN	17,794	1991,45	403,2069	0,111	NaN	NaN	NaN	NaN	NaN	6,32	null	Unknown 477	null	null	null	null	4	False	False		FALSE	FALSE	06-NaCl1	NaN
21.7026	21.4834	21.8374	19.2603	18.7285	19.3084	24.1159	18.9414	16.6518	17.1349	16.9925	17.1285	null	null	779	NaN	17,808	1993,03	318,1469	0,178	NaN	NaN	NaN	NaN	NaN	13,05	null	Unknown 478	null	null	null	null	4	False	False		FALSE	FALSE	03-QC	NaN
20.1584	20.619	17.0984	20.558	20.5218	21.2206	21.2571	21.5917	19.5203	21.5466	21.9614	22.2883	null	null	780	NaN	17,814	1993,36	102,0661	0,067	NaN	NaN	NaN	NaN	NaN	61,54	null	Unknown 479	null	null	null	null	4	False	False		FALSE	FALSE	05-MAN3	NaN
22.1375	24.9295	19.4719	24.6243	22.6056	24.7391	23.0615	22.9371	18.6871	21.7299	18.1213	20.8323	null	null	782	NaN	17,832	1995,3	72,07808	0,578	NaN	NaN	NaN	NaN	NaN	9,66	null	Unknown 480	null	null	null	null	4	False	False		FALSE	FALSE	03-QC	NaN
20.2942	20.865	18.7075	18.0649	21.2946	20.9505	19.9905	19.8066	16.9585	19.5185	21.3381	19.7079	null	null	783	NaN	17,864	1998,6	299,1662	0,422	NaN	NaN	NaN	NaN	NaN	10,09	null	Unknown 481	null	null	null	null	4	False	False		FALSE	FALSE	01-CH2Cl2	NaN
22.1501	20.0226	23.6398	20.7737	20.772	22.1171	20.9486	20.5419	20.5201	19.6096	21.9706	19.9882	null	null	784	NaN	17,875	1999,64	175,0906	0,511	NaN	NaN	NaN	NaN	NaN	29,1	null	Unknown 482	null	null	null	null	4	False	False		FALSE	FALSE	04-B2	NaN
19.457	18.768	26.2859	29.7597	30.5077	30.7559	20.8671	19.635	27.9776	29.7618	19.5236	19.7726	null	null	785	NaN	17,88	2000,2	192,2506	0,067	NaN	NaN	NaN	NaN	NaN	5,61	null	Unknown 483	null	null	null	null	4	False	False		FALSE	FALSE	06-NaCl1	NaN
19.4014	20.1671	20.074	21.0938	20.5275	20.6564	21.2493	19.7619	19.7585	21.2375	22.0562	21.5536	null	null	786	NaN	17,887	2000,86	146,1534	0,2	NaN	NaN	NaN	NaN	NaN	13,33	null	Unknown 484	null	null	null	null	4	False	False		FALSE	FALSE	06-NaCl1	NaN
18.7426	18.9371	16.383	19.8787	18.0161	19.3538	18.1999	18.8617	15.9139	18.774	17.2595	17.4124	null	null	787	NaN	17,89	2001,24	285,1037	0,4	NaN	NaN	NaN	NaN	NaN	9,36	null	Unknown 485	null	null	null	null	4	False	False		FALSE	FALSE	03-QC	NaN
21.3158	20.4762	20.5027	20.9489	20.4393	22.3876	22.1458	18.0207	20.9555	22.1806	17.7004	22.0464	null	null	788	NaN	17,903	2002,37	95,11309	0,222	NaN	NaN	NaN	NaN	NaN	8,69	null	Unknown 486	null	null	null	null	4	False	False		FALSE	FALSE	04-B2	NaN
26.7159	30.4668	22.3944	30.2207	26.143	30.3449	26.6617	30.4407	23.4179	30.4582	30.2521	30.2611	null	null	789	NaN	17,904	2002,65	72,71648	0,978	NaN	NaN	NaN	NaN	NaN	91,5	null	Unknown 487	null	null	null	null	4	False	False		FALSE	FALSE	20-B	NaN
20.181	23.5917	20.8778	23.8742	24.0011	24.1979	24.1779	24.5016	22.9376	21.552	24.3368	24.6519	null	null	790	NaN	17,906	2002,9	158,1585	0,156	NaN	NaN	NaN	NaN	NaN	7,52	null	Unknown 488	null	null	null	null	4	False	False		FALSE	FALSE	03-QC	NaN
20.9991	19.913	19.8174	20.8528	20.3241	22.767	21.1598	19.8086	20.8195	18.4674	21.722	21.1816	null	null	791	NaN	17,914	2003,59	146,1836	0,133	NaN	NaN	NaN	NaN	NaN	5,02	null	Unknown 489	null	null	null	null	4	False	False		FALSE	FALSE	04-B2	NaN
22.6025	23.0021	20.1984	21.839	20.2663	24.4915	19.8529	19.84	24.0985	20.7707	21.1386	22.0303	null	null	792	NaN	17,919	2004,18	71,92897	0,378	NaN	NaN	NaN	NaN	NaN	3,38	null	Unknown 490	null	null	null	null	4	False	False		FALSE	FALSE	04-B2	NaN
25.1277	23.0982	17.2504	24.1867	19.3686	22.2491	23.9359	22.2476	18.3808	21.5038	23.335	23.6063	null	null	794	NaN	17,955	2007,83	158,1542	0,222	NaN	NaN	NaN	NaN	NaN	9,56	null	Unknown 491	null	null	null	null	4	False	False		FALSE	FALSE	03-QC	NaN
30.3691	22.7676	29.2122	30.1974	30.0559	30.0768	30.3288	30.1208	30.3076	31.3104	33.0001	33.8101	null	null	798	NaN	17,976	2010,03	190,7646	1	NaN	NaN	NaN	NaN	NaN	398,35	null	Unknown 492	null	null	null	null	4	False	False		FALSE	FALSE	12-B3	NaN
19.2777	20.4929	17.1148	20.9716	19.8739	21.0401	21.7919	20.2013	17.9197	20.3608	22.0558	18.7306	null	null	799	NaN	17,989	2011,39	146,1414	0,489	NaN	NaN	NaN	NaN	NaN	14,47	null	Unknown 493	null	null	null	null	4	False	False		FALSE	FALSE	04-B2	NaN
25.8873	25.9533	19.2371	27.1281	23.4957	23.8383	26.8899	26.7167	19.7939	25.92	25.2477	21.2704	null	null	800	NaN	17,994	2011,83	318,8426	0,333	NaN	NaN	NaN	NaN	NaN	79,08	null	Unknown 494	null	null	null	null	4	False	False		FALSE	FALSE	05-MAN3	NaN
15.5986	18.7101	14.8461	19.2933	17.7635	19.9254	17.1087	18.5666	15.4269	17.836	15.087	17.5882	null	null	801	NaN	18,001	2012,56	374,246	0,022	NaN	NaN	NaN	NaN	NaN	2,09	null	Unknown 495	null	null	null	null	4	False	False		FALSE	FALSE	06-NaCl1	NaN
23.8988	22.2664	18.3541	22.4781	21.2476	23.2956	24.3229	22.2158	19.3888	21.6055	24.0385	24.288	null	null	802	NaN	18,008	2013,32	70,08135	0,022	NaN	NaN	NaN	NaN	NaN	3,05	null	Unknown 496	null	null	null	null	4	False	False		FALSE	FALSE	36-K1	NaN
19.1238	19.8829	15.7155	18.9973	20.0346	19.4063	18.5072	18.967	15.7356	18.0989	19.5668	19.214	null	null	804	NaN	18,021	2014,69	288,1464	0,111	NaN	NaN	NaN	NaN	NaN	5,24	null	Unknown 497	null	null	null	null	4	False	False		FALSE	FALSE	06-NaCl1	NaN
19.0434	20.3024	16.719	19.0779	20.2692	20.0279	20.7703	20.1393	17.5884	20.02	21.2423	21.0029	null	null	809	NaN	18,059	2018,65	299,091	0,578	NaN	NaN	NaN	NaN	NaN	5,86	null	Unknown 498	null	null	null	null	4	False	False		FALSE	FALSE	01-CH2Cl2	NaN
18.5915	21.0164	20.4051	18.6047	17.5578	21.2234	17.8469	18.3182	17.5717	19.3491	21.6852	19.5259	null	null	810	NaN	18,072	2020,13	226,0965	0,222	NaN	NaN	NaN	NaN	NaN	24,69	null	Unknown 499	null	null	null	null	4	False	False		FALSE	FALSE	03-QC	NaN
19.4286	20.7335	18.6626	20.3289	20.3371	20.8839	18.5984	18.9336	16.809	18.2612	18.4412	19.3309	null	null	811	NaN	18,086	2021,5	188,0071	0,111	NaN	NaN	NaN	NaN	NaN	8,81	null	Unknown 500	null	null	null	null	4	False	False		FALSE	FALSE	05-MAN3	NaN
21.2798	21.9729	16.2226	22.0668	21.5139	23.5823	22.0825	22.3106	21.4372	22.0185	26.6165	20.6601	null	null	812	NaN	18,098	2022,69	220,1003	0,222	NaN	NaN	NaN	NaN	NaN	7,91	null	Unknown 501	null	null	null	null	4	False	False		FALSE	FALSE	25-QC	NaN
21.3673	21.7503	21.7668	20.7634	20.3368	22.4886	19.5737	21.7156	18.4885	21.4419	19.1892	21.7758	null	null	813	NaN	18,121	2025,06	56,06774	0,533	NaN	NaN	NaN	NaN	NaN	8,02	null	Unknown 502	null	null	null	null	4	False	False		FALSE	FALSE	03-QC	NaN
18.5489	17.9926	14.8388	17.3161	18.8197	18.4157	18.2874	17.8746	15.0209	17.5406	18.7841	19.099	null	null	815	NaN	18,148	2027,88	297,1942	0,089	NaN	NaN	NaN	NaN	NaN	4,8	null	Unknown 503	null	null	null	null	4	False	False		FALSE	FALSE	03-QC	NaN
18.3661	19.2292	16.0063	17.2725	19.0144	19.6286	19.6429	19.3005	17.0089	18.5079	19.8633	19.9975	null	null	816	NaN	18,165	2029,74	299,1187	0,444	NaN	NaN	NaN	NaN	NaN	18,31	null	Unknown 504	null	null	null	null	4	False	False		FALSE	FALSE	03-QC	NaN
19.0909	19.5131	15.8846	19.5493	19.1953	20.276	18.4222	20.2775	17.3542	19.3407	20.3107	19.7909	null	null	817	NaN	18,181	2031,38	84,15686	0,2	NaN	NaN	NaN	NaN	NaN	8,57	null	Unknown 505	null	null	null	null	4	False	False		FALSE	FALSE	02-IR	NaN
22.4459	23.2753	19.5707	22.4508	22.4425	23.7771	23.7368	23.5823	21.5872	23.0199	23.7798	22.9205	null	null	818	NaN	18,188	2032,13	292,1361	0,867	NaN	NaN	NaN	NaN	NaN	24,78	null	Unknown 506	null	null	null	null	4	False	False		FALSE	FALSE	08-K2	NaN
19.4142	20.6469	16.226	18.5764	19.6507	21.8364	20.0432	21.2998	16.151	20.4889	18.8976	20.23	null	null	819	NaN	18,193	2032,63	186,1417	0,178	NaN	NaN	NaN	NaN	NaN	5,71	null	Unknown 507	null	null	null	null	4	False	False		FALSE	FALSE	04-B2	NaN
25.636	24.9927	21.6863	25.12	26.0158	26.6208	26.3541	25.1772	23.2163	25.6287	25.6281	25.9586	null	null	820	NaN	18,199	2033,23	147,0639	1	NaN	NaN	NaN	NaN	NaN	23,55	null	Unknown 508	null	null	null	null	4	False	False		FALSE	FALSE	11-SOR1	NaN
17.4707	19.4901	16.6695	21.4167	18.5109	20.2019	18.3296	20.4917	17.9113	20.2031	18.343	20.3394	null	null	821	NaN	18,213	2034,67	211,0443	0,222	NaN	NaN	NaN	NaN	NaN	3,68	null	Unknown 509	null	null	null	null	4	False	False		FALSE	FALSE	06-NaCl1	NaN
19.5793	20.1118	17.5778	21.3915	21.067	22.6512	20.4007	21.4667	17.2698	20.0734	18.8144	20.4881	null	null	822	NaN	18,213	2034,72	201,1201	0,444	NaN	NaN	NaN	NaN	NaN	4,68	null	Unknown 510	null	null	null	null	4	False	False		FALSE	FALSE	06-NaCl1	NaN
21.3887	21.1292	17.7869	20.9063	20.8032	21.6648	21.3649	21.1813	19.1019	20.5385	20.5316	18.3952	null	null	826	NaN	18,253	2038,85	55,08575	0,378	NaN	NaN	NaN	NaN	NaN	5,18	null	Unknown 511	null	null	null	null	4	False	False		FALSE	FALSE	01-CH2Cl2	NaN
18.0145	19.0145	15.7193	18.7571	18.5177	20.3416	16.8062	19.5838	17.1987	18.8632	17.7076	19.3952	null	null	828	NaN	18,257	2039,31	267,0871	0,622	NaN	NaN	NaN	NaN	NaN	6,28	null	Unknown 512	null	null	null	null	4	False	False		FALSE	FALSE	01-CH2Cl2	NaN
20.4451	21.0475	17.4024	20.9069	20.8465	21.9352	22.3528	21.6856	19.0784	20.8684	21.1859	19.6456	null	null	829	NaN	18,264	2039,97	320,1859	0,244	NaN	NaN	NaN	NaN	NaN	4,05	null	Unknown 513	null	null	null	null	4	False	False		FALSE	FALSE	05-MAN3	NaN
20.3229	20.8096	17.8295	20.3356	20.4115	21.3917	20.5661	20.8986	18.3289	19.1962	18.8344	19.831	null	null	830	NaN	18,273	2040,92	131,8965	0,422	NaN	NaN	NaN	NaN	NaN	8,18	null	Unknown 514	null	null	null	null	4	False	False		FALSE	FALSE	01-CH2Cl2	NaN
20.7648	20.7928	17.1057	20.1802	20.2013	20.7871	20.0296	15.8026	17.6613	19.4315	19.3174	19.8577	null	null	831	NaN	18,281	2041,79	247,109	0,133	NaN	NaN	NaN	NaN	NaN	9,8	null	Unknown 515	null	null	null	null	4	False	False		FALSE	FALSE	05-MAN3	NaN
19.4918	20.0398	16.8071	20.0507	19.8817	21.0562	20.616	20.1966	17.3653	19.838	19.5538	20.3691	null	null	832	NaN	18,287	2042,35	175,0803	0,356	NaN	NaN	NaN	NaN	NaN	10,68	null	Unknown 516	null	null	null	null	4	False	False		FALSE	FALSE	03-QC	NaN
18.6087	19.2898	16.9126	20.5975	20.0741	20.9047	20.0625	20.7128	17.776	19.866	19.4544	20.4511	null	null	833	NaN	18,31	2044,77	142,1239	0,222	NaN	NaN	NaN	NaN	NaN	4,46	null	Unknown 517	null	null	null	null	4	False	False		FALSE	FALSE	03-QC	NaN
21.7105	22.2421	19.1357	21.9653	22.6422	22.9009	21.7877	23.2976	20.1289	21.8679	21.7089	22.8017	null	null	834	NaN	18,32	2045,88	72,13226	0,222	NaN	NaN	NaN	NaN	NaN	31,43	null	Unknown 518	null	null	null	null	4	False	False		FALSE	FALSE	09-QC_220427211712	NaN
23.5874	30.4814	18.9577	30.9282	30.5801	26.0931	31.2889	31.6195	21.3915	25.7556	31.9892	32.0938	null	null	835	NaN	18,333	2047,22	204,1054	0,578	NaN	NaN	NaN	NaN	NaN	36,29	null	Unknown 519	null	null	null	null	4	False	False		FALSE	FALSE	44-QC_220430024307	NaN
19.6085	20.0404	21.221	19.3442	20.7661	22.3698	20.7096	21.4637	19.1073	20.4127	19.9632	20.7028	null	null	837	NaN	18,359	2049,88	142,117	0,067	NaN	NaN	NaN	NaN	NaN	3,11	null	Unknown 520	null	null	null	null	4	False	False		FALSE	FALSE	14-K1	NaN
24.4396	22.8978	22.96	25.2445	19.5455	25.1459	21.2198	21.917	26.9833	23.2827	23.1795	29.1109	null	null	838	NaN	18,361	2050,11	89,03036	0,089	NaN	NaN	NaN	NaN	NaN	2,87	null	Unknown 521	null	null	null	null	4	False	False		FALSE	FALSE	06-NaCl1	NaN
21.8597	22.6091	17.8887	22.7335	18.0361	23.8106	22.165	23.1874	20.4806	22.6764	21.563	23.1054	null	null	842	NaN	18,384	2052,52	258,1179	0,733	NaN	NaN	NaN	NaN	NaN	10,86	null	Unknown 522	null	null	null	null	4	False	False		FALSE	FALSE	36-K1	NaN
21.6574	22.4681	18.1815	20.9207	21.0159	24.3089	22.5012	23.0871	17.6566	18.6315	21.2519	18.6942	null	null	843	NaN	18,393	2053,39	299,0809	0,311	NaN	NaN	NaN	NaN	NaN	5,53	null	Unknown 523	null	null	null	null	4	False	False		FALSE	FALSE	04-B2	NaN
23.098	21.4373	20.0927	22.0014	21.5574	22.1629	22.1519	20.3023	20.2477	21.6652	20.4034	21.8755	null	null	844	NaN	18,421	2056,4	318,0991	0,178	NaN	NaN	NaN	NaN	NaN	9,2	null	Unknown 524	null	null	null	null	4	False	False		FALSE	FALSE	04-B2	NaN
19.9293	24.3494	13.3272	24.5717	20.9968	26.0119	22.1195	25.0043	19.0392	25.142	21.7609	25.9215	null	null	848	NaN	18,458	2060,21	359,169	0,533	NaN	NaN	NaN	NaN	NaN	100,49	null	Unknown 525	null	null	null	null	4	False	False		FALSE	FALSE	04-B2	NaN
19.9929	18.4471	13.978	23.3408	20.2766	24.5002	20.7677	22.9049	14.5539	22.7899	20.6518	24.2456	null	null	849	NaN	18,469	2061,33	360,2216	0,067	NaN	NaN	NaN	NaN	NaN	3,4	null	Unknown 526	null	null	null	null	4	False	False		FALSE	FALSE	06-NaCl1	NaN
15.8026	18.4609	13.8405	15.8481	15.8442	19.0647	17.289	14.3813	13.1136	17.4376	16.789	18.1794	null	null	850	NaN	18,483	2062,82	421,1525	0,289	NaN	NaN	NaN	NaN	NaN	38,51	null	Unknown 527	null	null	null	null	4	False	False		FALSE	FALSE	07-SOR3	NaN
22.5109	23.0815	16.6277	19.1928	18.8537	24.7673	17.8681	24.5353	20.8263	17.0645	20.5811	21.3716	null	null	851	NaN	18,483	2062,85	156,1365	0,644	NaN	NaN	NaN	NaN	NaN	8,19	null	Unknown 528	null	null	null	null	4	False	False		FALSE	FALSE	03-QC	NaN
17.9935	20.5374	17.312	21.8624	20.0597	21.8653	15.4974	18.9403	15.4825	17.4283	14.8323	17.3907	null	null	852	NaN	18,496	2064,18	142,1295	0,133	NaN	NaN	NaN	NaN	NaN	4,11	null	Unknown 529	null	null	null	null	4	False	False		FALSE	FALSE	08-K2	NaN
19.1858	19.94	15.9416	17.2524	19.1098	19.2273	19.7897	19.2605	17.4642	19.2213	20.1362	20.0162	null	null	853	NaN	18,501	2064,64	299,0746	0,022	NaN	NaN	NaN	NaN	NaN	3,01	null	Unknown 530	null	null	null	null	4	False	False		FALSE	FALSE	06-NaCl1	NaN
25.1337	20.5373	19.352	21.2278	18.7571	20.7747	25.1342	19.6538	18.0755	19.233	18.4386	19.2873	null	null	855	NaN	18,507	2065,36	58,07158	0,178	NaN	NaN	NaN	NaN	NaN	3,5	null	Unknown 531	null	null	null	null	4	False	False		FALSE	FALSE	05-MAN3	NaN
17.9153	17.4808	16.0255	19.5261	19.0383	21.3328	18.7187	20.1609	19.5177	19.0326	18.3617	18.9258	null	null	856	NaN	18,509	2065,51	156,1237	0,267	NaN	NaN	NaN	NaN	NaN	3,54	null	Unknown 532	null	null	null	null	4	False	False		FALSE	FALSE	07-SOR3	NaN
16.5639	18.4954	15.4384	17.8883	17.817	17.997	17.7004	19.3679	16.5003	17.8286	16.4462	18.0434	null	null	858	NaN	18,537	2068,4	110,0639	0,111	NaN	NaN	NaN	NaN	NaN	10,7	null	Unknown 533	null	null	null	null	4	False	False		FALSE	FALSE	06-NaCl1	NaN
25.2797	29.5373	21.1374	30.8506	22.3044	25.8283	27.2025	26.5296	21.8218	26.7916	21.5866	28.4682	null	null	859	NaN	18,549	2069,73	73,02726	0,489	NaN	NaN	NaN	NaN	NaN	8,94	null	Unknown 534	null	null	null	null	4	False	False		FALSE	FALSE	28-NaCl1	NaN
25.1554	23.4175	18.2095	24.3939	21.5472	25.8983	21.1199	23.1962	19.4931	21.5291	19.8751	22.9178	null	null	860	NaN	18,566	2071,45	217,1218	0,8	NaN	NaN	NaN	NaN	NaN	8,25	null	Unknown 535	null	null	null	null	4	False	False		FALSE	FALSE	01-CH2Cl2	NaN
15.4012	16.5975	15.4475	16.2017	17.3797	17.3767	17.5318	19.756	17.6197	18.2621	18.9443	17.5909	null	null	861	NaN	18,573	2072,14	98,13965	0,756	NaN	NaN	NaN	NaN	NaN	6,46	null	Unknown 536	null	null	null	null	4	False	False		FALSE	FALSE	01-CH2Cl2	NaN
18.2089	22.3515	16.1007	21.5225	18.0986	22.6585	19.3642	23.0262	19.7509	21.5258	17.9648	22.0302	null	null	862	NaN	18,58	2072,93	174,1283	0,133	NaN	NaN	NaN	NaN	NaN	6,83	null	Unknown 537	null	null	null	null	4	False	False		FALSE	FALSE	28-NaCl1	NaN
20.764	19.3978	15.2219	20.4766	21.8193	21.6422	21.5462	20.2738	18.6989	19.8419	20.8361	20.326	null	null	863	NaN	18,587	2073,69	333,1451	0,889	NaN	NaN	NaN	NaN	NaN	22,47	null	Unknown 538	null	null	null	null	4	False	False		FALSE	FALSE	29-SOR3	NaN
17.5112	17.4211	16.3713	17.6753	18.0533	19.3406	17.8825	18.5095	16.2984	18.4377	17.5452	17.6055	null	null	864	NaN	18,594	2074,35	178,8724	0,111	NaN	NaN	NaN	NaN	NaN	14,35	null	Unknown 539	null	null	null	null	4	False	False		FALSE	FALSE	01-CH2Cl2	NaN
22.5028	22.528	19.2358	22.2703	23.6957	22.7754	21.4293	22.8098	21.1457	23.5333	25.7029	25.9518	null	null	865	NaN	18,635	2078,66	103,0683	0,089	NaN	NaN	NaN	NaN	NaN	5,53	null	Unknown 540	null	null	null	null	4	False	False		FALSE	FALSE	04-B2	NaN
23.6271	19.9041	17.857	19.4118	19.6354	20.2168	20.0825	19.9938	18.0172	19.5914	20.0154	20.3482	null	null	866	NaN	18,635	2078,69	71,06116	0,911	NaN	NaN	NaN	NaN	NaN	8,87	null	Unknown 541	null	null	null	null	4	False	False		FALSE	FALSE	01-CH2Cl2	NaN
17.3385	16.9565	14.5681	15.5867	15.2868	16.4059	16.5981	16.1319	16.2443	16.6452	17.5567	17.3406	null	null	867	NaN	18,644	2079,54	350,2402	0,067	NaN	NaN	NaN	NaN	NaN	3,65	null	Unknown 542	null	null	null	null	4	False	False		FALSE	FALSE	06-NaCl1	NaN
22.611	23.5476	17.6773	23.6965	22.5859	24.5453	23.4923	23.9982	19.9607	23.3337	22.7455	23.9491	null	null	868	NaN	18,648	2080,02	204,106	0,644	NaN	NaN	NaN	NaN	NaN	7,49	null	Unknown 543	null	null	null	null	4	False	False		FALSE	FALSE	03-QC	NaN
15.2214	16.2075	14.486	16.8692	17.2078	18.071	17.5456	16.9178	16.6808	19.1002	17.5023	17.8097	null	null	869	NaN	18,662	2081,45	253,0648	0,311	NaN	NaN	NaN	NaN	NaN	3,32	null	Unknown 544	null	null	null	null	4	False	False		FALSE	FALSE	04-B2	NaN
22.199	20.4406	13.8093	19.8942	21.9309	20.4043	22.3442	20.4324	17.6477	20.0687	19.6768	20.2107	null	null	873	NaN	18,693	2084,66	247,1396	0,178	NaN	NaN	NaN	NaN	NaN	14,23	null	Unknown 545	null	null	null	null	4	False	False		FALSE	FALSE	10-MAN2	NaN
21.7541	24.6117	18.0502	24.5598	21.9525	25.2169	22.4003	24.9304	19.8972	24.3783	21.8773	24.5369	null	null	877	NaN	18,747	2090,34	290,1241	0,8	NaN	NaN	NaN	NaN	NaN	139,44	null	Unknown 546	null	null	null	null	4	False	False		FALSE	FALSE	38-NaCl3	NaN
19.429	21.0081	17.7205	22.3557	22.09	21.2627	19.115	21.6779	17.4621	20.2996	19.391	18.609	null	null	878	NaN	18,75	2090,6	211,0223	0,089	NaN	NaN	NaN	NaN	NaN	5,6	null	Unknown 547	null	null	null	null	4	False	False		FALSE	FALSE	03-QC	NaN
23.569	22.0393	18.2281	20.2736	23.6588	23.1554	24.0468	22.5465	18.3681	22.1635	23.5885	22.6583	null	null	879	NaN	18,751	2090,72	191,0819	0,222	NaN	NaN	NaN	NaN	NaN	3,49	null	Unknown 548	null	null	null	null	4	False	False		FALSE	FALSE	05-MAN3	NaN
23.5319	23.5306	18.3776	23.7867	24.2788	24.9137	25.4469	25.2165	20.4869	22.8018	25.7297	24.8119	null	null	880	NaN	18,753	2091,06	147,0829	0,667	NaN	NaN	NaN	NaN	NaN	8,4	null	Unknown 549	null	null	null	null	4	False	False		FALSE	FALSE	01-CH2Cl2	NaN
19.628	22.1356	17.9615	21.8096	20.5271	23.1984	22.3309	22.0176	17.3162	21.8685	20.9581	21.4469	null	null	882	NaN	18,758	2091,46	70,06931	0,133	NaN	NaN	NaN	NaN	NaN	3,84	null	Unknown 550	null	null	null	null	4	False	False		FALSE	FALSE	04-B2	NaN
19.4137	19.7738	15.7501	18.6888	18.9915	18.5744	19.5144	19.1649	16.1548	19.1985	19.3259	19.2368	null	null	883	NaN	18,763	2091,99	263,1148	0,267	NaN	NaN	NaN	NaN	NaN	5,18	null	Unknown 551	null	null	null	null	4	False	False		FALSE	FALSE	06-NaCl1	NaN
18.2853	22.8308	17.2849	21.7126	18.9423	23.9651	21.1723	21.0266	17.1628	20.2705	19.9421	17.6832	null	null	884	NaN	18,803	2096,18	70,07129	0,022	NaN	NaN	NaN	NaN	NaN	9,38	null	Unknown 552	null	null	null	null	4	False	False		FALSE	FALSE	32-MAN2	NaN
17.3163	18.3186	17.381	18.6206	18.0484	19.4237	17.9066	19.1155	17.3767	18.6358	18.1775	18.9052	null	null	885	NaN	18,811	2097,05	67,03468	0,867	NaN	NaN	NaN	NaN	NaN	6,64	null	Unknown 553	null	null	null	null	4	False	False		FALSE	FALSE	01-CH2Cl2	NaN
18.7576	20.2138	17.0961	18.2981	19.6294	20.5185	20.1838	20.1482	16.8934	20.3394	19.7107	20.4137	null	null	886	NaN	18,823	2098,36	84,11714	0,267	NaN	NaN	NaN	NaN	NaN	5,2	null	Unknown 554	null	null	null	null	4	False	False		FALSE	FALSE	03-QC	NaN
22.662	25.0739	20.9621	25.3731	24.1725	26.1728	24.7823	25.4957	23.0407	25.3789	29.7493	25.4012	null	null	887	NaN	18,836	2099,66	73,02982	0,933	NaN	NaN	NaN	NaN	NaN	13,82	null	Unknown 555	null	null	null	null	4	False	False		FALSE	FALSE	16-NaCl3	NaN
23.1228	24.6824	19.1859	24.2219	22.3668	24.8819	22.8447	24.5342	21.2405	23.9366	22.3966	24.4194	null	null	888	NaN	18,842	2100,31	217,1246	0,511	NaN	NaN	NaN	NaN	NaN	5,27	null	Unknown 556	null	null	null	null	4	False	False		FALSE	FALSE	03-QC	NaN
15.9755	17.2887	13.0694	17.6604	17.6006	20.1184	18.728	20.0376	16.7314	19.8682	17.8658	19.9478	null	null	889	NaN	18,855	2101,79	246,1284	0,156	NaN	NaN	NaN	NaN	NaN	7,73	null	Unknown 557	null	null	null	null	4	False	False		FALSE	FALSE	06-NaCl1	NaN
14.602	17.293	13.568	17.6618	17.2586	20.1128	18.3189	20.05	16.7317	19.8681	17.8658	18.8649	null	null	892	NaN	18,883	2104,76	246,1358	0,133	NaN	NaN	NaN	NaN	NaN	19,51	null	Unknown 558	null	null	null	null	4	False	False		FALSE	FALSE	03-QC	NaN
22.5166	21.8558	17.6633	20.4009	22.6195	22.6285	22.991	22.1769	19.3369	21.4497	22.2472	21.9138	null	null	894	NaN	18,891	2105,64	204,0886	0,267	NaN	NaN	NaN	NaN	NaN	11,1	null	Unknown 559	null	null	null	null	4	False	False		FALSE	FALSE	11-SOR1	NaN
19.7373	21.4563	17.5108	21.9974	20.2219	22.9392	20.4744	22.0373	19.3195	22.0208	20.4573	23.1616	null	null	895	NaN	18,898	2106,36	155,0944	0,533	NaN	NaN	NaN	NaN	NaN	6,5	null	Unknown 560	null	null	null	null	4	False	False		FALSE	FALSE	06-NaCl1	NaN
19.5006	21.1675	17.6885	21.4984	17.9216	21.6102	20.4963	21.9569	19.8776	22.3133	21.0941	22.8243	null	null	896	NaN	18,9	2106,59	87,0783	0,244	NaN	NaN	NaN	NaN	NaN	5,72	null	Unknown 561	null	null	null	null	4	False	False		FALSE	FALSE	40-SOR2	NaN
15.6345	19.822	13.5071	19.8358	17.0624	21.1812	17.6786	18.1923	19.3539	19.6672	17.4242	18.1003	null	null	897	NaN	18,925	2109,31	271,1089	0,156	NaN	NaN	NaN	NaN	NaN	5,66	null	Unknown 562	null	null	null	null	4	False	False		FALSE	FALSE	03-QC	NaN
17.3048	19.9545	15.7159	20.2218	18.8731	20.8662	18.3056	17.5748	16.8159	19.7593	18.8502	19.0302	null	null	898	NaN	18,944	2111,4	257,1057	0,311	NaN	NaN	NaN	NaN	NaN	6,54	null	Unknown 563	null	null	null	null	4	False	False		FALSE	FALSE	03-QC	NaN
16.8268	17.6905	15.802	18.0645	18.1774	19.3636	17.9894	17.6264	15.7457	17.8515	17.408	19.1663	null	null	899	NaN	18,967	2114	283,108	0,422	NaN	NaN	NaN	NaN	NaN	7,43	null	Unknown 564	null	null	null	null	4	False	False		FALSE	FALSE	03-QC	NaN
21.3994	20.0745	17.8945	19.5593	21.6257	20.2751	22.0108	20.1418	20.9101	19.7539	21.546	24.1801	null	null	900	NaN	18,97	2114,29	158,1279	0,467	NaN	NaN	NaN	NaN	NaN	8,36	null	Unknown 565	null	null	null	null	4	False	False		FALSE	FALSE	03-QC	NaN
15.2468	16.4607	14.6395	15.9013	15.8359	15.533	16.249	16.8839	15.2244	16.6405	16.1024	16.6522	null	null	902	NaN	18,977	2115,03	328,0832	0,067	NaN	NaN	NaN	NaN	NaN	2,56	null	Unknown 566	null	null	null	null	4	False	False		FALSE	FALSE	06-NaCl1	NaN
20.2256	22.2942	17.0545	22.0425	23.8051	22.5561	24.1248	22.5125	21.0197	21.981	24.0932	21.2157	null	null	903	NaN	18,978	2115,16	173,0984	0,311	NaN	NaN	NaN	NaN	NaN	4,57	null	Unknown 567	null	null	null	null	4	False	False		FALSE	FALSE	06-NaCl1	NaN
22.5135	23.8377	19.6064	23.8085	20.758	24.446	21.9429	24.5573	20.065	23.3308	21.6661	22.99	null	null	905	NaN	19,009	2118,55	245,1016	0,267	NaN	NaN	NaN	NaN	NaN	10,59	null	Unknown 568	null	null	null	null	4	False	False		FALSE	FALSE	03-QC	NaN
24.9189	25.6978	19.9131	26.1358	25.298	26.2869	26.0627	26.0392	24.6008	25.7036	25.1822	25.7926	null	null	907	NaN	19,026	2120,4	89,05453	0,578	NaN	NaN	NaN	NaN	NaN	6,73	null	Unknown 569	null	null	null	null	4	False	False		FALSE	FALSE	02-IR	NaN
30.0274	30.0984	18.4354	30.3001	30.1292	23.6172	31.2875	31.0055	22.3884	24.4318	31.4378	31.5216	null	null	908	NaN	19,026	2120,44	216,8212	0,778	NaN	NaN	NaN	NaN	NaN	121,63	null	Unknown 570	null	null	null	null	4	False	False		FALSE	FALSE	25-QC	NaN
26.2319	27.5346	21.2935	27.426	24.5142	26.1206	27.35	28.2577	25.419	27.72	25.8325	27.8235	null	null	909	NaN	19,03	2120,9	220,1194	0,622	NaN	NaN	NaN	NaN	NaN	33,95	null	Unknown 571	null	null	null	null	4	False	False		FALSE	FALSE	21-NaCl2	NaN
20.887	22.6589	17.1431	22.2199	21.6954	21.7769	21.8572	22.513	19.8144	21.235	20.8519	22.0159	null	null	912	NaN	19,062	2124,37	128,1581	0,022	NaN	NaN	NaN	NaN	NaN	6	null	Unknown 572	null	null	null	null	4	False	False		FALSE	FALSE	08-K2	NaN
26.2807	27.1713	22.9162	25.3151	25.4407	25.9061	26.0913	25.8291	16.716	25.3124	25.9958	26.8619	null	null	913	NaN	19,069	2125,15	190,0088	0,022	NaN	NaN	NaN	NaN	NaN	6,89	null	Unknown 573	null	null	null	null	4	False	False		FALSE	FALSE	28-NaCl1	NaN
29.5239	30.1805	15.3426	20.6248	28.8594	30.2507	29.4952	30.1243	17.3337	30.2629	29.3449	30.3476	null	null	914	NaN	19,08	2126,42	305,0506	0,378	NaN	NaN	NaN	NaN	NaN	328,69	null	Unknown 574	null	null	null	null	4	False	False		FALSE	FALSE	29-SOR3	NaN
30.0995	29.9452	27.0365	29.8793	23.4413	29.855	30.0613	30.0085	27.9104	29.9723	29.925	29.9699	null	null	915	NaN	19,084	2126,82	216,8663	0,489	NaN	NaN	NaN	NaN	NaN	1374,4	null	Unknown 575	null	null	null	null	4	False	False		FALSE	FALSE	05-MAN3	NaN
20.884	22.6735	16.4127	23.3181	20.7159	23.5647	21.0859	22.5681	18.096	22.6454	20.3291	22.5566	null	null	916	NaN	19,086	2126,99	197,0839	0,022	NaN	NaN	NaN	NaN	NaN	85,17	null	Unknown 576	null	null	null	null	4	False	False		FALSE	FALSE	16-NaCl3	NaN
23.8263	21.1956	16.416	20.7081	22.6731	22.3027	24.4875	21.2784	16.6807	21.4604	22.0923	21.4552	null	null	917	NaN	19,091	2127,53	437,1886	0,244	NaN	NaN	NaN	NaN	NaN	14,3	null	Unknown 577	null	null	null	null	4	False	False		FALSE	FALSE	05-MAN3	NaN
18.8981	21.4626	16.9095	22.1282	21.0996	22.7821	21.4755	22.4029	18.1948	21.7901	20.202	21.9134	null	null	918	NaN	19,094	2127,88	299,0851	0,133	NaN	NaN	NaN	NaN	NaN	11,83	null	Unknown 578	null	null	null	null	4	False	False		FALSE	FALSE	04-B2	NaN
18.858	20.6601	15.4981	22.4998	19.1711	22.6523	20.1445	23.5772	17.0519	21.2441	18.0362	20.8102	null	null	919	NaN	19,095	2127,99	153,8996	0,4	NaN	NaN	NaN	NaN	NaN	23,41	null	Unknown 579	null	null	null	null	4	False	False		FALSE	FALSE	01-CH2Cl2	NaN
20.5446	20.9597	17.9038	21.7925	21.0031	21.849	21.5549	22.6483	19.0918	21.8518	23.915	22.708	null	null	920	NaN	19,121	2130,86	71,86377	0,467	NaN	NaN	NaN	NaN	NaN	37,08	null	Unknown 580	null	null	null	null	4	False	False		FALSE	FALSE	04-B2	NaN
23.2313	21.1478	17.0755	21.0543	23.1364	21.6348	23.3782	21.4639	17.8391	21.7089	23.9268	24.399	null	null	922	NaN	19,126	2131,39	257,1364	0,356	NaN	NaN	NaN	NaN	NaN	11,93	null	Unknown 581	null	null	null	null	4	False	False		FALSE	FALSE	03-QC	NaN
18.7228	21.4818	16.0424	21.3723	19.6844	22.6781	19.6736	21.9218	17.1271	21.3723	19.6685	21.5665	null	null	923	NaN	19,139	2132,89	357,1387	0,556	NaN	NaN	NaN	NaN	NaN	36,43	null	Unknown 582	null	null	null	null	4	False	False		FALSE	FALSE	04-B2	NaN
16.8737	18.5738	15.5548	18.2242	17.805	18.6463	18.1436	18.6526	16.4864	18.4326	18.0117	18.6541	null	null	924	NaN	19,15	2134,05	208,9702	0,178	NaN	NaN	NaN	NaN	NaN	5,2	null	Unknown 583	null	null	null	null	4	False	False		FALSE	FALSE	01-CH2Cl2	NaN
19.2327	21.9845	15.4313	22.1383	19.768	23.1595	20.1943	22.5593	17.7839	21.7246	19.5004	22.3025	null	null	928	NaN	19,183	2137,71	245,1071	0,311	NaN	NaN	NaN	NaN	NaN	13,42	null	Unknown 584	null	null	null	null	4	False	False		FALSE	FALSE	03-QC	NaN
18.7959	22.0638	17.3678	19.2701	20.1097	22.2638	19.8647	21.5695	18.301	21.9442	19.12	20.9902	null	null	929	NaN	19,204	2140,03	70,0777	0,2	NaN	NaN	NaN	NaN	NaN	6,16	null	Unknown 585	null	null	null	null	4	False	False		FALSE	FALSE	06-NaCl1	NaN
21.3669	22.3557	18.7587	22.1922	21.8007	22.9266	22.1395	23.6878	19.0608	22.9811	21.1671	23.3778	null	null	930	NaN	19,206	2140,17	75,00277	0,822	NaN	NaN	NaN	NaN	NaN	17,88	null	Unknown 586	null	null	null	null	4	False	False		FALSE	FALSE	01-CH2Cl2	NaN
21.119	21.0476	18.1635	21.3794	20.0226	21.7867	20.9256	21.5274	18.479	21.6277	20.3295	21.2364	null	null	931	NaN	19,211	2140,76	71,99949	0,378	NaN	NaN	NaN	NaN	NaN	28,32	null	Unknown 587	null	null	null	null	4	False	False		FALSE	FALSE	03-QC	NaN
24.4079	25.7632	20.7791	26.5052	25.4297	27.4449	26.2917	22.4411	22.0652	26.0148	24.1678	25.9348	null	null	932	NaN	19,217	2141,45	73,02663	0,889	NaN	NaN	NaN	NaN	NaN	8,32	null	Unknown 588	null	null	null	null	4	False	False		FALSE	FALSE	21-NaCl2	NaN
24.0197	27.2241	19.8015	27.5227	25.275	28.4044	27.163	28.3278	24.221	27.3433	25.5804	27.1282	null	null	935	NaN	19,265	2146,74	73,053	0,622	NaN	NaN	NaN	NaN	NaN	7,09	null	Unknown 589	null	null	null	null	4	False	False		FALSE	FALSE	39-QC_220429232059	NaN
18.9833	19.389	16.6889	20.2595	19.4239	20.3768	20.0752	20.4891	18.2889	19.7522	19.6957	19.7232	null	null	936	NaN	19,273	2147,61	142,0771	0,156	NaN	NaN	NaN	NaN	NaN	6,95	null	Unknown 590	null	null	null	null	4	False	False		FALSE	FALSE	04-B2	NaN
19.9182	20.2599	18.2557	20.3215	20.079	20.7709	19.9532	20.5424	19.6905	20.3185	19.3026	20.4173	null	null	937	NaN	19,29	2149,5	57,15937	0,244	NaN	NaN	NaN	NaN	NaN	4,82	null	Unknown 591	null	null	null	null	4	False	False		FALSE	FALSE	02-IR	NaN
25.1929	27.3598	21.5974	27.5715	26.0978	28.2599	26.6544	27.8296	23.8868	27.182	25.687	27.3118	null	null	938	NaN	19,298	2150,36	73,05621	0,911	NaN	NaN	NaN	NaN	NaN	111,57	null	Unknown 592	null	null	null	null	4	False	False		FALSE	FALSE	42-B	NaN
21.5347	23.2209	18.9228	21.9955	21.1204	22.7091	21.0485	21.7733	18.7839	21.9778	20.7681	21.5215	null	null	939	NaN	19,312	2151,88	72,01548	0,111	NaN	NaN	NaN	NaN	NaN	7,46	null	Unknown 593	null	null	null	null	4	False	False		FALSE	FALSE	05-MAN3	NaN
18.1719	19.4263	15.0843	19.8726	19.9646	21.5414	20.1604	20.9666	16.7419	20.2005	18.9341	19.6251	null	null	940	NaN	19,314	2152,08	158,1512	0,244	NaN	NaN	NaN	NaN	NaN	6,75	null	Unknown 594	null	null	null	null	4	False	False		FALSE	FALSE	03-QC	NaN
17.3387	20.3618	15.2269	20.2399	18.1112	21.1049	17.1384	20.0709	15.3675	19.8341	17.3533	20.161	null	null	941	NaN	19,351	2156,15	194,1297	0,178	NaN	NaN	NaN	NaN	NaN	7,92	null	Unknown 595	null	null	null	null	4	False	False		FALSE	FALSE	06-NaCl1	NaN
9.71168	16.0831	8.68178	19.0362	15.1096	21.872	15.4498	20.0825	15.6546	18.5028	14.807	18.7058	null	null	943	NaN	19,365	2157,73	352,2035	0,111	NaN	NaN	NaN	NaN	NaN	22,64	null	Unknown 596	null	null	null	null	4	False	False		FALSE	FALSE	06-NaCl1	NaN
20.1098	21.4406	17.3937	19.2796	16.9861	20.0417	21.5026	20.7135	18.4342	20.631	22.4815	22.1203	null	null	946	NaN	19,399	2161,46	211,0106	0,556	NaN	NaN	NaN	NaN	NaN	7,61	null	Unknown 597	null	null	null	null	4	False	False		FALSE	FALSE	04-B2	NaN
31.6402	34.1423	25.8864	31.853	26.8577	30.5908	24.1899	29.3	18.4218	23.5877	25.0894	29.6467	null	null	950	NaN	19,427	2164,53	147,0584	0,978	NaN	NaN	NaN	NaN	NaN	8,41	null	Unknown 598	null	null	null	null	4	False	False		FALSE	FALSE	14-K1	NaN
19.7085	22.2505	17.2382	22.3432	19.8224	19.5632	21.0824	24.3936	18.5137	23.6084	19.6621	22.3899	null	null	951	NaN	19,444	2166,39	85,11877	0,378	NaN	NaN	NaN	NaN	NaN	4,98	null	Unknown 599	null	null	null	null	4	False	False		FALSE	FALSE	01-CH2Cl2	NaN
19.5098	24.482	17.1309	24.0596	20.1407	24.4516	21.1099	24.9564	17.248	18.9671	21.3546	25.3658	null	null	952	NaN	19,45	2167,03	83,08445	0,444	NaN	NaN	NaN	NaN	NaN	5,55	null	Unknown 600	null	null	null	null	4	False	False		FALSE	FALSE	01-CH2Cl2	NaN
28.739	27.7831	25.2293	30.248	28.0497	30.2922	28.7644	30.5377	26.2994	30.4247	28.2272	30.2515	null	null	954	NaN	19,459	2168,04	72,97922	1	NaN	NaN	NaN	NaN	NaN	8,69	null	Unknown 601	null	null	null	null	4	False	False		FALSE	FALSE	36-K1	NaN
12.9691	14.3583	7.62994	14.5116	13.3021	14.1634	12.8869	14.8111	13.9781	14.2664	10.8989	14.4466	null	null	955	NaN	19,46	2168,1	628,1996	0,022	NaN	NaN	NaN	NaN	NaN	5,96	null	Unknown 602	null	null	null	null	4	False	False		FALSE	FALSE	06-NaCl1	NaN
20.0996	22.9498	16.6728	21.7641	19.082	23.1893	20.8662	22.8543	17.8967	20.1781	21.1771	21.0803	null	null	956	NaN	19,464	2168,61	102,1167	0,622	NaN	NaN	NaN	NaN	NaN	5,16	null	Unknown 603	null	null	null	null	4	False	False		FALSE	FALSE	01-CH2Cl2	NaN
22.5755	18.2311	19.3505	25.9132	20.5679	22.4184	20.4857	23.7669	19.6307	21.8653	20.5096	24.5079	null	null	958	NaN	19,471	2169,36	71,87835	0,2	NaN	NaN	NaN	NaN	NaN	5	null	Unknown 604	null	null	null	null	4	False	False		FALSE	FALSE	07-SOR3	NaN
25.6283	29.4574	22.021	28.883	24.9925	30.1102	23.9662	31.3289	24.2498	22.6402	25.3202	23.2205	null	null	959	NaN	19,472	2169,45	217,0981	0,956	NaN	NaN	NaN	NaN	NaN	14,23	null	Unknown 605	null	null	null	null	4	False	False		FALSE	FALSE	01-CH2Cl2	NaN
21.6226	24.6807	15.803	24.5176	21.7585	25.1468	22.2208	25.7217	19.133	18.9169	20.0324	25.5364	null	null	960	NaN	19,48	2170,3	174,068	0,333	NaN	NaN	NaN	NaN	NaN	5,49	null	Unknown 606	null	null	null	null	4	False	False		FALSE	FALSE	10-MAN2	NaN
22.4888	22.055	17.52	22.0597	22.384	22.9597	22.7611	22.9284	19.1743	22.8148	20.862	23.8716	null	null	962	NaN	19,501	2172,69	67,07339	0,267	NaN	NaN	NaN	NaN	NaN	13,34	null	Unknown 607	null	null	null	null	4	False	False		FALSE	FALSE	01-CH2Cl2	NaN
14.783	21.0442	9.69671	20.1938	11.1704	20.9086	14.6063	20.7264	12.7231	20.3597	14.67	20.885	null	null	963	NaN	19,508	2173,37	396,1739	0,333	NaN	NaN	NaN	NaN	NaN	33,12	null	Unknown 608	null	null	null	null	4	False	False		FALSE	FALSE	06-NaCl1	NaN
24.634	27.7896	16.9488	26.4306	20.2795	26.8217	23.4124	27.1871	18.4839	20.1843	18.2572	20.0833	null	null	964	NaN	19,521	2174,81	104,0932	0,333	NaN	NaN	NaN	NaN	NaN	12,97	null	Unknown 609	null	null	null	null	4	False	False		FALSE	FALSE	03-QC	NaN
15.7087	16.9551	13.6352	16.93	16.1112	18.2818	17.0936	25.0488	14.517	17.252	15.9419	17.614	null	null	965	NaN	19,533	2176,14	282,14	0,089	NaN	NaN	NaN	NaN	NaN	81,03	null	Unknown 610	null	null	null	null	4	False	False		FALSE	FALSE	28-NaCl1	NaN
20.7981	20.1281	16.721	20.0636	21.2683	20.972	19.9168	20.7755	16.9441	20.4676	21.2504	20.7296	null	null	967	NaN	19,536	2176,55	158,1322	0,222	NaN	NaN	NaN	NaN	NaN	4,69	null	Unknown 611	null	null	null	null	4	False	False		FALSE	FALSE	07-SOR3	NaN
20.1396	18.5357	14.2204	18.2445	20.6881	19.2934	20.5738	18.8903	15.7538	18.4301	19.795	18.6696	null	null	968	NaN	19,537	2176,59	288,1603	0,289	NaN	NaN	NaN	NaN	NaN	11,06	null	Unknown 612	null	null	null	null	4	False	False		FALSE	FALSE	07-SOR3	NaN
19.0404	17.821	14.6741	18.1728	19.2501	19.2905	19.6035	18.529	15.4735	17.2146	18.7848	18.3658	null	null	969	NaN	19,541	2177,07	275,1714	0,044	NaN	NaN	NaN	NaN	NaN	10,8	null	Unknown 613	null	null	null	null	4	False	False		FALSE	FALSE	03-QC	NaN
18.4352	18.7233	16.5537	21.3799	24.2806	22.4408	20.085	18.2992	15.1794	19.7766	21.7577	24.2799	null	null	970	NaN	19,555	2178,52	129,0801	0,178	NaN	NaN	NaN	NaN	NaN	7,31	null	Unknown 614	null	null	null	null	4	False	False		FALSE	FALSE	06-NaCl1	NaN
21.5391	22.1791	17.9343	20.3983	21.3547	21.0361	22.768	20.6729	18.0901	21.9112	22.1968	21.5982	null	null	972	NaN	19,582	2181,49	82,61721	0,533	NaN	NaN	NaN	NaN	NaN	5,75	null	Unknown 615	null	null	null	null	4	False	False		FALSE	FALSE	03-QC	NaN
24.496	23.7456	23.2562	23.445	25.9407	26.8519	27.3389	25.1407	22.4479	27.5837	26.0945	26.6629	null	null	973	NaN	19,6	2183,55	73,02753	0,667	NaN	NaN	NaN	NaN	NaN	18,25	null	Unknown 616	null	null	null	null	4	False	False		FALSE	FALSE	03-QC	NaN
20.3297	20.8992	17.3357	20.4629	20.3113	19.4742	20.6044	21.3411	18.1026	20.6024	20.1221	21.0847	null	null	974	NaN	19,602	2183,75	132,1056	0,444	NaN	NaN	NaN	NaN	NaN	17,08	null	Unknown 617	null	null	null	null	4	False	False		FALSE	FALSE	03-QC	NaN
26.5184	26.5943	22.4416	26.2303	26.3945	26.6576	26.8688	26.8339	23.6675	26.2861	26.3712	26.6113	null	null	975	NaN	19,609	2184,53	204,084	0,956	NaN	NaN	NaN	NaN	NaN	14,58	null	Unknown 618	null	null	null	null	4	False	False		FALSE	FALSE	37-MAN1	NaN
24.8498	22.3458	18.9828	20.1812	24.3136	20.2296	22.06	19.9483	22.4889	23.2373	23.1876	24.9032	null	null	977	NaN	19,625	2186,32	174,1108	0,778	NaN	NaN	NaN	NaN	NaN	9,2	null	Unknown 619	null	null	null	null	4	False	False		FALSE	FALSE	40-SOR2	NaN
21.0782	21.2872	18.5989	22.0157	21.8697	22.5416	20.7695	22.0306	18.7824	21.9267	20.9747	21.5469	null	null	979	NaN	19,645	2188,51	71,98806	0,156	NaN	NaN	NaN	NaN	NaN	3,67	null	Unknown 620	null	null	null	null	4	False	False		FALSE	FALSE	06-NaCl1	NaN
22.2947	21.5297	17.8951	21.7381	22.4649	22.1427	22.8072	21.616	20.7822	21.5696	22.1682	21.586	null	null	980	NaN	19,647	2188,74	56,06607	0,467	NaN	NaN	NaN	NaN	NaN	5,65	null	Unknown 621	null	null	null	null	4	False	False		FALSE	FALSE	03-QC	NaN
20.0978	19.9373	17.3518	17.903	20.6831	20.2734	20.7558	20.5916	17.9192	18.4731	19.6429	16.3116	null	null	981	NaN	19,65	2188,97	144,9999	0,244	NaN	NaN	NaN	NaN	NaN	9	null	Unknown 622	null	null	null	null	4	False	False		FALSE	FALSE	01-CH2Cl2	NaN
23.9394	19.4097	19.0659	21.2195	23.3536	21.4333	18.1773	21.2002	19.6757	21.3171	19.0888	18.8046	null	null	982	NaN	19,657	2189,78	247,1523	0,267	NaN	NaN	NaN	NaN	NaN	5,99	null	Unknown 623	null	null	null	null	4	False	False		FALSE	FALSE	04-B2	NaN
19.9988	18.8534	14.857	19.2979	19.218	20.5639	20.0343	19.5002	16.7301	24.8612	19.3772	19.558	null	null	983	NaN	19,666	2190,8	214,08	0,311	NaN	NaN	NaN	NaN	NaN	16,98	null	Unknown 624	null	null	null	null	4	False	False		FALSE	FALSE	03-QC	NaN
16.78	18.5929	15.2317	17.6397	17.3848	18.9554	17.9538	19.0398	15.7381	18.7818	18.2746	17.7188	null	null	984	NaN	19,68	2192,34	228,128	0,267	NaN	NaN	NaN	NaN	NaN	4,23	null	Unknown 625	null	null	null	null	4	False	False		FALSE	FALSE	06-NaCl1	NaN
23.5387	21.127	18.5824	21.1868	23.595	21.7153	24.0085	21.4841	19.8418	21.1736	23.4518	21.4397	null	null	985	NaN	19,687	2193,08	247,1327	0,778	NaN	NaN	NaN	NaN	NaN	32,96	null	Unknown 626	null	null	null	null	4	False	False		FALSE	FALSE	03-QC	NaN
22.5947	20.4057	18.4007	22.2704	22.8692	21.0592	23.2614	21.6882	19.7328	20.4186	22.8049	22.1667	null	null	986	NaN	19,692	2193,67	142,1333	0,222	NaN	NaN	NaN	NaN	NaN	7,99	null	Unknown 627	null	null	null	null	4	False	False		FALSE	FALSE	03-QC	NaN
20.7686	20.2731	18.0289	20.1361	20.4756	17.2195	20.7408	20.611	19.6738	20.1304	20.5419	20.5786	null	null	988	NaN	19,697	2194,17	327,3233	0,444	NaN	NaN	NaN	NaN	NaN	17,56	null	Unknown 628	null	null	null	null	4	False	False		FALSE	FALSE	05-MAN3	NaN
24.4654	25.1311	17.4795	25.3596	25.1269	26.2075	25.7678	26.3205	23.1875	25.2718	24.468	25.0989	null	null	989	NaN	19,715	2196,15	174,1195	0,556	NaN	NaN	NaN	NaN	NaN	26,44	null	Unknown 629	null	null	null	null	4	False	False		FALSE	FALSE	01-CH2Cl2	NaN
18.9334	25.7159	16.1014	25.8152	18.0424	26.8094	20.252	26.3057	16.6678	25.6359	21.1677	28.6615	null	null	990	NaN	19,719	2196,59	213,1081	0,778	NaN	NaN	NaN	NaN	NaN	19,09	null	Unknown 630	null	null	null	null	4	False	False		FALSE	FALSE	16-NaCl3	NaN
30.3689	30.5026	26.1264	29.0852	28.7531	29.3165	28.9194	29.1766	26.4354	28.6175	28.5073	28.936	null	null	991	NaN	19,72	2196,69	73,02412	1	NaN	NaN	NaN	NaN	NaN	11,53	null	Unknown 631	null	null	null	null	4	False	False		FALSE	FALSE	29-SOR3	NaN
22.8791	23.0758	19.5623	23.407	22.5114	24.3748	22.591	23.57	20.8462	23.0826	23.0146	23.5212	null	null	992	NaN	19,729	2197,83	130,1097	0,356	NaN	NaN	NaN	NaN	NaN	12,39	null	Unknown 632	null	null	null	null	4	False	False		FALSE	FALSE	03-QC	NaN
18.3464	19.3694	12.9153	19.6743	21.0555	20.4346	21.7734	20.2548	16.1809	19.6724	20.9104	19.1858	null	null	993	NaN	19,751	2200,1	437,2376	0,822	NaN	NaN	NaN	NaN	NaN	17,95	null	Unknown 633	null	null	null	null	4	False	False		FALSE	FALSE	03-QC	NaN
20.9602	21.6178	18.1013	21.5294	20.9567	24.5638	21.3309	22.2212	18.544	22.0256	21.5878	22.3942	null	null	994	NaN	19,758	2201,06	249,1575	0,133	NaN	NaN	NaN	NaN	NaN	3,98	null	Unknown 634	null	null	null	null	4	False	False		FALSE	FALSE	05-MAN3	NaN
22.6396	22.6761	16.7876	23.1939	20.6553	24.203	23.3795	23.6533	20.8626	23.0251	23.0617	22.5063	null	null	996	NaN	19,771	2202,45	130,1258	0,422	NaN	NaN	NaN	NaN	NaN	28,17	null	Unknown 635	null	null	null	null	4	False	False		FALSE	FALSE	09-QC_220427211712	NaN
24.205	19.7003	14.8921	24.2836	16.6555	24.8079	24.2438	24.5315	22.0447	24.1604	24.0872	16.962	null	null	997	NaN	19,782	2203,67	331,1801	0,067	NaN	NaN	NaN	NaN	NaN	4,62	null	Unknown 636	null	null	null	null	4	False	False		FALSE	FALSE	06-NaCl1	NaN
16.5198	15.4462	9.03096	14.603	15.8764	15.1674	15.7669	16.1521	13.7952	15.7479	16.9379	15.0694	null	null	998	NaN	19,783	2203,74	431,2139	0,067	NaN	NaN	NaN	NaN	NaN	2,89	null	Unknown 637	null	null	null	null	4	False	False		FALSE	FALSE	06-NaCl1	NaN
19.8394	18.2061	16.0114	21.8185	20.6536	22.2188	19.4493	22.2138	18.5771	21.7581	18.6613	18.644	null	null	999	NaN	19,807	2206,44	160,12	0,022	NaN	NaN	NaN	NaN	NaN	3,3	null	Unknown 638	null	null	null	null	4	False	False		FALSE	FALSE	06-NaCl1	NaN
20.0152	19.5009	15.7854	18.8656	22.4005	18.2283	19.22	18.0489	19.4248	17.1409	21.4958	18.6735	null	null	1000	NaN	19,811	2206,99	247,1383	0,378	NaN	NaN	NaN	NaN	NaN	5,87	null	Unknown 639	null	null	null	null	4	False	False		FALSE	FALSE	04-B2	NaN
19.98	20.8726	17.1808	21.131	21.0107	21.5093	21.6972	20.853	18.5667	20.9385	21.8423	21.3006	null	null	1001	NaN	19,818	2207,74	100,0835	0,2	NaN	NaN	NaN	NaN	NaN	14,28	null	Unknown 640	null	null	null	null	4	False	False		FALSE	FALSE	04-B2	NaN
23.7797	22.8661	18.7986	23.7443	24.4995	21.3373	24.5385	20.4093	21.3756	20.6577	26.3789	27.7203	null	null	1002	NaN	19,818	2207,84	56,07539	0,644	NaN	NaN	NaN	NaN	NaN	11,52	null	Unknown 641	null	null	null	null	4	False	False		FALSE	FALSE	04-B2	NaN
12.9091	13.553	12.0144	12.2998	14.5805	11.7036	13.5406	12.5292	12.8351	14.4027	16.6658	15.4679	null	null	1004	NaN	19,832	2209,27	648,6545	0,067	NaN	NaN	NaN	NaN	NaN	3,71	null	Unknown 642	null	null	null	null	4	False	False		FALSE	FALSE	06-NaCl1	NaN
28.3852	27.2597	24.3596	26.9518	28.7588	27.6058	29.1653	27.5103	26.5133	26.9159	28.6458	27.3195	null	null	1007	NaN	19,872	2213,83	203,9945	0,822	NaN	NaN	NaN	NaN	NaN	147,76	null	Unknown 643	null	null	null	null	4	False	False		FALSE	FALSE	33-SOR1	NaN
22.4135	21.9856	21.4725	24.1045	23.9941	23.7828	24.1147	22.085	22.3234	22.858	23.3183	22.1431	null	null	1008	NaN	19,886	2215,47	56,05726	0,4	NaN	NaN	NaN	NaN	NaN	12,82	null	Unknown 644	null	null	null	null	4	False	False		FALSE	FALSE	04-B2	NaN
29.2183	29.7307	25.8773	29.8259	29.1394	30.2546	28.6472	27.8264	26.7775	29.5603	28.8789	29.8097	null	null	1009	NaN	19,898	2216,81	73,02303	0,911	NaN	NaN	NaN	NaN	NaN	23,45	null	Unknown 645	null	null	null	null	4	False	False		FALSE	FALSE	33-SOR1	NaN
22.7419	22.0807	19.9654	21.9373	22.5899	22.473	22.9425	22.2166	21.0471	22.0663	22.6034	22.7122	null	null	1010	NaN	19,905	2217,66	57,10184	0,311	NaN	NaN	NaN	NaN	NaN	20,49	null	Unknown 646	null	null	null	null	4	False	False		FALSE	FALSE	01-CH2Cl2	NaN
14.1833	19.2089	12.6898	19.4248	13.5266	20.6627	15.4862	20.1038	14.6212	18.9725	13.4292	19.6746	null	null	1011	NaN	19,907	2217,88	354,1765	0,111	NaN	NaN	NaN	NaN	NaN	16,09	null	Unknown 647	null	null	null	null	4	False	False		FALSE	FALSE	06-NaCl1	NaN
26.3218	27.0015	22.8974	26.842	23.6078	27.5205	26.6682	24.6704	23.9665	26.7227	26.1399	27.0273	null	null	1012	NaN	19,913	2218,5	145,118	0,689	NaN	NaN	NaN	NaN	NaN	16,83	null	Unknown 648	null	null	null	null	4	False	False		FALSE	FALSE	03-QC	NaN
28.0135	29.3783	24.7225	26.7806	28.9651	31.2171	29.2223	30.3005	25.7891	29.3963	27.7739	29.5763	null	null	1013	NaN	19,951	2222,81	73,04237	0,933	NaN	NaN	NaN	NaN	NaN	12,23	null	Unknown 649	null	null	null	null	4	False	False		FALSE	FALSE	16-NaCl3	NaN
19.1029	17.8226	14.4701	18.6543	20.2182	21.1611	18.9226	18.7006	15.5898	18.6788	18.6833	19.5643	null	null	1016	NaN	20,001	2228,52	306,1705	0,733	NaN	NaN	NaN	NaN	NaN	8,52	null	Unknown 650	null	null	null	null	4	False	False		FALSE	FALSE	03-QC	NaN
17.7762	22.1076	15.8205	20.3364	18.0753	21.374	18.7526	22.4513	17.2755	22.1935	17.5736	22.5926	null	null	1017	NaN	20,002	2228,66	114,1164	0,333	NaN	NaN	NaN	NaN	NaN	3,66	null	Unknown 651	null	null	null	null	4	False	False		FALSE	FALSE	04-B2	NaN
20.9029	20.6871	18.5944	22.0162	21.4816	23.6751	20.6339	21.1763	19.2418	20.554	20.2902	20.8447	null	null	1018	NaN	20,006	2229,13	72,07722	0,622	NaN	NaN	NaN	NaN	NaN	7,01	null	Unknown 652	null	null	null	null	4	False	False		FALSE	FALSE	03-QC	NaN
16.5898	18.8106	14.3882	18.8944	17.3804	19.7358	17.2844	18.9205	16.0475	18.9684	17.7825	20.6506	null	null	1019	NaN	20,01	2229,57	387,2012	0,356	NaN	NaN	NaN	NaN	NaN	6,06	null	Unknown 653	null	null	null	null	4	False	False		FALSE	FALSE	06-NaCl1	NaN
23.8322	20.8532	17.5245	21.4422	21.2966	19.6997	21.6189	20.8519	19.3063	20.192	20.599	18.0037	null	null	1020	NaN	20,018	2230,42	158,1265	0,489	NaN	NaN	NaN	NaN	NaN	18,1	null	Unknown 654	null	null	null	null	4	False	False		FALSE	FALSE	04-B2	NaN
22.5338	20.4661	16.3585	20.5781	21.6206	22.0796	21.8523	24.5734	23.7631	21.0602	20.8182	20.8208	null	null	1021	NaN	20,02	2230,68	174,115	0,2	NaN	NaN	NaN	NaN	NaN	8,6	null	Unknown 655	null	null	null	null	4	False	False		FALSE	FALSE	04-B2	NaN
19.1613	21.1477	17.2065	21.2439	19.2576	21.9334	18.7606	22.0347	19.2391	21.3931	17.2885	21.5062	null	null	1022	NaN	20,056	2234,74	188,1315	0,244	NaN	NaN	NaN	NaN	NaN	8,67	null	Unknown 656	null	null	null	null	4	False	False		FALSE	FALSE	12-B3	NaN
20.651	21.7001	19.0134	22.2253	20.7037	23.2669	21.2552	22.0384	21.1875	21.6074	22.2064	21.6132	null	null	1024	NaN	20,058	2235,04	72,07341	0,022	NaN	NaN	NaN	NaN	NaN	9,36	null	Unknown 657	null	null	null	null	4	False	False		FALSE	FALSE	06-NaCl1	NaN
19.8283	22.7328	15.7236	18.5735	20.0164	23.1042	20.9829	23.2944	16.2688	17.0669	20.6614	23.2504	null	null	1025	NaN	20,064	2235,69	319,1528	0,067	NaN	NaN	NaN	NaN	NaN	4,64	null	Unknown 658	null	null	null	null	4	False	False		FALSE	FALSE	06-NaCl1	NaN
17.9862	23.2828	16.0747	23.6835	19.9753	24.9482	20.0495	23.7477	22.9434	23.0039	19.3312	23.1924	null	null	1026	NaN	20,065	2235,76	201,1385	0,178	NaN	NaN	NaN	NaN	NaN	46,25	null	Unknown 659	null	null	null	null	4	False	False		FALSE	FALSE	08-K2	NaN
21.8348	19.7633	17.5988	20.4551	22.1137	21.8147	21.5522	20.6778	18.2905	20.651	21.547	21.3411	null	null	1028	NaN	20,099	2239,7	56,05503	0,2	NaN	NaN	NaN	NaN	NaN	8,11	null	Unknown 660	null	null	null	null	4	False	False		FALSE	FALSE	09-QC_220427211712	NaN
21.0783	19.1762	15.2275	17.1332	16.9642	18.5795	21.6357	18.725	18.0477	19.7586	18.4228	19.6394	null	null	1029	NaN	20,101	2239,9	260,5917	0,533	NaN	NaN	NaN	NaN	NaN	20,03	null	Unknown 661	null	null	null	null	4	False	False		FALSE	FALSE	04-B2	NaN
22.8858	24.1787	18.9741	24.217	22.9542	25.3668	23.1201	25.039	22.3828	24.4851	22.6523	24.8495	null	null	1030	NaN	20,105	2240,38	217,1116	0,711	NaN	NaN	NaN	NaN	NaN	26,02	null	Unknown 662	null	null	null	null	4	False	False		FALSE	FALSE	03-QC	NaN
20.8905	22.6816	17.9308	22.5988	21.6717	23.6175	21.886	22.9062	16.0034	22.31	21.1667	23.0579	null	null	1032	NaN	20,14	2244,31	316,2389	0,356	NaN	NaN	NaN	NaN	NaN	5,96	null	Unknown 663	null	null	null	null	4	False	False		FALSE	FALSE	01-CH2Cl2	NaN
18.1887	20.1741	16.6316	18.6015	19.0179	20.459	18.6705	18.5799	17.1038	18.3191	18.2014	20.678	null	null	1035	NaN	20,155	2246,05	253,0645	0,044	NaN	NaN	NaN	NaN	NaN	22,83	null	Unknown 664	null	null	null	null	4	False	False		FALSE	FALSE	06-NaCl1	NaN
23.0727	22.6353	20.8523	22.5412	23.0879	23.4999	23.4071	22.9855	22.0626	19.4518	24.0832	24.5708	null	null	1038	NaN	20,208	2252	78,13765	0,511	NaN	NaN	NaN	NaN	NaN	5,43	null	Unknown 665	null	null	null	null	4	False	False		FALSE	FALSE	01-CH2Cl2	NaN
24.3653	24.1117	23.3662	26.2883	25.4293	25.6628	24.3888	24.023	22.9625	23.2203	23.6281	23.9519	null	null	1039	NaN	20,215	2252,82	337,3109	0,778	NaN	NaN	NaN	NaN	NaN	7,75	null	Unknown 666	null	null	null	null	4	False	False		FALSE	FALSE	01-CH2Cl2	NaN
17.0282	22.8386	17.3716	22.9021	18.3824	19.8186	17.5981	23.5266	18.2258	22.4046	18.0838	23.0938	null	null	1040	NaN	20,233	2254,88	291,1329	0,6	NaN	NaN	NaN	NaN	NaN	20,29	null	Unknown 667	null	null	null	null	4	False	False		FALSE	FALSE	03-QC	NaN
25.3326	25.6491	20.0009	21.2489	26.2272	20.8569	25.4939	25.5589	24.5031	20.6696	28.4335	26.395	null	null	1045	NaN	20,264	2258,37	79,06146	0,844	NaN	NaN	NaN	NaN	NaN	15,42	null	Unknown 668	null	null	null	null	4	False	False		FALSE	FALSE	04-B2	NaN
19.4834	18.7693	18.1641	17.9569	18.4383	18.3111	18.7471	18.4142	16.0569	18.2785	18.5568	17.4966	null	null	1046	NaN	20,275	2259,65	50,37745	0,244	NaN	NaN	NaN	NaN	NaN	6,24	null	Unknown 669	null	null	null	null	4	False	False		FALSE	FALSE	02-IR	NaN
19.153	18.6801	11.0899	19.4088	20.0993	21.471	21.0848	20.5945	15.5532	20.7705	21.2695	22.1459	null	null	1047	NaN	20,283	2260,56	376,1996	0,244	NaN	NaN	NaN	NaN	NaN	202,28	null	Unknown 670	null	null	null	null	4	False	False		FALSE	FALSE	08-K2	NaN
25.7945	25.289	19.5796	23.4775	23.1481	28.285	21.7496	21.9603	25.261	21.608	22.3269	22.6259	null	null	1048	NaN	20,298	2262,28	79,10723	0,622	NaN	NaN	NaN	NaN	NaN	15,66	null	Unknown 671	null	null	null	null	4	False	False		FALSE	FALSE	23-CH2Cl2	NaN
18.1478	20.573	17.2054	20.5857	19.7509	21.8965	19.5027	21.4318	18.6143	20.939	20.0265	21.3805	null	null	1049	NaN	20,301	2262,58	146,0761	0,467	NaN	NaN	NaN	NaN	NaN	10,03	null	Unknown 672	null	null	null	null	4	False	False		FALSE	FALSE	01-CH2Cl2	NaN
20.133	22.9671	19.9738	22.7897	19.8033	21.6463	23.6114	23.7447	19.794	22.6931	22.1635	22.5051	null	null	1050	NaN	20,316	2264,31	56,07388	1	NaN	NaN	NaN	NaN	NaN	14,39	null	Unknown 673	null	null	null	null	4	False	False		FALSE	FALSE	32-MAN2	NaN
16.6056	17.9811	15.3999	18.0383	18.0348	19.898	18.7406	19.5089	18.9111	18.6323	18.1434	20.3279	null	null	1051	NaN	20,321	2264,9	255,1855	0,089	NaN	NaN	NaN	NaN	NaN	6,88	null	Unknown 674	null	null	null	null	4	False	False		FALSE	FALSE	03-QC	NaN
25.7458	27.9268	23.2274	27.6978	24.7345	28.734	25.1198	28.3946	23.784	27.2143	24.0135	27.2867	null	null	1052	NaN	20,348	2267,94	73,04844	1	NaN	NaN	NaN	NaN	NaN	28,3	null	Unknown 675	null	null	null	null	4	False	False		FALSE	FALSE	40-SOR2	NaN
29.5673	26.8589	19.5977	26.2508	21.6348	19.3092	21.9202	25.3985	17.487	19.0664	20.6951	27.3278	null	null	1053	NaN	20,355	2268,74	204,0887	0,867	NaN	NaN	NaN	NaN	NaN	21,71	null	Unknown 676	null	null	null	null	4	False	False		FALSE	FALSE	06-NaCl1	NaN
10.6259	13.7547	8.68033	11.5528	13.5676	14.094	8.77839	13.0374	14.345	9.34404	11.9233	12.1919	null	null	1054	NaN	20,357	2268,94	620,3217	0,067	NaN	NaN	NaN	NaN	NaN	4,81	null	Unknown 677	null	null	null	null	4	False	False		FALSE	FALSE	06-NaCl1	NaN
18.3006	18.3733	15.7312	19.0109	19.5568	20.6562	20.4068	19.703	17.8079	19.9463	19.1542	20.4944	null	null	1055	NaN	20,357	2268,95	207,1034	0,4	NaN	NaN	NaN	NaN	NaN	6,12	null	Unknown 678	null	null	null	null	4	False	False		FALSE	FALSE	01-CH2Cl2	NaN
12.9947	15.0619	12.7036	15.8328	13.3445	16.6374	12.1761	16.6681	13.6839	15.6084	12.3874	16.0648	null	null	1056	NaN	20,366	2270,03	468,0471	0,089	NaN	NaN	NaN	NaN	NaN	5,29	null	Unknown 679	null	null	null	null	4	False	False		FALSE	FALSE	06-NaCl1	NaN
18.7697	20.6944	16.0498	20.1373	17.215	19.2811	19.0745	19.5212	16.2897	17.6536	17.6395	18.0316	null	null	1058	NaN	20,385	2272,2	316,1757	0,222	NaN	NaN	NaN	NaN	NaN	4,79	null	Unknown 680	null	null	null	null	4	False	False		FALSE	FALSE	01-CH2Cl2	NaN
15.611	17.6947	12.4155	18.7954	16.6902	19.802	16.4286	16.0891	15.3058	15.148	16.0558	17.928	null	null	1059	NaN	20,389	2272,62	336,8047	0,311	NaN	NaN	NaN	NaN	NaN	5,1	null	Unknown 681	null	null	null	null	4	False	False		FALSE	FALSE	03-QC	NaN
25.5201	20.6778	22.2482	22.6715	16.9057	16.9963	17.1385	22.2975	15.6466	17.3893	17.2977	17.8845	null	null	1060	NaN	20,397	2273,5	132,082	0,089	NaN	NaN	NaN	NaN	NaN	3,38	null	Unknown 682	null	null	null	null	4	False	False		FALSE	FALSE	04-B2	NaN
21.728	21.5783	18.8422	22.9484	22.0337	22.2477	21.9088	23.2822	19.0484	23.0927	21.4451	21.5309	null	null	1061	NaN	20,405	2274,49	84,10605	0,689	NaN	NaN	NaN	NaN	NaN	11,22	null	Unknown 683	null	null	null	null	4	False	False		FALSE	FALSE	03-QC	NaN
18.4769	23.2704	14.2965	23.5518	19.3702	24.9825	20.8824	23.8169	18.5888	22.9374	17.8979	23.2223	null	null	1063	NaN	20,415	2275,58	188,1291	0,6	NaN	NaN	NaN	NaN	NaN	38,87	null	Unknown 684	null	null	null	null	4	False	False		FALSE	FALSE	03-QC	NaN
18.6065	18.0671	15.2127	18.9876	18.6011	19.4217	18.9071	16.7923	17.261	18.9585	18.7849	18.9652	null	null	1064	NaN	20,417	2275,76	373,2233	0,267	NaN	NaN	NaN	NaN	NaN	6,67	null	Unknown 685	null	null	null	null	4	False	False		FALSE	FALSE	03-QC	NaN
20.6273	21.3844	18.0297	22.5136	21.1591	24.4775	21.6811	22.069	18.2545	22.2216	20.8279	23.5563	null	null	1065	NaN	20,425	2276,66	217,0912	0,689	NaN	NaN	NaN	NaN	NaN	10,07	null	Unknown 686	null	null	null	null	4	False	False		FALSE	FALSE	02-IR	NaN
23.5116	21.6536	19.5269	21.6095	21.5376	22.048	23.5407	21.5638	18.9627	20.8471	22.7954	21.4432	null	null	1066	NaN	20,431	2277,37	84,10509	0,356	NaN	NaN	NaN	NaN	NaN	13,18	null	Unknown 687	null	null	null	null	4	False	False		FALSE	FALSE	03-QC	NaN
21.0489	19.6307	19.9195	20.1867	18.2198	21.3289	22.8146	21.5436	22.1098	20.9089	22.3538	21.3423	null	null	1067	NaN	20,435	2277,81	130,0744	0,133	NaN	NaN	NaN	NaN	NaN	6,94	null	Unknown 688	null	null	null	null	4	False	False		FALSE	FALSE	01-CH2Cl2	NaN
20.2261	22.2261	18.6615	22.2228	21.26	22.8293	21.3113	22.1373	19.859	21.6121	20.4904	21.5688	null	null	1068	NaN	20,445	2279,02	299,0684	0,711	NaN	NaN	NaN	NaN	NaN	18,01	null	Unknown 689	null	null	null	null	4	False	False		FALSE	FALSE	07-SOR3	NaN
21.0261	22.8481	17.7167	22.6789	21.114	24.3646	20.1032	22.7903	18.9534	22.455	21.018	23.7887	null	null	1069	NaN	20,453	2279,84	315,0992	0,511	NaN	NaN	NaN	NaN	NaN	11,29	null	Unknown 690	null	null	null	null	4	False	False		FALSE	FALSE	03-QC	NaN
21.7758	22.026	20.3025	22.0385	22.7805	24.1513	23.3096	23.4146	22.3725	22.8241	22.5621	23.3594	null	null	1070	NaN	20,466	2281,38	131,1044	0,133	NaN	NaN	NaN	NaN	NaN	9,41	null	Unknown 691	null	null	null	null	4	False	False		FALSE	FALSE	09-QC_220427211712	NaN
22.5772	20.2833	16.6419	18.6896	20.876	19.4296	21.2347	18.8752	16.418	18.0759	20.3704	18.777	null	null	1073	NaN	20,504	2285,68	261,1113	0,356	NaN	NaN	NaN	NaN	NaN	27,33	null	Unknown 692	null	null	null	null	4	False	False		FALSE	FALSE	03-QC	NaN
21.3681	23.7085	19.5423	22.9184	21.6284	24.3206	23.6296	23.6593	22.6076	22.9831	19.7078	21.9223	null	null	1075	NaN	20,542	2290,2	131,0921	0,578	NaN	NaN	NaN	NaN	NaN	6,73	null	Unknown 693	null	null	null	null	4	False	False		FALSE	FALSE	01-CH2Cl2	NaN
20.6392	22.0759	17.3888	20.0884	20.4304	23.4927	20.6635	22.9059	17.7676	22.2817	19.739	22.5656	null	null	1077	NaN	20,572	2293,54	191,0878	0,622	NaN	NaN	NaN	NaN	NaN	5,13	null	Unknown 694	null	null	null	null	4	False	False		FALSE	FALSE	01-CH2Cl2	NaN
21.095	22.7693	17.7371	23.1489	20.9633	24.4156	19.9392	23.4015	19.2157	22.8739	20.2135	22.9019	null	null	1078	NaN	20,577	2294,1	70,07511	0,578	NaN	NaN	NaN	NaN	NaN	5,51	null	Unknown 695	null	null	null	null	4	False	False		FALSE	FALSE	05-MAN3	NaN
21.8583	20.8823	16.5796	21.004	21.926	21.1652	22.454	20.7653	18.2197	20.9984	21.9297	22.1681	null	null	1079	NaN	20,584	2294,86	171,1157	0,378	NaN	NaN	NaN	NaN	NaN	6,49	null	Unknown 696	null	null	null	null	4	False	False		FALSE	FALSE	03-QC	NaN
18.5364	18.4745	16.3277	19.174	18.3228	18.0269	18.6628	17.5335	14.6931	16.8311	17.7304	17.0683	null	null	1080	NaN	20,598	2296,41	240,115	0,556	NaN	NaN	NaN	NaN	NaN	4,96	null	Unknown 697	null	null	null	null	4	False	False		FALSE	FALSE	01-CH2Cl2	NaN
16.9031	18.1725	15.4298	18.9356	18.8864	20.6954	17.9542	19.0905	15.4913	18.4586	16.9528	18.7501	null	null	1081	NaN	20,603	2296,95	313,1502	0,311	NaN	NaN	NaN	NaN	NaN	13,01	null	Unknown 698	null	null	null	null	4	False	False		FALSE	FALSE	03-QC	NaN
20.9702	22.7495	17.7351	21.975	20.0803	26.1345	20.5564	22.2533	18.4482	22.2016	20.774	23.207	null	null	1083	NaN	20,606	2297,32	204,0714	0,667	NaN	NaN	NaN	NaN	NaN	3,7	null	Unknown 699	null	null	null	null	4	False	False		FALSE	FALSE	03-QC	NaN
18.9187	17.8589	12.9039	17.8015	18.8975	19.3222	20.69	19.5936	14.8809	19.3616	20.4035	17.9778	null	null	1084	NaN	20,617	2298,77	437,2618	0,311	NaN	NaN	NaN	NaN	NaN	6,81	null	Unknown 700	null	null	null	null	4	False	False		FALSE	FALSE	06-NaCl1	NaN
20.1017	21.2752	17.7574	20.5994	19.9369	21.488	21.4919	21.5446	18.8861	20.8737	20.7113	20.8921	null	null	1085	NaN	20,64	2301,35	72,12399	0,289	NaN	NaN	NaN	NaN	NaN	6,69	null	Unknown 701	null	null	null	null	4	False	False		FALSE	FALSE	03-QC	NaN
25.4072	25.1726	18.9799	22.825	26.0691	24.0864	23.2367	25.8019	19.5302	25.0202	23.7252	25.353	null	null	1086	NaN	20,644	2301,93	147,032	0,467	NaN	NaN	NaN	NaN	NaN	5,39	null	Unknown 702	null	null	null	null	4	False	False		FALSE	FALSE	02-IR	NaN
19.9199	20.2869	16.7961	19.6545	19.0487	20.0999	19.3222	20.3905	17.2489	19.6888	20.0563	20.2133	null	null	1087	NaN	20,646	2302,08	203,058	0,178	NaN	NaN	NaN	NaN	NaN	3,19	null	Unknown 703	null	null	null	null	4	False	False		FALSE	FALSE	03-QC	NaN
16.3608	16.7116	13.358	16.1573	19.221	18.1919	18.4273	19.0363	15.2274	18.4823	18.4283	18.476	null	null	1088	NaN	20,649	2302,37	240,0923	0,2	NaN	NaN	NaN	NaN	NaN	16,24	null	Unknown 704	null	null	null	null	4	False	False		FALSE	FALSE	03-QC	NaN
22.9683	23.4436	19.3359	23.4709	23.3101	24.9557	24.7414	25.0628	23.1422	24.6972	23.921	24.7676	null	null	1089	NaN	20,652	2302,8	204,0847	0,911	NaN	NaN	NaN	NaN	NaN	38,93	null	Unknown 705	null	null	null	null	4	False	False		FALSE	FALSE	08-K2	NaN
20.3397	20.894	19.4931	19.9758	20.4597	20.2611	20.0686	20.163	19.2051	19.2311	19.9993	20.1186	null	null	1090	NaN	20,658	2303,33	95,0931	0,689	NaN	NaN	NaN	NaN	NaN	4,61	null	Unknown 706	null	null	null	null	4	False	False		FALSE	FALSE	01-CH2Cl2	NaN
18.7177	18.7703	17.3733	19.7642	19.9706	20.8275	20.2368	20.2304	18.2776	20.1043	19.7614	20.4082	null	null	1091	NaN	20,676	2305,52	145,0878	0,044	NaN	NaN	NaN	NaN	NaN	4,97	null	Unknown 707	null	null	null	null	4	False	False		FALSE	FALSE	04-B2	NaN
17.8877	17.7799	13.9445	16.6122	15.821	19.1211	16.3215	16.67	14.3511	16.3058	16.2085	19.3789	null	null	1092	NaN	20,687	2306,86	390,261	0,756	NaN	NaN	NaN	NaN	NaN	6,04	null	Unknown 708	null	null	null	null	4	False	False		FALSE	FALSE	01-CH2Cl2	NaN
27.6072	27.6141	23.8311	27.6125	28.1175	28.4847	28.4114	26.9743	25.8473	27.1939	25.3799	27.5837	null	null	1093	NaN	20,69	2307,13	73,04056	0,956	NaN	NaN	NaN	NaN	NaN	117,59	null	Unknown 709	null	null	null	null	4	False	False		FALSE	FALSE	01-CH2Cl2	NaN
22.3895	21.1753	19.5862	21.5531	22.2319	21.501	22.6347	21.4135	19.0155	21.1581	22.1819	21.3159	null	null	1094	NaN	20,716	2310,36	75,01944	1	NaN	NaN	NaN	NaN	NaN	10,35	null	Unknown 710	null	null	null	null	4	False	False		FALSE	FALSE	01-CH2Cl2	NaN
20.9753	21.3645	19.7921	20.4864	20.3528	21.0047	20.8619	20.6652	20.3474	20.1672	20.4576	20.5374	null	null	1095	NaN	20,74	2313,13	95,10048	0,533	NaN	NaN	NaN	NaN	NaN	6,5	null	Unknown 711	null	null	null	null	4	False	False		FALSE	FALSE	04-B2	NaN
22.3881	21.7839	17.4363	18.7597	21.6712	19.6623	23.4768	20.3279	16.4044	17.9775	21.9412	17.7105	null	null	1096	NaN	20,741	2313,3	204,1031	0,356	NaN	NaN	NaN	NaN	NaN	3,26	null	Unknown 712	null	null	null	null	4	False	False		FALSE	FALSE	06-NaCl1	NaN
20.0166	18.425	15.7702	18.9633	18.3209	18.7329	18.9201	18.793	16.0376	18.157	18.9984	18.7287	null	null	1097	NaN	20,744	2313,55	202,1142	0,244	NaN	NaN	NaN	NaN	NaN	7,55	null	Unknown 713	null	null	null	null	4	False	False		FALSE	FALSE	04-B2	NaN
20.4173	20.7193	17.8613	20.4936	20.8484	20.9958	20.6875	22.0308	18.6976	20.2834	21.0265	20.9466	null	null	1098	NaN	20,744	2313,6	71,91765	0,067	NaN	NaN	NaN	NaN	NaN	3,23	null	Unknown 714	null	null	null	null	4	False	False		FALSE	FALSE	06-NaCl1	NaN
16.8157	18.2429	15.5387	17.0607	17.3687	17.062	16.869	16.9146	14.0574	16.4883	16.3252	17.0617	null	null	1099	NaN	20,784	2318,34	293,1741	0,133	NaN	NaN	NaN	NaN	NaN	30,82	null	Unknown 715	null	null	null	null	4	False	False		FALSE	FALSE	05-MAN3	NaN
13.7769	13.9483	13.9356	16.4366	20.6345	17.3353	17.242	16.046	16.017	16.98	18.8171	20.3962	null	null	1100	NaN	20,793	2319,35	56,11814	0,689	NaN	NaN	NaN	NaN	NaN	12,6	null	Unknown 716	null	null	null	null	4	False	False		FALSE	FALSE	01-CH2Cl2	NaN
20.0292	19.8028	14.9731	19.9506	19.452	20.7436	20.7194	19.8784	15.9309	15.4167	19.2739	19.5071	null	null	1101	NaN	20,819	2322,48	325,1847	0,444	NaN	NaN	NaN	NaN	NaN	15,27	null	Unknown 717	null	null	null	null	4	False	False		FALSE	FALSE	03-QC	NaN
14.544	15.2536	10.5167	12.1016	12.2027	12.2206	14.367	13.5121	12.4766	13.2098	13.1502	14.0241	null	null	1102	NaN	20,822	2322,8	527,349	0,111	NaN	NaN	NaN	NaN	NaN	3,2	null	Unknown 718	null	null	null	null	4	False	False		FALSE	FALSE	06-NaCl1	NaN
12.3196	14.4864	13.0837	13.6781	11.3564	12.7924	14.1099	14.6287	11.476	12.9902	15.0626	14.9927	null	null	1107	NaN	20,87	2328,58	501,1767	0,067	NaN	NaN	NaN	NaN	NaN	1,96	null	Unknown 719	null	null	null	null	4	False	False		FALSE	FALSE	06-NaCl1	NaN
19.4155	19.9641	15.7428	20.1416	19.2271	20.3598	19.4554	20.2093	17.0471	19.7046	19.0853	19.8729	null	null	1108	NaN	20,883	2330,12	306,1631	0,267	NaN	NaN	NaN	NaN	NaN	8,55	null	Unknown 720	null	null	null	null	4	False	False		FALSE	FALSE	06-NaCl1	NaN
19.2363	18.8668	14.5517	19.2032	19.878	20.3879	18.1382	19.1032	20.0039	19.397	18.6011	21.7295	null	null	1109	NaN	20,889	2330,78	275,1612	0,378	NaN	NaN	NaN	NaN	NaN	10,74	null	Unknown 721	null	null	null	null	4	False	False		FALSE	FALSE	03-QC	NaN
19.7427	20.3322	16.7437	20.0391	21.4153	21.4382	19.3568	20.1721	17.9279	19.9479	22.0378	20.4952	null	null	1110	NaN	20,897	2331,79	314,214	0,089	NaN	NaN	NaN	NaN	NaN	12,06	null	Unknown 722	null	null	null	null	4	False	False		FALSE	FALSE	14-K1	NaN
19.2628	19.1559	15.855	20.7683	19.6567	20.0183	20.9415	19.541	16.7908	18.2232	19.3358	18.1406	null	null	1111	NaN	20,902	2332,37	125,0399	0,044	NaN	NaN	NaN	NaN	NaN	3,39	null	Unknown 723	null	null	null	null	4	False	False		FALSE	FALSE	06-NaCl1	NaN
19.963	21.305	16.3619	21.0743	20.2904	21.7112	20.5701	20.3596	17.6557	21.0011	20.2958	21.1045	null	null	1112	NaN	20,916	2334,09	369,1175	0,2	NaN	NaN	NaN	NaN	NaN	14,16	null	Unknown 724	null	null	null	null	4	False	False		FALSE	FALSE	05-MAN3	NaN
28.2631	29.516	24.5688	30.6432	27.0596	31.3531	30.319	30.994	27.3719	30.5067	29.6983	29.6975	null	null	1113	NaN	20,933	2336,1	73,01163	0,6	NaN	NaN	NaN	NaN	NaN	5,83	null	Unknown 725	null	null	null	null	4	False	False		FALSE	FALSE	28-NaCl1	NaN
19.8903	21.2854	16.5457	21.3365	20.3792	21.7788	20.6027	21.6742	17.6775	20.9998	20.313	21.1027	null	null	1116	NaN	20,938	2336,64	369,1509	0,133	NaN	NaN	NaN	NaN	NaN	7,4	null	Unknown 726	null	null	null	null	4	False	False		FALSE	FALSE	09-QC_220427211712	NaN
26.2607	27.5292	22.3096	27.6503	26.443	28.1375	27.0143	27.7758	24.481	27.1402	26.2333	27.3525	null	null	1119	NaN	20,958	2339,01	217,0688	0,178	NaN	NaN	NaN	NaN	NaN	9,8	null	Unknown 727	null	null	null	null	4	False	False		FALSE	FALSE	06-NaCl1	NaN
22.8178	24.9648	19.6202	24.841	25.423	25.3204	25.807	25.2064	23.3624	25.1537	24.0353	25.7564	null	null	1124	NaN	20,981	2341,78	204,0839	0,733	NaN	NaN	NaN	NaN	NaN	7,19	null	Unknown 728	null	null	null	null	4	False	False		FALSE	FALSE	01-CH2Cl2	NaN
24.2802	26.1848	20.48	26.1556	24.7915	26.7797	25.2613	26.5234	22.7632	25.8718	24.7218	26.1854	null	null	1125	NaN	20,993	2343,23	160,0891	0,222	NaN	NaN	NaN	NaN	NaN	4,73	null	Unknown 729	null	null	null	null	4	False	False		FALSE	FALSE	06-NaCl1	NaN
21.5806	21.4099	19.1363	21.1571	21.7661	21.8703	21.9362	21.655	20.3859	20.9415	21.463	21.2586	null	null	1126	NaN	21,003	2344,43	337,1685	0,489	NaN	NaN	NaN	NaN	NaN	17,53	null	Unknown 730	null	null	null	null	4	False	False		FALSE	FALSE	03-QC	NaN
25.4278	24.9141	22.0879	24.8981	25.5303	24.7355	25.8717	25.2489	23.2354	24.733	25.34	25.069	null	null	1127	NaN	21,007	2344,9	204,1003	0,622	NaN	NaN	NaN	NaN	NaN	19,14	null	Unknown 731	null	null	null	null	4	False	False		FALSE	FALSE	10-MAN2	NaN
24.959	26.286	21.2387	25.9636	25.0876	26.5159	25.7498	26.4648	23.2318	26.0856	25.0036	26.7188	null	null	1128	NaN	21,044	2349,29	389,187	0,178	NaN	NaN	NaN	NaN	NaN	6,81	null	Unknown 732	null	null	null	null	4	False	False		FALSE	FALSE	06-NaCl1	NaN
21.0113	22.4153	17.3893	22.4628	21.5712	23.0021	21.9518	22.8587	19.7167	22.2961	21.4633	22.6001	null	null	1129	NaN	21,058	2350,9	174,0553	0,089	NaN	NaN	NaN	NaN	NaN	25,96	null	Unknown 733	null	null	null	null	4	False	False		FALSE	FALSE	10-MAN2	NaN
20.6191	21.5187	17.4268	21.284	20.1967	21.456	20.8214	21.47	18.0904	20.8583	20.0939	21.2365	null	null	1130	NaN	21,061	2351,31	199,1152	0,089	NaN	NaN	NaN	NaN	NaN	8,29	null	Unknown 734	null	null	null	null	4	False	False		FALSE	FALSE	25-QC	NaN
29.566	30.1842	26.0461	30.5283	29.8782	30.7635	30.1523	30.3456	28.0436	30.103	29.6367	30.1893	null	null	1131	NaN	21,067	2352,01	72,96481	1	NaN	NaN	NaN	NaN	NaN	859,79	null	Unknown 735	null	null	null	null	4	False	False		FALSE	FALSE	09-QC_220427211712	NaN
19.2705	21.547	17.2459	21.905	21.0238	22.4169	21.4182	20.5951	18.249	22.0685	21.0381	20.6794	null	null	1132	NaN	21,069	2352,24	154,1512	0,311	NaN	NaN	NaN	NaN	NaN	5,49	null	Unknown 736	null	null	null	null	4	False	False		FALSE	FALSE	04-B2	NaN
20.3097	19.2407	17.5985	21.353	19.8885	23.0881	20.9578	23.1832	20.4674	22.2915	20.4275	20.956	null	null	1133	NaN	21,077	2353,23	385,954	0,133	NaN	NaN	NaN	NaN	NaN	5,18	null	Unknown 737	null	null	null	null	4	False	False		FALSE	FALSE	06-NaCl1	NaN
21.8525	20.9389	15.9291	19.3907	21.1552	19.3242	21.6365	20.4799	16.7783	20.8811	22.9057	21.3251	null	null	1134	NaN	21,089	2354,69	257,0775	0,222	NaN	NaN	NaN	NaN	NaN	45,46	null	Unknown 738	null	null	null	null	4	False	False		FALSE	FALSE	04-B2	NaN
19.5683	19.9819	14.1764	20.2111	19.3979	20.6665	18.519	20.2161	15.4591	19.6963	17.8622	20.1127	null	null	1135	NaN	21,104	2356,48	437,2549	0,356	NaN	NaN	NaN	NaN	NaN	6,14	null	Unknown 739	null	null	null	null	4	False	False		FALSE	FALSE	04-B2	NaN
21.7604	22.8808	19.7703	22.5958	21.3724	23.3923	22.2462	23.0563	20.8323	22.6896	21.583	23.1841	null	null	1136	NaN	21,105	2356,53	98,08533	0,733	NaN	NaN	NaN	NaN	NaN	15,16	null	Unknown 740	null	null	null	null	4	False	False		FALSE	FALSE	03-QC	NaN
17.2986	18.5052	15.2549	20.658	20.3124	21.2397	20.9733	20.3714	17.8266	19.3998	18.7024	18.9758	null	null	1137	NaN	21,114	2357,56	319,1596	0,2	NaN	NaN	NaN	NaN	NaN	3,22	null	Unknown 741	null	null	null	null	4	False	False		FALSE	FALSE	04-B2	NaN
21.865	22.4695	19.6676	22.109	21.5687	22.7411	22.1408	22.3186	20.7126	21.9517	21.6639	22.6051	null	null	1138	NaN	21,14	2360,67	98,08167	0,156	NaN	NaN	NaN	NaN	NaN	5,88	null	Unknown 742	null	null	null	null	4	False	False		FALSE	FALSE	03-QC	NaN
14.9309	16.203	13.1482	17.3444	16.6495	20.5269	16.4505	17.6471	14.7615	17.7334	16.1341	16.9348	null	null	1139	NaN	21,144	2361,21	334,1944	0,289	NaN	NaN	NaN	NaN	NaN	9,36	null	Unknown 743	null	null	null	null	4	False	False		FALSE	FALSE	03-QC	NaN
18.3795	19.8392	17.1305	19.8931	18.5991	20.2656	18.6634	20.1799	17.4682	19.9123	18.3264	20.12	null	null	1141	NaN	21,16	2363,12	95,05008	0,267	NaN	NaN	NaN	NaN	NaN	6,37	null	Unknown 744	null	null	null	null	4	False	False		FALSE	FALSE	06-NaCl1	NaN
21.8048	22.4185	19.7536	22.0958	18.7172	22.7412	22.2849	22.4998	20.8284	22.1579	21.802	22.7127	null	null	1142	NaN	21,165	2363,71	98,09521	0,422	NaN	NaN	NaN	NaN	NaN	10,56	null	Unknown 745	null	null	null	null	4	False	False		FALSE	FALSE	04-B2	NaN
24.1353	24.7966	19.3526	24.0849	24.383	24.2149	22.9255	23.672	19.9242	23.7592	20.0923	25.2827	null	null	1143	NaN	21,166	2363,8	204,0873	0,756	NaN	NaN	NaN	NaN	NaN	22,67	null	Unknown 746	null	null	null	null	4	False	False		FALSE	FALSE	14-K1	NaN
18.3958	21.1395	16.85	20.9597	18.4102	21.6215	18.5415	19.9151	16.5259	19.5744	18.4852	19.9498	null	null	1144	NaN	21,166	2363,87	114,131	0,089	NaN	NaN	NaN	NaN	NaN	8,62	null	Unknown 747	null	null	null	null	4	False	False		FALSE	FALSE	07-SOR3	NaN
18.7274	18.5836	10.8337	17.9376	19.2965	18.789	20.3275	19.0803	16.4707	18.2962	18.6044	18.7458	null	null	1145	NaN	21,17	2364,27	457,1949	0,289	NaN	NaN	NaN	NaN	NaN	9,37	null	Unknown 748	null	null	null	null	4	False	False		FALSE	FALSE	06-NaCl1	NaN
19.2155	20.308	16.4347	20.2202	18.6177	20.4311	20.2307	22.6748	16.8455	19.5942	17.2202	20.0439	null	null	1146	NaN	21,172	2364,48	170,607	0,489	NaN	NaN	NaN	NaN	NaN	95,05	null	Unknown 749	null	null	null	null	4	False	False		FALSE	FALSE	04-B2	NaN
17.6366	19.5445	16.8807	20.7608	18.4679	21.7885	18.5605	19.9146	16.5331	19.3238	20.1192	19.8358	null	null	1147	NaN	21,189	2366,53	114,1372	0,2	NaN	NaN	NaN	NaN	NaN	4,91	null	Unknown 750	null	null	null	null	4	False	False		FALSE	FALSE	03-QC	NaN
20.9793	23.1371	18.1902	22.63	23.4448	23.2475	22.2074	23.246	20.1261	23.0788	21.7615	23.0921	null	null	1148	NaN	21,195	2367,29	117,065	0,333	NaN	NaN	NaN	NaN	NaN	4,64	null	Unknown 751	null	null	null	null	4	False	False		FALSE	FALSE	01-CH2Cl2	NaN
18.2214	21.2565	16.407	20.6896	19.5612	21.9524	19.7433	20.6527	17.819	20.3828	16.9168	20.5355	null	null	1149	NaN	21,202	2368,11	174,1025	0,289	NaN	NaN	NaN	NaN	NaN	4,61	null	Unknown 752	null	null	null	null	4	False	False		FALSE	FALSE	06-NaCl1	NaN
17.746	19.7728	19.0869	21.0962	22.1565	22.0616	20.7878	20.4812	18.2856	20.3604	19.5184	20.5161	null	null	1151	NaN	21,233	2371,75	85,0864	0,644	NaN	NaN	NaN	NaN	NaN	7,32	null	Unknown 753	null	null	null	null	4	False	False		FALSE	FALSE	01-CH2Cl2	NaN
26.3633	28.3448	23.187	29.9355	26.3327	28.2343	27.7533	30.945	25.2455	28.5053	27.6952	28.9331	null	null	1153	NaN	21,25	2373,83	73,02531	1	NaN	NaN	NaN	NaN	NaN	161,17	null	Unknown 754	null	null	null	null	4	False	False		FALSE	FALSE	03-QC	NaN
23.0309	24.3317	21.695	24.5184	22.5988	25.6242	25.1036	24.4592	22.9977	24.2971	23.3162	25.5205	null	null	1154	NaN	21,264	2375,51	204,0838	0,778	NaN	NaN	NaN	NaN	NaN	11,26	null	Unknown 755	null	null	null	null	4	False	False		FALSE	FALSE	05-MAN3	NaN
19.8667	20.5969	18.9198	22.606	23.8652	20.7779	21.5635	21.0016	20.2826	20.5478	19.0183	19.4295	null	null	1155	NaN	21,264	2375,54	71,81322	0,222	NaN	NaN	NaN	NaN	NaN	3,78	null	Unknown 756	null	null	null	null	4	False	False		FALSE	FALSE	06-NaCl1	NaN
17.9317	19.4362	16.674	19.2345	18.6597	19.8674	19.4372	19.2816	17.7458	18.6138	19.2799	18.5196	null	null	1156	NaN	21,281	2377,49	319,1768	0,378	NaN	NaN	NaN	NaN	NaN	5,49	null	Unknown 757	null	null	null	null	4	False	False		FALSE	FALSE	05-MAN3	NaN
21.6604	23.502	17.5056	21.3618	22.1016	22.1196	21.5404	23.7363	20.0398	21.4716	22.0891	23.3185	null	null	1157	NaN	21,282	2377,58	131,1067	0,244	NaN	NaN	NaN	NaN	NaN	6,08	null	Unknown 758	null	null	null	null	4	False	False		FALSE	FALSE	03-QC	NaN
19.2512	20.6129	16.4463	20.5685	18.6052	20.7507	18.8561	21.1242	17.1824	20.4313	18.9439	20.4798	null	null	1158	NaN	21,287	2378,23	114,1222	0,267	NaN	NaN	NaN	NaN	NaN	4,65	null	Unknown 759	null	null	null	null	4	False	False		FALSE	FALSE	03-QC	NaN
19.1773	19.6919	17.4458	19.2701	18.155	19.432	19.4731	19.1507	17.4166	19.0156	18.0086	19.24	null	null	1159	NaN	21,29	2378,58	91,03208	0,267	NaN	NaN	NaN	NaN	NaN	14,9	null	Unknown 760	null	null	null	null	4	False	False		FALSE	FALSE	02-IR	NaN
19.3535	17.9468	14.2287	18.152	19.3289	19.1936	20.0947	17.079	16.4632	18.3117	19.4667	18.1003	null	null	1160	NaN	21,293	2378,95	289,1823	0,2	NaN	NaN	NaN	NaN	NaN	11,31	null	Unknown 761	null	null	null	null	4	False	False		FALSE	FALSE	04-B2	NaN
18.644	20.0631	16.7583	18.5866	18.19	19.1806	19.2179	19.5413	18.2523	20.306	19.0001	20.2848	null	null	1161	NaN	21,298	2379,62	98,09335	0,156	NaN	NaN	NaN	NaN	NaN	2,94	null	Unknown 762	null	null	null	null	4	False	False		FALSE	FALSE	05-MAN3	NaN
17.0871	18.8967	16.1293	19.2515	18.244	19.1514	19.6454	19.0093	17.4793	18.6378	17.955	18.9019	null	null	1162	NaN	21,304	2380,25	84,09155	0,089	NaN	NaN	NaN	NaN	NaN	4,53	null	Unknown 763	null	null	null	null	4	False	False		FALSE	FALSE	05-MAN3	NaN
21.5427	22.8751	19.41	22.8786	23.1707	23.9083	23.3285	23.9549	21.9708	23.103	23.3877	23.8347	null	null	1163	NaN	21,311	2381,05	210,9967	1	NaN	NaN	NaN	NaN	NaN	29,52	null	Unknown 764	null	null	null	null	4	False	False		FALSE	FALSE	20-B	NaN
17.3949	17.3966	15.4274	17.5696	17.4845	18.3906	17.7814	17.9085	15.9483	17.6807	17.4986	17.7075	null	null	1164	NaN	21,321	2382,29	303,2799	0,444	NaN	NaN	NaN	NaN	NaN	8,63	null	Unknown 765	null	null	null	null	4	False	False		FALSE	FALSE	01-CH2Cl2	NaN
20.4703	22.4235	20.3506	22.6064	23.8734	23.4348	23.9665	22.6862	19.7379	21.9614	23.3839	22.3179	null	null	1165	NaN	21,329	2383,27	116,9918	0,622	NaN	NaN	NaN	NaN	NaN	4,13	null	Unknown 766	null	null	null	null	4	False	False		FALSE	FALSE	01-CH2Cl2	NaN
18.4135	19.7285	16.2815	19.6635	19.2663	20.9556	19.6112	20.619	17.2954	20.2441	19.3708	20.7511	null	null	1166	NaN	21,364	2387,43	175,0872	0,178	NaN	NaN	NaN	NaN	NaN	10,9	null	Unknown 767	null	null	null	null	4	False	False		FALSE	FALSE	05-MAN3	NaN
24.3218	26.5805	21.473	25.9499	24.0274	26.655	24.4854	26.4493	22.0401	24.9029	22.5448	24.8673	null	null	1167	NaN	21,369	2388,04	204,0816	0,822	NaN	NaN	NaN	NaN	NaN	9,35	null	Unknown 768	null	null	null	null	4	False	False		FALSE	FALSE	40-SOR2	NaN
16.9209	20.2156	15.4858	20.773	18.7479	22.013	18.2669	20.851	16.0164	20.2881	18.3392	20.9641	null	null	1168	NaN	21,379	2389,16	200,0932	0,178	NaN	NaN	NaN	NaN	NaN	39,29	null	Unknown 769	null	null	null	null	4	False	False		FALSE	FALSE	03-QC	NaN
19.6324	20.2897	16.9562	21.0357	20.0009	21.2542	20.8513	20.9517	18.5348	20.5754	20.3846	20.9455	null	null	1169	NaN	21,379	2389,18	144,1185	0,222	NaN	NaN	NaN	NaN	NaN	7,24	null	Unknown 770	null	null	null	null	4	False	False		FALSE	FALSE	03-QC	NaN
22.0079	20.8154	18.5888	21.167	20.9435	21.5485	20.5431	21.5545	19.0739	20.7312	20.3647	21.0533	null	null	1170	NaN	21,384	2389,81	72,05173	0,067	NaN	NaN	NaN	NaN	NaN	6,21	null	Unknown 771	null	null	null	null	4	False	False		FALSE	FALSE	06-NaCl1	NaN
23.5112	23.2244	19.9807	23.2066	23.3991	23.8221	22.9886	21.1399	20.4869	20.6781	23.2059	24.1961	null	null	1172	NaN	21,408	2392,64	299,083	0,578	NaN	NaN	NaN	NaN	NaN	35,2	null	Unknown 772	null	null	null	null	4	False	False		FALSE	FALSE	09-QC_220427211712	NaN
25.635	26.2258	21.3741	24.9398	24.5976	28.0873	24.2158	24.9183	21.7817	24.363	24.2268	26.7187	null	null	1173	NaN	21,417	2393,81	204,0941	0,911	NaN	NaN	NaN	NaN	NaN	7,33	null	Unknown 773	null	null	null	null	4	False	False		FALSE	FALSE	41-K3	NaN
20.8263	22.78	17.8533	22.3385	20.6956	22.9383	21.2268	22.8263	18.8846	22.2516	20.6696	22.6935	null	null	1175	NaN	21,434	2395,67	262,1681	0,156	NaN	NaN	NaN	NaN	NaN	4,73	null	Unknown 774	null	null	null	null	4	False	False		FALSE	FALSE	05-MAN3	NaN
21.4552	20.754	19.5493	20.8653	22.5205	21.3291	23.2228	20.3096	21.7714	21.5747	21.2313	22.1613	null	null	1176	NaN	21,457	2398,59	71,91843	0,333	NaN	NaN	NaN	NaN	NaN	7,73	null	Unknown 775	null	null	null	null	4	False	False		FALSE	FALSE	04-B2	NaN
21.4015	21.5428	18.4955	21.0545	21.5481	21.0994	22.6608	20.7508	17.8904	20.2998	21.707	21.2582	null	null	1177	NaN	21,462	2399,1	300,1503	0,356	NaN	NaN	NaN	NaN	NaN	202,63	null	Unknown 776	null	null	null	null	4	False	False		FALSE	FALSE	07-SOR3	NaN
24.3118	22.497	21.1202	21.6798	23.2887	22.2314	23.2733	21.3327	21.7428	21.5213	23.0564	22.8158	null	null	1178	NaN	21,468	2399,75	67,07107	0,8	NaN	NaN	NaN	NaN	NaN	13,74	null	Unknown 777	null	null	null	null	4	False	False		FALSE	FALSE	04-B2	NaN
25.1761	23.3911	21.3847	22.8247	21.5409	26.1522	25.7037	23.5491	20.1422	25.6386	21.0083	26.0963	null	null	1179	NaN	21,471	2400,28	75,06454	0,267	NaN	NaN	NaN	NaN	NaN	17,45	null	Unknown 778	null	null	null	null	4	False	False		FALSE	FALSE	01-CH2Cl2	NaN
15.5804	18.494	14.7616	20.3297	17.9568	22.6843	20.4263	20.7636	18.0007	20.0799	18.0671	19.529	null	null	1180	NaN	21,483	2401,64	288,1594	0,311	NaN	NaN	NaN	NaN	NaN	8,13	null	Unknown 779	null	null	null	null	4	False	False		FALSE	FALSE	03-QC	NaN
19.84	20.5269	18.119	19.0332	18.734	20.2923	20.1428	19.0452	18.3853	18.9964	18.8033	20.2069	null	null	1181	NaN	21,488	2402,25	146,0492	0,067	NaN	NaN	NaN	NaN	NaN	3,06	null	Unknown 780	null	null	null	null	4	False	False		FALSE	FALSE	03-QC	NaN
21.6276	19.6006	19.1465	20.1759	22.1807	21.1146	22.2134	20.3518	20.3793	20.3421	22.4532	22.3664	null	null	1182	NaN	21,49	2402,54	68,09116	0,356	NaN	NaN	NaN	NaN	NaN	3,81	null	Unknown 781	null	null	null	null	4	False	False		FALSE	FALSE	04-B2	NaN
22.4687	23.0214	17.9537	23.2658	24.384	25.6601	24.7681	23.6476	20.4333	22.7453	22.8761	23.7612	null	null	1184	NaN	21,514	2405,41	315,1029	0,333	NaN	NaN	NaN	NaN	NaN	8,64	null	Unknown 782	null	null	null	null	4	False	False		FALSE	FALSE	05-MAN3	NaN
24.2569	21.7314	21.3165	22.8574	22.1964	23.1439	23.1921	21.139	19.5054	21.4618	21.4479	22.4065	null	null	1185	NaN	21,517	2405,77	72,08385	0,333	NaN	NaN	NaN	NaN	NaN	6,69	null	Unknown 783	null	null	null	null	4	False	False		FALSE	FALSE	05-MAN3	NaN
28.9365	29.6279	25.2162	29.5692	29.1023	30.3332	29.6714	29.7563	26.8407	29.3214	29.005	29.708	null	null	1186	NaN	21,535	2407,88	73,01895	0,933	NaN	NaN	NaN	NaN	NaN	8,27	null	Unknown 784	null	null	null	null	4	False	False		FALSE	FALSE	23-CH2Cl2	NaN
23.4632	25.2969	18.0951	25.1686	24.3262	26.5987	25.0497	25.5933	20.7264	24.2387	24.4507	25.1032	null	null	1187	NaN	21,551	2409,9	299,0762	0,822	NaN	NaN	NaN	NaN	NaN	62,03	null	Unknown 785	null	null	null	null	4	False	False		FALSE	FALSE	06-NaCl1	NaN
21.1165	21.5303	18.019	22.2919	19.0763	23.1772	22.6215	22.8883	20.0775	22.7225	22.8371	21.0774	null	null	1189	NaN	21,554	2410,27	102,0831	0,178	NaN	NaN	NaN	NaN	NaN	4	null	Unknown 786	null	null	null	null	4	False	False		FALSE	FALSE	06-NaCl1	NaN
27.7755	27.1712	20.298	25.2668	21.5228	22.0268	26.1163	20.6904	19.2616	19.585	23.439	23.4352	null	null	1190	NaN	21,563	2411,36	315,1344	0,822	NaN	NaN	NaN	NaN	NaN	13,28	null	Unknown 787	null	null	null	null	4	False	False		FALSE	FALSE	31-QC_220429175731	NaN
25.0031	26.4996	20.3193	26.5256	26.6057	28.3057	27.1311	26.7819	22.8354	26.1682	26.3733	26.972	null	null	1192	NaN	21,588	2414,4	204,0756	0,356	NaN	NaN	NaN	NaN	NaN	12,42	null	Unknown 788	null	null	null	null	4	False	False		FALSE	FALSE	29-SOR3	NaN
19.6365	21.559	15.0885	21.9173	21.2536	23.5474	21.943	23.0543	16.9686	22.1905	21.4746	22.4238	null	null	1193	NaN	21,603	2416,23	246,1374	0,133	NaN	NaN	NaN	NaN	NaN	38,24	null	Unknown 789	null	null	null	null	4	False	False		FALSE	FALSE	03-QC	NaN
20.7105	23.8908	16.7739	23.5877	20.8089	24.3191	21.3165	24.1118	18.4034	23.5237	20.6249	23.7998	null	null	1194	NaN	21,604	2416,34	262,1997	0,178	NaN	NaN	NaN	NaN	NaN	5,45	null	Unknown 790	null	null	null	null	4	False	False		FALSE	FALSE	06-NaCl1	NaN
22.2868	24.2906	17.1537	23.9836	22.5503	24.777	23.0204	24.0787	18.0169	23.6511	22.3666	24.2027	null	null	1196	NaN	21,613	2417,42	331,1449	0,267	NaN	NaN	NaN	NaN	NaN	17,18	null	Unknown 791	null	null	null	null	4	False	False		FALSE	FALSE	06-NaCl1	NaN
24.1462	26.0217	16.4599	25.9659	24.9703	27.0537	25.5932	26.4359	19.1575	25.7076	24.6126	26.0298	null	null	1197	NaN	21,613	2417,5	241,0263	0,956	NaN	NaN	NaN	NaN	NaN	159,27	null	Unknown 792	null	null	null	null	4	False	False		FALSE	FALSE	01-CH2Cl2	NaN
21.526	20.2392	19.4903	22.1429	21.5476	22.9842	20.4147	20.9278	20.5554	21.4874	19.055	20.7338	null	null	1198	NaN	21,614	2417,57	72,40839	0,378	NaN	NaN	NaN	NaN	NaN	5,99	null	Unknown 793	null	null	null	null	4	False	False		FALSE	FALSE	01-CH2Cl2	NaN
18.9895	21.7079	17.6671	21.8722	19.5143	22.7675	21.7896	22.0042	17.9529	21.8594	22.1344	23.2632	null	null	1199	NaN	21,63	2419,46	144,938	0,244	NaN	NaN	NaN	NaN	NaN	7,2	null	Unknown 794	null	null	null	null	4	False	False		FALSE	FALSE	01-CH2Cl2	NaN
22.7709	25.7237	19.6618	25.3528	22.9716	25.9424	23.8603	25.7449	20.0765	25.2274	23.1865	25.494	null	null	1200	NaN	21,633	2419,94	103,0564	0,356	NaN	NaN	NaN	NaN	NaN	7,14	null	Unknown 795	null	null	null	null	4	False	False		FALSE	FALSE	06-NaCl1	NaN
19.8479	22.4922	17.4073	22.2675	19.2242	22.8183	20.4189	22.5218	18.0978	22.3584	19.8035	22.6199	null	null	1201	NaN	21,642	2421,01	91,0643	0,444	NaN	NaN	NaN	NaN	NaN	6,94	null	Unknown 796	null	null	null	null	4	False	False		FALSE	FALSE	05-MAN3	NaN
21.1101	21.0171	17.6217	20.3041	20.342	21.0366	20.2223	20.9403	18.6703	20.4728	20.8625	21.0864	null	null	1202	NaN	21,671	2424,48	159,0889	0,156	NaN	NaN	NaN	NaN	NaN	4,16	null	Unknown 797	null	null	null	null	4	False	False		FALSE	FALSE	05-MAN3	NaN
17.6592	19.045	12.5645	18.3361	17.412	18.9199	18.4868	19.5832	15.8668	17.2567	17.5302	19.4461	null	null	1203	NaN	21,685	2426,22	276,1767	0,222	NaN	NaN	NaN	NaN	NaN	4,21	null	Unknown 798	null	null	null	null	4	False	False		FALSE	FALSE	03-QC	NaN
21.4491	24.3731	18.2154	24.1724	21.1057	24.7432	21.5775	24.7364	19.6233	24.1467	21.193	24.3557	null	null	1204	NaN	21,71	2429,3	205,1083	0,178	NaN	NaN	NaN	NaN	NaN	5,43	null	Unknown 799	null	null	null	null	4	False	False		FALSE	FALSE	06-NaCl1	NaN
22.6635	25.8883	19.5002	25.4803	22.4595	26.0544	23.0248	26.0405	20.7806	25.4829	22.307	25.723	null	null	1205	NaN	21,714	2429,74	103,0611	0,956	NaN	NaN	NaN	NaN	NaN	4,83	null	Unknown 800	null	null	null	null	4	False	False		FALSE	FALSE	29-SOR3	NaN
22.5814	19.6796	16.1043	16.5644	17.9872	16.3832	19.3614	18.1845	17.1348	19.9073	22.3649	20.4373	null	null	1206	NaN	21,718	2430,25	145,0876	0,644	NaN	NaN	NaN	NaN	NaN	5,59	null	Unknown 801	null	null	null	null	4	False	False		FALSE	FALSE	01-CH2Cl2	NaN
19.0799	20.608	17.2038	19.331	19.0668	20.9039	19.4741	20.3366	18.6427	19.9234	19.8873	20.676	null	null	1207	NaN	21,727	2431,38	159,1346	0,2	NaN	NaN	NaN	NaN	NaN	5,12	null	Unknown 802	null	null	null	null	4	False	False		FALSE	FALSE	06-NaCl1	NaN
19.7385	20.4945	17.4036	19.7126	19.3832	20.2883	20.0524	20.5714	18.419	20.0028	19.7782	20.7842	null	null	1209	NaN	21,757	2435,03	113,2073	0,2	NaN	NaN	NaN	NaN	NaN	4,87	null	Unknown 803	null	null	null	null	4	False	False		FALSE	FALSE	02-IR	NaN
21.8797	23.2162	18.4434	22.4785	20.1852	23.41	22.4319	23.4927	20.666	23.2471	20.5974	23.7775	null	null	1210	NaN	21,763	2435,69	75,05545	0,956	NaN	NaN	NaN	NaN	NaN	5,95	null	Unknown 804	null	null	null	null	4	False	False		FALSE	FALSE	01-CH2Cl2	NaN
22.7645	22.2999	19.8812	24.1896	24.4429	24.6123	23.6174	23.694	19.6617	23.3137	23.5512	25.3027	null	null	1211	NaN	21,779	2437,64	217,0848	0,756	NaN	NaN	NaN	NaN	NaN	6,29	null	Unknown 805	null	null	null	null	4	False	False		FALSE	FALSE	07-SOR3	NaN
16.163	18.3197	15.228	17.724	18.2251	18.6782	17.4192	18.6136	16.4585	18.6372	17.267	18.7516	null	null	1212	NaN	21,804	2440,75	239,1662	0,844	NaN	NaN	NaN	NaN	NaN	12,4	null	Unknown 806	null	null	null	null	4	False	False		FALSE	FALSE	01-CH2Cl2	NaN
19.2679	20.162	14.6135	20.6454	20.9634	21.5765	22.1149	20.5798	18.3108	20.297	20.5806	19.9264	null	null	1213	NaN	21,805	2440,81	289,1671	0,222	NaN	NaN	NaN	NaN	NaN	26,05	null	Unknown 807	null	null	null	null	4	False	False		FALSE	FALSE	04-B2	NaN
22.5901	26.2679	19.0548	25.8113	21.8323	26.1912	22.4913	26.3788	20.2464	26.0391	22.2698	26.1861	null	null	1214	NaN	21,811	2441,58	204,0941	0,178	NaN	NaN	NaN	NaN	NaN	5,4	null	Unknown 808	null	null	null	null	4	False	False		FALSE	FALSE	06-NaCl1	NaN
17.9863	19.9255	15.3338	19.5031	18.2441	19.8314	18.4434	19.9278	16.7017	19.6035	18.7087	19.9878	null	null	1215	NaN	21,816	2442,24	259,1195	0,133	NaN	NaN	NaN	NaN	NaN	11,09	null	Unknown 809	null	null	null	null	4	False	False		FALSE	FALSE	06-NaCl1	NaN
18.7484	22.8871	16.6243	22.6926	18.2616	23.2676	19.1529	23.2598	17.79	22.7177	19.0127	23.1133	null	null	1216	NaN	21,828	2443,69	171,1157	0,267	NaN	NaN	NaN	NaN	NaN	6,9	null	Unknown 810	null	null	null	null	4	False	False		FALSE	FALSE	08-K2	NaN
22.5844	26.2957	19.1828	25.9895	22.1814	26.5896	21.1769	26.4807	20.2695	26.0435	22.2503	26.1617	null	null	1218	NaN	21,857	2447,16	204,0823	0,889	NaN	NaN	NaN	NaN	NaN	12,11	null	Unknown 811	null	null	null	null	4	False	False		FALSE	FALSE	05-MAN3	NaN
22.1126	22.3835	20.8707	22.4844	22.1203	23.2617	22.6433	22.578	21.9998	20.6131	23.0241	23.9266	null	null	1221	NaN	21,877	2449,63	57,10026	0,244	NaN	NaN	NaN	NaN	NaN	52,73	null	Unknown 812	null	null	null	null	4	False	False		FALSE	FALSE	01-CH2Cl2	NaN
18.9442	19.3609	15.4832	20.043	17.4553	20.9005	19.9088	20.4981	17.7733	20.0325	16.4525	20.4808	null	null	1222	NaN	21,89	2451,2	182,0954	0,111	NaN	NaN	NaN	NaN	NaN	2,62	null	Unknown 813	null	null	null	null	4	False	False		FALSE	FALSE	06-NaCl1	NaN
22.7079	26.3985	20.0927	24.0325	26.0607	22.4986	25.0081	26.08	21.4608	25.8563	24.8594	29.4393	null	null	1223	NaN	21,898	2452,23	73,05056	0,978	NaN	NaN	NaN	NaN	NaN	9,53	null	Unknown 814	null	null	null	null	4	False	False		FALSE	FALSE	16-NaCl3	NaN
20.2157	22.1611	17.0845	21.9353	20.413	22.8002	19.2589	22.4933	18.9105	21.7411	20.4209	21.9619	null	null	1225	NaN	21,905	2453,06	169,0683	0,244	NaN	NaN	NaN	NaN	NaN	12,11	null	Unknown 815	null	null	null	null	4	False	False		FALSE	FALSE	11-SOR1	NaN
18.8861	20.1933	16.8678	18.888	19.5508	20.2332	19.7161	19.7793	16.9918	20.1998	19.1439	20.5393	null	null	1226	NaN	21,912	2453,87	60,48924	0,667	NaN	NaN	NaN	NaN	NaN	12,54	null	Unknown 816	null	null	null	null	4	False	False		FALSE	FALSE	02-IR	NaN
29.75	31.0714	20.6577	28.8237	26.4347	25.2517	23.5647	24.576	23.5988	23.9464	26.3001	24.1182	null	null	1227	NaN	21,92	2454,86	147,08	0,267	NaN	NaN	NaN	NaN	NaN	14,6	null	Unknown 817	null	null	null	null	4	False	False		FALSE	FALSE	41-K3	NaN
17.9258	18.8607	17.9375	18.9995	18.3827	20.1041	17.8549	22.3482	17.7807	17.2769	18.2089	21.9993	null	null	1228	NaN	21,937	2456,97	68,17048	0,4	NaN	NaN	NaN	NaN	NaN	5,77	null	Unknown 818	null	null	null	null	4	False	False		FALSE	FALSE	04-B2	NaN
17.3491	17.701	15.6436	18.5954	17.7027	19.8081	18.1933	18.144	18.1794	18.6604	17.3657	21.5474	null	null	1230	NaN	21,95	2458,55	226,1355	0,133	NaN	NaN	NaN	NaN	NaN	5,56	null	Unknown 819	null	null	null	null	4	False	False		FALSE	FALSE	06-NaCl1	NaN
16.0223	19.1566	14.8403	19.8202	18.0841	22.8639	20.4518	20.9479	17.6908	18.4285	17.4594	18.279	null	null	1231	NaN	21,957	2459,37	116,0719	0,822	NaN	NaN	NaN	NaN	NaN	4,45	null	Unknown 820	null	null	null	null	4	False	False		FALSE	FALSE	01-CH2Cl2	NaN
17.6458	19.5591	15.9574	19.8312	18.0211	20.3949	18.5014	20.0994	17.186	19.5545	18.016	19.9573	null	null	1232	NaN	21,961	2459,91	233,1507	0,356	NaN	NaN	NaN	NaN	NaN	6,58	null	Unknown 821	null	null	null	null	4	False	False		FALSE	FALSE	03-QC	NaN
14.5226	24.6521	17.289	27.2695	26.758	29.6436	25.633	25.2122	20.0782	24.3121	16.7719	24.5357	null	null	1234	NaN	21,971	2461,15	73,04266	0,911	NaN	NaN	NaN	NaN	NaN	12,81	null	Unknown 822	null	null	null	null	4	False	False		FALSE	FALSE	01-CH2Cl2	NaN
22.3837	26.1747	19.2282	25.7479	22.3789	26.4386	22.8013	26.4371	20.5574	25.8876	22.0913	26.166	null	null	1235	NaN	21,977	2461,88	204,0874	0,933	NaN	NaN	NaN	NaN	NaN	24,57	null	Unknown 823	null	null	null	null	4	False	False		FALSE	FALSE	40-SOR2	NaN
14.7042	15.8214	11.8834	17.5238	15.7976	20.8605	17.6677	16.5912	14.2597	17.0187	16.0344	16.9331	null	null	1236	NaN	21,991	2463,59	348,1814	0,156	NaN	NaN	NaN	NaN	NaN	39,17	null	Unknown 824	null	null	null	null	4	False	False		FALSE	FALSE	03-QC	NaN
18.9861	22.7603	16.6127	22.5581	18.9777	23.329	19.4052	22.9726	17.101	22.4008	19.148	22.8311	null	null	1237	NaN	21,999	2464,55	173,1339	0,4	NaN	NaN	NaN	NaN	NaN	8,37	null	Unknown 825	null	null	null	null	4	False	False		FALSE	FALSE	03-QC	NaN
20.9948	19.6201	19.0581	19.4125	20.504	20.296	20.4088	19.594	19.4444	18.8319	19.9255	19.7234	null	null	1238	NaN	22,019	2466,97	67,0898	0,089	NaN	NaN	NaN	NaN	NaN	3,07	null	Unknown 826	null	null	null	null	4	False	False		FALSE	FALSE	05-MAN3	NaN
20.9679	24.9955	20.816	24.0327	20.2688	23.8595	21.438	24.5849	19.8176	22.2604	20.1924	22.4071	null	null	1239	NaN	22,03	2468,35	147,0716	0,111	NaN	NaN	NaN	NaN	NaN	6,33	null	Unknown 827	null	null	null	null	4	False	False		FALSE	FALSE	06-NaCl1	NaN
20.2084	24.7473	20.5131	22.7112	20.7211	23.9362	22.1416	22.8791	22.571	22.217	20.9952	21.6354	null	null	1240	NaN	22,047	2470,4	72,99583	0,889	NaN	NaN	NaN	NaN	NaN	5,12	null	Unknown 828	null	null	null	null	4	False	False		FALSE	FALSE	02-IR	NaN
18.9974	18.2833	17.8919	17.7319	18.5731	18.5058	19.1702	18.6062	18.8169	18.538	18.9861	18.3567	null	null	1241	NaN	22,052	2470,92	95,20856	0,133	NaN	NaN	NaN	NaN	NaN	3,75	null	Unknown 829	null	null	null	null	4	False	False		FALSE	FALSE	05-MAN3	NaN
18.2444	20.5251	16.111	18.0956	17.1156	20.2776	21.2237	21.2866	17.6736	16.379	18.6684	20.6372	null	null	1242	NaN	22,069	2473,06	187,129	0,311	NaN	NaN	NaN	NaN	NaN	5,21	null	Unknown 830	null	null	null	null	4	False	False		FALSE	FALSE	05-MAN3	NaN
23.7857	27.6949	22.809	24.8294	21.0036	23.881	21.391	24.5131	19.971	22.1871	20.1495	23.8716	null	null	1243	NaN	22,08	2474,44	147,0842	0,333	NaN	NaN	NaN	NaN	NaN	70,78	null	Unknown 831	null	null	null	null	4	False	False		FALSE	FALSE	03-QC	NaN
18.6361	20.5669	14.7692	20.4587	18.9019	21.7282	18.6754	20.8355	16.4436	20.3233	18.4001	20.6334	null	null	1244	NaN	22,081	2474,52	320,0898	0,444	NaN	NaN	NaN	NaN	NaN	15,94	null	Unknown 832	null	null	null	null	4	False	False		FALSE	FALSE	03-QC	NaN
16.0137	17.9815	14.3631	17.5749	16.5286	18.8121	16.9105	17.9305	13.2189	17.6625	16.2173	16.4596	null	null	1245	NaN	22,105	2477,39	274,0894	0,2	NaN	NaN	NaN	NaN	NaN	5,26	null	Unknown 833	null	null	null	null	4	False	False		FALSE	FALSE	06-NaCl1	NaN
13.6119	13.8552	11.7888	13.5737	13.0989	15.2549	13.3665	14.4822	10.7877	13.8475	14.0511	14.1737	null	null	1246	NaN	22,105	2477,47	501,0622	0,089	NaN	NaN	NaN	NaN	NaN	4,33	null	Unknown 834	null	null	null	null	4	False	False		FALSE	FALSE	03-QC	NaN
17.7864	15.339	17.7133	21.3599	17.5538	18.8577	17.3576	17.3328	17.1406	17.8776	18.6351	21.1388	null	null	1247	NaN	22,107	2477,66	173,1369	0,111	NaN	NaN	NaN	NaN	NaN	10,52	null	Unknown 835	null	null	null	null	4	False	False		FALSE	FALSE	06-NaCl1	NaN
17.2563	19.5528	14.5426	19.7811	18.5604	20.0021	18.3476	16.4453	16.3551	18.9085	16.4846	18.7318	null	null	1248	NaN	22,11	2478,01	331,141	0,4	NaN	NaN	NaN	NaN	NaN	8,89	null	Unknown 836	null	null	null	null	4	False	False		FALSE	FALSE	04-B2	NaN
18.6269	19.1836	17.1084	18.4327	18.0418	18.9599	18.3864	18.8965	17.5394	18.427	18.5582	18.8882	null	null	1249	NaN	22,112	2478,31	361,178	0,311	NaN	NaN	NaN	NaN	NaN	6,19	null	Unknown 837	null	null	null	null	4	False	False		FALSE	FALSE	06-NaCl1	NaN
16.4926	16.8682	15.7964	16.721	16.7617	16.3009	17.8326	16.3722	15.3738	15.8774	15.0635	15.3904	null	null	1250	NaN	22,112	2478,31	50,37867	0,333	NaN	NaN	NaN	NaN	NaN	4,89	null	Unknown 838	null	null	null	null	4	False	False		FALSE	FALSE	05-MAN3	NaN
20.2862	20.191	21.2947	26.0489	24.7359	27.1175	25.2533	26.3098	22.9704	18.735	24.9069	26.9451	null	null	1251	NaN	22,139	2481,6	133,0921	0,311	NaN	NaN	NaN	NaN	NaN	4,43	null	Unknown 839	null	null	null	null	4	False	False		FALSE	FALSE	04-B2	NaN
18.7782	19.7232	18.5971	23.099	21.455	23.7059	22.1552	23.3418	19.8946	18.7388	21.2012	19.4596	null	null	1252	NaN	22,141	2481,84	203,1624	0,133	NaN	NaN	NaN	NaN	NaN	3,31	null	Unknown 840	null	null	null	null	4	False	False		FALSE	FALSE	04-B2	NaN
23.422	21.9326	16.2877	22.1126	23.0236	22.9568	21.895	22.3766	19.5648	21.744	22.7827	21.1604	null	null	1256	NaN	22,179	2486,53	325,1459	0,378	NaN	NaN	NaN	NaN	NaN	214,66	null	Unknown 841	null	null	null	null	4	False	False		FALSE	FALSE	04-B2	NaN
23.2665	29.659	25.2488	30.2758	28.7773	31.1069	28.8356	23.8719	27.1864	30.8947	27.5201	29.5127	null	null	1257	NaN	22,18	2486,62	73,0271	0,978	NaN	NaN	NaN	NaN	NaN	13,1	null	Unknown 842	null	null	null	null	4	False	False		FALSE	FALSE	09-QC_220427211712	NaN
16.1371	16.0407	13.9722	16.5652	19.1821	18.238	19.674	17.0101	15.3477	17.3251	17.64	17.057	null	null	1258	NaN	22,182	2486,83	288,1129	0,267	NaN	NaN	NaN	NaN	NaN	4,07	null	Unknown 843	null	null	null	null	4	False	False		FALSE	FALSE	03-QC	NaN
21.7344	22.3219	20.0216	23.5732	21.5556	22.5488	21.8485	22.9798	18.3837	20.1771	20.6156	23.3448	null	null	1259	NaN	22,192	2488,01	72,03682	0,222	NaN	NaN	NaN	NaN	NaN	8,03	null	Unknown 844	null	null	null	null	4	False	False		FALSE	FALSE	04-B2	NaN
19.5195	21.738	16.5551	21.9684	18.9816	23.3499	17.7011	22.0484	17.1789	21.6333	19.691	21.5541	null	null	1260	NaN	22,207	2489,89	174,1238	0,178	NaN	NaN	NaN	NaN	NaN	3,38	null	Unknown 845	null	null	null	null	4	False	False		FALSE	FALSE	03-QC	NaN
19.2076	18.6868	16.4536	18.5545	18.2933	17.675	18.3607	20.3109	17.4517	18.5993	17.54	18.0522	null	null	1261	NaN	22,208	2490	206,0591	0,467	NaN	NaN	NaN	NaN	NaN	5,52	null	Unknown 846	null	null	null	null	4	False	False		FALSE	FALSE	05-MAN3	NaN
21.8271	19.2959	17.057	18.2464	17.3455	17.8167	16.9467	16.7827	14.7597	17.3445	21.7044	21.549	null	null	1263	NaN	22,216	2490,97	157,0888	0,267	NaN	NaN	NaN	NaN	NaN	4,17	null	Unknown 847	null	null	null	null	4	False	False		FALSE	FALSE	05-MAN3	NaN
15.3363	24.1781	17.7032	23.0718	20.609	24.2615	20.1873	23.2134	20.464	22.8994	18.5775	20.8379	null	null	1264	NaN	22,218	2491,25	299,0832	0,933	NaN	NaN	NaN	NaN	NaN	13,95	null	Unknown 848	null	null	null	null	4	False	False		FALSE	FALSE	08-K2	NaN
19.1251	20.7066	17.2163	19.863	19.3975	20.8993	19.9925	20.6967	17.7724	20.5557	19.5543	20.2276	null	null	1265	NaN	22,272	2497,87	361,2017	0,556	NaN	NaN	NaN	NaN	NaN	5,18	null	Unknown 849	null	null	null	null	4	False	False		FALSE	FALSE	03-QC	NaN
20.4339	21.3951	17.7589	21.3538	20.4128	21.4829	21.1044	21.3592	18.406	21.2354	20.4242	21.1605	null	null	1266	NaN	22,293	2500,4	204,0925	0,067	NaN	NaN	NaN	NaN	NaN	4,32	null	Unknown 850	null	null	null	null	4	False	False		FALSE	FALSE	06-NaCl1	NaN
22.4552	21.942	19.3196	21.6712	22.565	22.4436	23.1771	21.5514	20.5268	21.3203	22.4175	21.4642	null	null	1268	NaN	22,313	2502,94	57,02283	0,133	NaN	NaN	NaN	NaN	NaN	3,52	null	Unknown 851	null	null	null	null	4	False	False		FALSE	FALSE	06-NaCl1	NaN
18.2539	22.0735	17.2104	21.3575	22.951	22.9189	21.8585	21.439	18.7517	21.9594	21.3342	23.0922	null	null	1269	NaN	22,316	2503,45	81,0793	0,356	NaN	NaN	NaN	NaN	NaN	6,71	null	Unknown 852	null	null	null	null	4	False	False		FALSE	FALSE	03-QC	NaN
27.8773	27.4023	23.2288	26.6482	23.7495	27.7082	28.3247	27.6876	25.4046	27.6225	27.0355	33.1339	null	null	1272	NaN	22,358	2508,69	58,05394	0,356	NaN	NaN	NaN	NaN	NaN	39,96	null	Unknown 853	null	null	null	null	4	False	False		FALSE	FALSE	26-B2	NaN
21.17	21.6679	17.5033	21.8972	21.8539	22.5106	23.7309	21.9366	18.8001	21.6587	23.1896	21.784	null	null	1273	NaN	22,358	2508,75	156,1036	1	NaN	NaN	NaN	NaN	NaN	35,52	null	Unknown 854	null	null	null	null	4	False	False		FALSE	FALSE	04-B2	NaN
20.5787	20.1412	17.1492	19.5739	19.9396	20.4346	20.6497	19.8259	17.2605	19.3684	19.7338	19.4306	null	null	1274	NaN	22,362	2509,21	97,00354	0,2	NaN	NaN	NaN	NaN	NaN	8,04	null	Unknown 855	null	null	null	null	4	False	False		FALSE	FALSE	01-CH2Cl2	NaN
24.7201	25.7648	20.0829	21.0029	21.9454	23.7578	19.3882	23.3131	19.7237	22.9921	21.8395	23.8399	null	null	1275	NaN	22,363	2509,6	204,0859	0,889	NaN	NaN	NaN	NaN	NaN	5,48	null	Unknown 856	null	null	null	null	4	False	False		FALSE	FALSE	32-MAN2	NaN
24.2921	24.6235	20.6725	25.1438	25.3951	26.0474	25.8567	25.204	22.4147	24.7911	24.9143	24.8888	null	null	1276	NaN	22,367	2509,94	73,03767	0,444	NaN	NaN	NaN	NaN	NaN	94,62	null	Unknown 857	null	null	null	null	4	False	False		FALSE	FALSE	01-CH2Cl2	NaN
22.2321	18.9133	16.2398	21.3064	25.3949	24.9922	21.8871	21.7454	18.7035	20.3762	22.5751	21.2416	null	null	1278	NaN	22,392	2513,05	72,10336	0,156	NaN	NaN	NaN	NaN	NaN	7,77	null	Unknown 858	null	null	null	null	4	False	False		FALSE	FALSE	06-NaCl1	NaN
14.4418	15.6668	13.6095	16.701	17.7842	18.382	17.8036	17.9862	15.9532	17.559	17.6971	17.9915	null	null	1279	NaN	22,419	2516,51	260,1345	0,444	NaN	NaN	NaN	NaN	NaN	6,91	null	Unknown 859	null	null	null	null	4	False	False		FALSE	FALSE	03-QC	NaN
18.9136	20.247	16.905	19.7401	20.3577	20.4467	20.9383	19.1347	16.7146	19.8698	19.3158	19.7836	null	null	1280	NaN	22,418	2516,53	361,1823	0,289	NaN	NaN	NaN	NaN	NaN	6,03	null	Unknown 860	null	null	null	null	4	False	False		FALSE	FALSE	03-QC	NaN
18.4676	18.1669	15.7603	17.486	17.649	17.3371	19.2149	16.7949	13.7636	16.8379	18.8912	16.3071	null	null	1282	NaN	22,45	2520,46	290,1265	0,267	NaN	NaN	NaN	NaN	NaN	10,44	null	Unknown 861	null	null	null	null	4	False	False		FALSE	FALSE	07-SOR3	NaN
25.7113	25.2052	20.7273	25.1331	26.4038	25.8256	26.8189	25.3227	21.464	24.8025	26.1909	25.0801	null	null	1284	NaN	22,46	2521,74	73,03206	0,444	NaN	NaN	NaN	NaN	NaN	7,48	null	Unknown 862	null	null	null	null	4	False	False		FALSE	FALSE	02-IR	NaN
23.8999	22.4475	19.9118	23.2125	24.7407	24.401	26.0944	25.1408	22.9015	23.5308	23.9946	23.9591	null	null	1285	NaN	22,464	2522,3	58,06638	0,911	NaN	NaN	NaN	NaN	NaN	26,36	null	Unknown 863	null	null	null	null	4	False	False		FALSE	FALSE	20-B	NaN
21.5519	20.3452	19.4551	20.3262	21.6477	20.9844	19.2758	20.5305	20.2358	19.8593	21.0894	20.9101	null	null	1286	NaN	22,479	2524,23	79,07915	0,378	NaN	NaN	NaN	NaN	NaN	4,48	null	Unknown 864	null	null	null	null	4	False	False		FALSE	FALSE	05-MAN3	NaN
18.7687	21.2317	16.1719	20.2769	18.3231	19.1311	19.0663	20.3887	16.6302	20.052	18.4367	20.046	null	null	1287	NaN	22,488	2525,39	88,02924	0,6	NaN	NaN	NaN	NaN	NaN	3,95	null	Unknown 865	null	null	null	null	4	False	False		FALSE	FALSE	02-IR	NaN
21.1866	21.4554	17.689	20.7064	20.9367	20.8984	20.8485	19.7842	16.8206	19.3304	19.5225	19.2112	null	null	1288	NaN	22,492	2525,89	361,1697	0,2	NaN	NaN	NaN	NaN	NaN	4,72	null	Unknown 866	null	null	null	null	4	False	False		FALSE	FALSE	05-MAN3	NaN
19.0613	20.6837	16.1297	20.4994	19.0455	21.3415	19.5472	20.7302	17.5885	20.1622	18.4765	20.098	null	null	1289	NaN	22,511	2528,27	88,03766	0,311	NaN	NaN	NaN	NaN	NaN	3,72	null	Unknown 867	null	null	null	null	4	False	False		FALSE	FALSE	03-QC	NaN
20.7697	21.1871	20.3372	22.5782	23.0897	20.9502	23.4743	20.6778	19.7922	19.4473	19.6312	21.0895	null	null	1291	NaN	22,538	2531,85	72,14346	0,4	NaN	NaN	NaN	NaN	NaN	5,6	null	Unknown 868	null	null	null	null	4	False	False		FALSE	FALSE	03-QC	NaN
25.2796	23.792	20.7962	23.458	24.8659	24.5449	25.331	24.2385	22.4332	23.5363	24.5562	24.6712	null	null	1293	NaN	22,565	2535,23	58,08444	0,2	NaN	NaN	NaN	NaN	NaN	17,69	null	Unknown 869	null	null	null	null	4	False	False		FALSE	FALSE	07-SOR3	NaN
25.7926	26.4666	18.8335	26.93	26.5574	23.8551	25.1202	26.5951	22.205	26.2758	26.2104	23.8549	null	null	1294	NaN	22,578	2536,86	73,06822	0,844	NaN	NaN	NaN	NaN	NaN	23,66	null	Unknown 870	null	null	null	null	4	False	False		FALSE	FALSE	01-CH2Cl2	NaN
19.3684	20.811	17.4164	21.941	18.4766	22.1863	19.6338	21.1541	17.0604	21.4847	20.3494	22.5698	null	null	1296	NaN	22,592	2538,66	154,6211	0,244	NaN	NaN	NaN	NaN	NaN	5,41	null	Unknown 871	null	null	null	null	4	False	False		FALSE	FALSE	06-NaCl1	NaN
19.3052	20.0366	14.983	17.8503	19.7453	20.4083	18.1411	20.2885	16.6828	20.4355	20.5778	21.225	null	null	1297	NaN	22,597	2539,4	262,1144	0,467	NaN	NaN	NaN	NaN	NaN	7,48	null	Unknown 872	null	null	null	null	4	False	False		FALSE	FALSE	04-B2	NaN
20.566	22.6797	18.192	20.8216	19.9799	20.8001	20.3428	21.0841	18.4266	20.3544	20.2685	20.3539	null	null	1298	NaN	22,612	2541,25	71,88385	0,067	NaN	NaN	NaN	NaN	NaN	7,51	null	Unknown 873	null	null	null	null	4	False	False		FALSE	FALSE	03-QC	NaN
19.3629	19.9931	16.0002	18.9407	17.8891	18.5981	18.5885	19.046	15.416	18.2738	18.1681	17.8215	null	null	1299	NaN	22,614	2541,54	247,1263	0,133	NaN	NaN	NaN	NaN	NaN	10,22	null	Unknown 874	null	null	null	null	4	False	False		FALSE	FALSE	10-MAN2	NaN
19.9471	21.0933	15.3726	20.3776	17.9516	20.1293	20.387	19.6581	16.2654	19.015	20.0629	18.9368	null	null	1300	NaN	22,621	2542,41	290,1701	0,133	NaN	NaN	NaN	NaN	NaN	10,03	null	Unknown 875	null	null	null	null	4	False	False		FALSE	FALSE	06-NaCl1	NaN
18.2215	19.9551	17.4154	20.7802	19.223	21.8158	19.484	20.9447	17.7438	20.2284	18.7772	20.5254	null	null	1301	NaN	22,625	2543	299,0576	0,756	NaN	NaN	NaN	NaN	NaN	7,11	null	Unknown 876	null	null	null	null	4	False	False		FALSE	FALSE	03-QC	NaN
19.1259	21.271	16.1436	20.7298	18.9624	21.2003	19.4039	21.1677	16.5677	20.5482	19.0129	20.663	null	null	1303	NaN	22,644	2545,4	216,13	0,222	NaN	NaN	NaN	NaN	NaN	7,35	null	Unknown 877	null	null	null	null	4	False	False		FALSE	FALSE	06-NaCl1	NaN
15.8366	17.2134	15.2011	16.5508	16.6439	16.8069	16.8943	17.5566	15.6723	16.8114	16.8855	17.3082	null	null	1304	NaN	22,651	2546,26	261,1037	0,111	NaN	NaN	NaN	NaN	NaN	8,06	null	Unknown 878	null	null	null	null	4	False	False		FALSE	FALSE	03-QC	NaN
18.5841	19.325	15.6046	19.1859	16.7658	19.5311	19.6106	20.1371	16.2464	20.2335	17.0977	18.4813	null	null	1305	NaN	22,657	2547	262,125	0,689	NaN	NaN	NaN	NaN	NaN	5,98	null	Unknown 879	null	null	null	null	4	False	False		FALSE	FALSE	03-QC	NaN
19.4113	20.1924	16.9323	19.654	19.292	20.296	19.4317	19.0579	17.5978	19.8853	19.3323	19.8498	null	null	1308	NaN	22,683	2550,42	183,1357	0,156	NaN	NaN	NaN	NaN	NaN	2,79	null	Unknown 880	null	null	null	null	4	False	False		FALSE	FALSE	03-QC	NaN
19.4536	18.6985	12.6482	18.1998	18.867	18.9106	18.6129	18.4854	14.9451	18.6775	19.4242	17.8294	null	null	1309	NaN	22,702	2552,77	417,1414	0,244	NaN	NaN	NaN	NaN	NaN	6,19	null	Unknown 881	null	null	null	null	4	False	False		FALSE	FALSE	05-MAN3	NaN
21.5513	21.013	18.8087	20.9627	20.7844	21.301	25.012	21.0399	19.5501	20.6664	21.3202	21.7854	null	null	1310	NaN	22,704	2553,06	58,06234	0,378	NaN	NaN	NaN	NaN	NaN	5,97	null	Unknown 882	null	null	null	null	4	False	False		FALSE	FALSE	04-B2	NaN
21.043	20.1201	19.2301	20.5516	21.2281	20.7421	21.6004	21.5438	20.3101	20.0973	20.4083	20.5199	null	null	1311	NaN	22,708	2553,61	55,03067	0,933	NaN	NaN	NaN	NaN	NaN	7,32	null	Unknown 883	null	null	null	null	4	False	False		FALSE	FALSE	01-CH2Cl2	NaN
19.3471	21.2801	14.7823	21.6787	19.9699	22.207	20.6898	21.3979	15.1539	21.4023	17.2117	21.1692	null	null	1312	NaN	22,72	2555,09	304,1373	0,644	NaN	NaN	NaN	NaN	NaN	20,52	null	Unknown 884	null	null	null	null	4	False	False		FALSE	FALSE	03-QC	NaN
26.6153	25.332	21.5096	24.1832	23.894	26.0134	24.5682	24.216	22.3668	23.981	27.7304	24.9088	null	null	1313	NaN	22,735	2556,99	73,05075	0,911	NaN	NaN	NaN	NaN	NaN	20,51	null	Unknown 885	null	null	null	null	4	False	False		FALSE	FALSE	01-CH2Cl2	NaN
20.6104	21.1775	18.4234	20.5958	20.1277	21.0248	20.4194	19.9859	18.4123	20.6348	20.5958	20.8712	null	null	1314	NaN	22,735	2557,05	72,08868	0,267	NaN	NaN	NaN	NaN	NaN	4,89	null	Unknown 886	null	null	null	null	4	False	False		FALSE	FALSE	04-B2	NaN
25.1824	23.2903	21.338	21.9837	24.3908	22.4798	25.1002	22.1063	19.5759	22.1574	25.1063	22.1083	null	null	1315	NaN	22,748	2558,76	217,0912	0,911	NaN	NaN	NaN	NaN	NaN	10,77	null	Unknown 887	null	null	null	null	4	False	False		FALSE	FALSE	12-B3	NaN
21.4595	21.0452	18.9085	19.7509	20.8227	21.1515	20.3718	20.6017	19.0294	20.6289	19.2924	21.3633	null	null	1316	NaN	22,768	2561,25	58,10868	0,333	NaN	NaN	NaN	NaN	NaN	5,57	null	Unknown 888	null	null	null	null	4	False	False		FALSE	FALSE	04-B2	NaN
20.0579	18.4631	16.6259	19.2526	17.2005	18.8974	19.1446	19.3868	16.8195	20.2405	23.3913	19.6769	null	null	1317	NaN	22,784	2563,3	271,0873	0,378	NaN	NaN	NaN	NaN	NaN	3,72	null	Unknown 889	null	null	null	null	4	False	False		FALSE	FALSE	04-B2	NaN
17.6556	18.2659	15.2202	17.951	17.0096	18.4632	17.2491	17.5722	16.8827	17.257	17.7352	18.0306	null	null	1318	NaN	22,786	2563,61	153,0994	0,4	NaN	NaN	NaN	NaN	NaN	4,06	null	Unknown 890	null	null	null	null	4	False	False		FALSE	FALSE	03-QC	NaN
18.2853	18.4403	14.7115	18.38	18.1673	18.5766	20.6215	18.2866	15.7899	18.2424	17.8	19.0525	null	null	1319	NaN	22,796	2564,88	273,116	0,311	NaN	NaN	NaN	NaN	NaN	18,99	null	Unknown 891	null	null	null	null	4	False	False		FALSE	FALSE	03-QC	NaN
17.5131	20.1793	15.9668	19.9039	18.3687	20.5164	21.7436	20.1579	17.4024	19.7796	17.9743	20.7064	null	null	1320	NaN	22,803	2565,79	199,0995	0,467	NaN	NaN	NaN	NaN	NaN	5,81	null	Unknown 892	null	null	null	null	4	False	False		FALSE	FALSE	03-QC	NaN
16.3693	16.6709	13.8571	16.0716	16.0044	17.1318	16.7804	16.1378	14.4501	16.822	16.4799	17.5279	null	null	1321	NaN	22,814	2567,12	308,223	0,111	NaN	NaN	NaN	NaN	NaN	5,25	null	Unknown 893	null	null	null	null	4	False	False		FALSE	FALSE	06-NaCl1	NaN
16.4852	17.8964	13.9278	17.8328	18.8968	17.8815	19.4671	18.2169	15.3668	18.22	17.4725	18.2152	null	null	1322	NaN	22,814	2567,22	437,1482	0,289	NaN	NaN	NaN	NaN	NaN	4,98	null	Unknown 894	null	null	null	null	4	False	False		FALSE	FALSE	04-B2	NaN
22.4509	22.5014	18.5093	22.3347	22.3274	22.8275	22.6826	21.133	18.7309	21.7486	21.6584	21.7894	null	null	1323	NaN	22,83	2569,29	129,0836	0,156	NaN	NaN	NaN	NaN	NaN	7,24	null	Unknown 895	null	null	null	null	4	False	False		FALSE	FALSE	06-NaCl1	NaN
20.6691	24.4692	18.1977	24.4886	20.8289	24.9362	21.235	24.292	18.7266	24.168	21.0839	24.2445	null	null	1324	NaN	22,832	2569,5	204,0827	0,511	NaN	NaN	NaN	NaN	NaN	23,67	null	Unknown 896	null	null	null	null	4	False	False		FALSE	FALSE	21-NaCl2	NaN
15.7736	18.7755	14.8978	18.7012	16.5213	19.0022	16.3456	18.9997	14.8405	17.1724	16.7291	18.4945	null	null	1325	NaN	22,834	2569,68	261,2216	0,178	NaN	NaN	NaN	NaN	NaN	6,41	null	Unknown 897	null	null	null	null	4	False	False		FALSE	FALSE	06-NaCl1	NaN
17.6603	21.1078	16.9104	20.889	18.151	21.4415	18.0932	21.0445	17.7178	21.1126	18.858	21.3307	null	null	1326	NaN	22,853	2572,13	206,9782	0,222	NaN	NaN	NaN	NaN	NaN	3,86	null	Unknown 898	null	null	null	null	4	False	False		FALSE	FALSE	01-CH2Cl2	NaN
21.1645	19.7096	17.0368	20.5504	20.8244	19.9093	18.7831	20.3532	17.5723	20.9567	21.2377	21.4562	null	null	1327	NaN	22,853	2572,2	361,1695	0,311	NaN	NaN	NaN	NaN	NaN	4,19	null	Unknown 899	null	null	null	null	4	False	False		FALSE	FALSE	05-MAN3	NaN
18.6654	19.307	16.1281	17.6485	18.0372	19.7017	18.7829	19.7957	16.8755	19.2272	19.0731	19.2499	null	null	1328	NaN	22,869	2574,26	216,147	0,467	NaN	NaN	NaN	NaN	NaN	9,08	null	Unknown 900	null	null	null	null	4	False	False		FALSE	FALSE	03-QC	NaN
18.1163	18.8722	13.1377	16.5174	17.6303	18.2824	19.0972	19.1451	16.0146	18.8809	16.986	18.9235	null	null	1329	NaN	22,874	2574,89	252,1228	0,244	NaN	NaN	NaN	NaN	NaN	51,29	null	Unknown 901	null	null	null	null	4	False	False		FALSE	FALSE	07-SOR3	NaN
25.2767	25.4672	22.448	24.8667	23.8667	25.225	24.2644	25.2218	21.5542	24.6976	23.6394	24.2721	null	null	1331	NaN	22,882	2575,96	73,05379	1	NaN	NaN	NaN	NaN	NaN	10	null	Unknown 902	null	null	null	null	4	False	False		FALSE	FALSE	28-NaCl1	NaN
20.8698	24.628	17.8495	24.4382	20.9019	24.8682	21.1383	24.1482	19.1815	23.8422	20.5731	23.8783	null	null	1332	NaN	22,908	2579,27	204,0964	0,156	NaN	NaN	NaN	NaN	NaN	5,13	null	Unknown 903	null	null	null	null	4	False	False		FALSE	FALSE	03-QC	NaN
18.0965	18.8719	16.5356	18.5709	18.6778	19.5285	18.4987	19.762	17.0868	18.8714	18.0588	18.2132	null	null	1333	NaN	22,914	2579,99	145,9709	0,778	NaN	NaN	NaN	NaN	NaN	9,14	null	Unknown 904	null	null	null	null	4	False	False		FALSE	FALSE	01-CH2Cl2	NaN
20.0177	19.2245	18.2623	19.6166	19.773	20.4292	20.0536	20.1654	19.0124	19.8705	19.7129	20.3685	null	null	1335	NaN	22,927	2581,73	58,09923	0,422	NaN	NaN	NaN	NaN	NaN	5,53	null	Unknown 905	null	null	null	null	4	False	False		FALSE	FALSE	03-QC	NaN
19.337	19.9009	18.1079	19.6906	19.4267	21.0191	20.237	20.9252	18.8267	19.8051	19.3145	19.6581	null	null	1338	NaN	22,948	2584,44	55,08401	0,622	NaN	NaN	NaN	NaN	NaN	5,82	null	Unknown 906	null	null	null	null	4	False	False		FALSE	FALSE	02-IR	NaN
19.341	21.9101	17.104	22.0354	19.703	22.9196	20.301	22.0422	18.8523	21.5586	18.9923	21.13	null	null	1339	NaN	22,966	2586,69	174,1264	0,133	NaN	NaN	NaN	NaN	NaN	5,81	null	Unknown 907	null	null	null	null	4	False	False		FALSE	FALSE	06-NaCl1	NaN
21.6297	21.8066	18.4374	21.9427	21.4986	22.1144	21.9269	21.4372	20.0545	21.637	21.3375	21.3118	null	null	1340	NaN	22,988	2589,47	205,1176	0,556	NaN	NaN	NaN	NaN	NaN	8,34	null	Unknown 908	null	null	null	null	4	False	False		FALSE	FALSE	16-NaCl3	NaN
22.2394	23.6492	19.2128	18.1419	23.3662	25.3251	17.0795	24.3788	21.1454	23.9737	22.8519	24.3006	null	null	1341	NaN	22,991	2589,87	183,0844	0,956	NaN	NaN	NaN	NaN	NaN	10,18	null	Unknown 909	null	null	null	null	4	False	False		FALSE	FALSE	07-SOR3	NaN
16.6259	19.7632	15.7584	19.7196	20.103	16.711	19.6933	20.4471	18.4894	19.8959	19.2176	19.8434	null	null	1342	NaN	22,997	2590,66	259,0847	0,689	NaN	NaN	NaN	NaN	NaN	6,74	null	Unknown 910	null	null	null	null	4	False	False		FALSE	FALSE	04-B2	NaN
18.5045	17.4094	16.041	17.1137	17.2148	17.0611	16.6082	18.0368	16.5899	17.9516	17.5329	17.0537	null	null	1344	NaN	23,007	2591,97	136,0637	0,289	NaN	NaN	NaN	NaN	NaN	3,95	null	Unknown 911	null	null	null	null	4	False	False		FALSE	FALSE	04-B2	NaN
18.3062	22.1941	19.1791	22.0594	22.0626	22.4265	22.3692	22.2218	18.5489	22.0419	21.9733	21.8594	null	null	1345	NaN	23,017	2593,17	117,0793	0,267	NaN	NaN	NaN	NaN	NaN	7,04	null	Unknown 912	null	null	null	null	4	False	False		FALSE	FALSE	04-B2	NaN
22.5314	18.4188	18.2177	22.1763	22.5171	22.7852	22.2944	22.1219	17.8488	22.0176	19.5978	23.2357	null	null	1348	NaN	23,091	2602,8	58,0718	0,178	NaN	NaN	NaN	NaN	NaN	5,44	null	Unknown 913	null	null	null	null	4	False	False		FALSE	FALSE	06-NaCl1	NaN
12.3795	11.4966	10.9548	15.3216	12.9705	12.8545	10.5634	12.5117	11.6217	13.6798	15.8917	18.4375	null	null	1349	NaN	23,098	2603,76	626,5151	0,311	NaN	NaN	NaN	NaN	NaN	3,72	null	Unknown 914	null	null	null	null	4	False	False		FALSE	FALSE	04-B2	NaN
18.8238	20.0496	18.0772	19.9047	18.8555	20.7507	19.4354	20.2757	19.4054	20.2056	18.8563	20.468	null	null	1350	NaN	23,114	2605,89	262,1247	0,356	NaN	NaN	NaN	NaN	NaN	5,43	null	Unknown 915	null	null	null	null	4	False	False		FALSE	FALSE	03-QC	NaN
18.8609	20.0072	13.4145	20.6614	17.7306	18.939	19.5264	20.0866	15.899	17.4892	19.4475	20.1147	null	null	1351	NaN	23,116	2606,15	437,1916	0,089	NaN	NaN	NaN	NaN	NaN	5,87	null	Unknown 916	null	null	null	null	4	False	False		FALSE	FALSE	06-NaCl1	NaN
17.6375	16.4371	15.8199	22.6388	19.2137	24.112	19.3936	14.5431	16.9378	16.0793	18.4418	20.3619	null	null	1352	NaN	23,12	2606,76	231,114	0,244	NaN	NaN	NaN	NaN	NaN	4,54	null	Unknown 917	null	null	null	null	4	False	False		FALSE	FALSE	05-MAN3	NaN
20.1365	21.9986	16.4615	21.8932	19.5044	22.4483	20.5026	21.5779	18.0099	21.4944	19.3979	21.3409	null	null	1353	NaN	23,131	2608,1	174,1161	0,378	NaN	NaN	NaN	NaN	NaN	9,65	null	Unknown 918	null	null	null	null	4	False	False		FALSE	FALSE	03-QC	NaN
23.6262	24.2167	21.7076	28.2305	25.0389	28.2825	24.971	27.8155	22.8971	21.651	24.4899	21.0704	null	null	1354	NaN	23,143	2609,74	73,02656	0,978	NaN	NaN	NaN	NaN	NaN	5,44	null	Unknown 919	null	null	null	null	4	False	False		FALSE	FALSE	36-K1	NaN
18.3664	19.1092	15.0723	18.9139	18.956	19.3974	19.3681	20.0248	16.163	19.4079	19.1977	19.8407	null	null	1355	NaN	23,144	2609,88	292,1796	0,222	NaN	NaN	NaN	NaN	NaN	3,82	null	Unknown 920	null	null	null	null	4	False	False		FALSE	FALSE	06-NaCl1	NaN
22.1575	25.2656	19.1382	23.3585	18.8209	23.2916	23.793	24.3221	21.2278	23.7888	23.1729	23.6629	null	null	1356	NaN	23,161	2612,2	204,09	0,467	NaN	NaN	NaN	NaN	NaN	5,84	null	Unknown 921	null	null	null	null	4	False	False		FALSE	FALSE	25-QC	NaN
18.0712	20.8005	16.5656	20.694	19.2726	19.4494	18.7061	19.9303	17.7095	20.9778	18.9212	18.4354	null	null	1358	NaN	23,177	2614,22	157,0985	0,2	NaN	NaN	NaN	NaN	NaN	4,66	null	Unknown 922	null	null	null	null	4	False	False		FALSE	FALSE	04-B2	NaN
24.2152	24.8469	20.2171	23.586	24.0865	26.0055	21.4907	25.2827	20.5277	24.9523	21.8505	24.3298	null	null	1359	NaN	23,189	2615,86	147,0664	0,867	NaN	NaN	NaN	NaN	NaN	5,92	null	Unknown 923	null	null	null	null	4	False	False		FALSE	FALSE	31-QC_220429175731	NaN
17.9647	25.84	16.5405	24.5656	17.5843	24.2616	15.6633	22.8501	14.0567	15.6505	13.3485	18.0096	null	null	1361	NaN	23,198	2617,09	230,1545	0,8	NaN	NaN	NaN	NaN	NaN	9,15	null	Unknown 924	null	null	null	null	4	False	False		FALSE	FALSE	30-K2	NaN
18.4057	18.481	16.5667	18.8235	18.4571	20.094	18.2336	19.7838	17.256	19.5427	17.3532	19.2124	null	null	1362	NaN	23,204	2617,85	299,0733	0,089	NaN	NaN	NaN	NaN	NaN	5,33	null	Unknown 925	null	null	null	null	4	False	False		FALSE	FALSE	06-NaCl1	NaN
16.9004	17.7678	13.9819	17.4211	17.4846	18.0457	18.3386	17.6933	16.2847	17.7816	18.669	18.136	null	null	1363	NaN	23,204	2617,85	254,1232	0,289	NaN	NaN	NaN	NaN	NaN	17,63	null	Unknown 926	null	null	null	null	4	False	False		FALSE	FALSE	03-QC	NaN
21.1274	23.0371	21.1679	23.5189	23.5451	25.1368	22.6869	25.4758	20.2949	22.3935	20.718	22.3523	null	null	1364	NaN	23,208	2618,44	103,0528	0,422	NaN	NaN	NaN	NaN	NaN	4,05	null	Unknown 927	null	null	null	null	4	False	False		FALSE	FALSE	06-NaCl1	NaN
18.5448	19.9086	16.1843	19.6175	18.4986	19.7866	19.2395	20.0608	17.7068	19.6142	18.2307	20.1941	null	null	1366	NaN	23,223	2620,44	316,126	0,244	NaN	NaN	NaN	NaN	NaN	9,59	null	Unknown 928	null	null	null	null	4	False	False		FALSE	FALSE	06-NaCl1	NaN
18.2358	18.9848	14.6669	19.1524	18.0956	19.579	17.2338	20.0642	17.957	20.07	18.4627	20.2985	null	null	1368	NaN	23,243	2623,11	316,1332	0,756	NaN	NaN	NaN	NaN	NaN	5,15	null	Unknown 929	null	null	null	null	4	False	False		FALSE	FALSE	03-QC	NaN
13.6411	15.8114	11.2972	14.8998	13.4716	17.166	14.3853	16.4202	14.5618	14.5085	14.4622	14.4772	null	null	1369	NaN	23,261	2625,48	455,1327	0,111	NaN	NaN	NaN	NaN	NaN	5,25	null	Unknown 930	null	null	null	null	4	False	False		FALSE	FALSE	06-NaCl1	NaN
20.595	19.3107	17.0847	18.2383	19.0517	17.44	20.0229	19.2083	17.3585	19.0813	20.0386	19.1496	null	null	1370	NaN	23,262	2625,62	437,1861	0,222	NaN	NaN	NaN	NaN	NaN	6,83	null	Unknown 931	null	null	null	null	4	False	False		FALSE	FALSE	03-QC	NaN
20.544	19.3418	17.6795	20.29	19.6758	20.2197	18.3896	19.8624	18.402	18.6821	19.463	20.39	null	null	1371	NaN	23,264	2625,92	206,9818	0,533	NaN	NaN	NaN	NaN	NaN	3,57	null	Unknown 932	null	null	null	null	4	False	False		FALSE	FALSE	01-CH2Cl2	NaN
22.4306	21.1464	18.3697	19.0453	20.4258	16.9078	21.113	19.8178	19.6636	19.7301	17.2258	20.0755	null	null	1372	NaN	23,267	2626,29	363,2028	0,356	NaN	NaN	NaN	NaN	NaN	12,63	null	Unknown 933	null	null	null	null	4	False	False		FALSE	FALSE	03-QC	NaN
19.2383	18.5067	17.8452	18.8048	18.3061	19.457	19.5282	19.769	19.946	19.1993	18.5712	19.7871	null	null	1373	NaN	23,274	2627,2	146,1597	0,422	NaN	NaN	NaN	NaN	NaN	5,31	null	Unknown 934	null	null	null	null	4	False	False		FALSE	FALSE	01-CH2Cl2	NaN
16.5432	18.5652	14.5265	18.3568	15.9186	18.6003	16.4952	17.8206	15.1273	17.5576	15.2778	17.9218	null	null	1374	NaN	23,282	2628,22	340,2547	0,178	NaN	NaN	NaN	NaN	NaN	4,63	null	Unknown 935	null	null	null	null	4	False	False		FALSE	FALSE	06-NaCl1	NaN
20.8981	18.4111	15.4468	19.5898	21.6935	20.4158	21.6371	20.3735	18.4208	17.8481	21.3556	18.9441	null	null	1375	NaN	23,286	2628,77	289,1625	0,133	NaN	NaN	NaN	NaN	NaN	6,33	null	Unknown 936	null	null	null	null	4	False	False		FALSE	FALSE	03-QC	NaN
25.2998	27.0649	22.0792	25.9139	24.0233	26.4462	24.2703	26.1672	23.4108	25.7188	26.371	26.1332	null	null	1376	NaN	23,288	2629,09	73,05426	0,4	NaN	NaN	NaN	NaN	NaN	4,52	null	Unknown 937	null	null	null	null	4	False	False		FALSE	FALSE	39-QC_220429232059	NaN
25.65	25.5565	22.9769	25.3786	25.7311	25.7304	26.4478	25.4151	24.5298	25.0984	26.2835	25.658	null	null	1377	NaN	23,314	2632,56	73,04077	1	NaN	NaN	NaN	NaN	NaN	259,59	null	Unknown 938	null	null	null	null	4	False	False		FALSE	FALSE	36-K1	NaN
18.411	18.8944	15.4982	18.4684	18.1052	18.8931	18.8627	18.9694	15.8026	18.3644	17.8994	19.5416	null	null	1378	NaN	23,342	2636,23	261,171	0,133	NaN	NaN	NaN	NaN	NaN	40,56	null	Unknown 939	null	null	null	null	4	False	False		FALSE	FALSE	01-CH2Cl2	NaN
16.7517	20.3228	15.3264	20.2483	19.2857	20.7154	19.8729	20.348	15.9746	20.1315	18.681	18.1546	null	null	1379	NaN	23,346	2636,86	247,1177	0,622	NaN	NaN	NaN	NaN	NaN	4,45	null	Unknown 940	null	null	null	null	4	False	False		FALSE	FALSE	03-QC	NaN
25.0124	24.9445	21.554	23.4509	25.585	25.4626	26.1747	24.237	23.4597	24.8299	24.7615	25.3587	null	null	1380	NaN	23,348	2637,09	73,0601	0,911	NaN	NaN	NaN	NaN	NaN	19,83	null	Unknown 941	null	null	null	null	4	False	False		FALSE	FALSE	26-B2	NaN
19.637	23.2667	19.1484	24.5085	20.1371	23.5436	21.6149	22.5504	20.662	23.1784	22.5183	21.8462	null	null	1381	NaN	23,372	2640,24	204,0921	0,956	NaN	NaN	NaN	NaN	NaN	6,19	null	Unknown 942	null	null	null	null	4	False	False		FALSE	FALSE	33-SOR1	NaN
20.2239	21.7005	18.9195	21.181	20.5343	22.2563	20.3906	21.2044	19.021	19.951	19.3658	20.5164	null	null	1382	NaN	23,374	2640,53	72,12192	0,511	NaN	NaN	NaN	NaN	NaN	3,73	null	Unknown 943	null	null	null	null	4	False	False		FALSE	FALSE	05-MAN3	NaN
22.0321	21.5108	21.823	20.8053	22.0231	21.314	22.9799	20.6214	21.5692	20.9413	14.0391	21.965	null	null	1383	NaN	23,391	2642,78	361,1729	0,511	NaN	NaN	NaN	NaN	NaN	5,23	null	Unknown 944	null	null	null	null	4	False	False		FALSE	FALSE	03-QC	NaN
17.7889	20.9249	16.463	20.6712	16.0112	21.5604	18.6394	19.0598	17.5394	20.9515	13.6596	21.1986	null	null	1384	NaN	23,392	2642,88	199,0715	0,467	NaN	NaN	NaN	NaN	NaN	6,08	null	Unknown 945	null	null	null	null	4	False	False		FALSE	FALSE	06-NaCl1	NaN
23.6974	24.8528	27.8445	25.0163	23.2577	24.8488	21.7692	22.7588	21.6606	24.1616	20.2823	24.0617	null	null	1385	NaN	23,393	2643,01	204,0787	0,867	NaN	NaN	NaN	NaN	NaN	14,46	null	Unknown 946	null	null	null	null	4	False	False		FALSE	FALSE	38-NaCl3	NaN
19.8301	19.7818	17.6339	19.9754	20.4305	19.1347	20.2125	19.6779	17.8105	19.519	19.6193	19.8561	null	null	1386	NaN	23,403	2644,45	316,1491	0,644	NaN	NaN	NaN	NaN	NaN	10,86	null	Unknown 947	null	null	null	null	4	False	False		FALSE	FALSE	03-QC	NaN
19.7005	21.0876	17.6432	21.7706	20.0238	21.9461	20.2177	21.0681	19.0446	20.9624	19.5874	20.4876	null	null	1387	NaN	23,414	2645,92	142,1321	0,267	NaN	NaN	NaN	NaN	NaN	4,38	null	Unknown 948	null	null	null	null	4	False	False		FALSE	FALSE	03-QC	NaN
23.7517	21.4069	19.6795	18.3304	13.4911	19.6514	13.4086	18.3589	20.0793	20.6432	24.4953	19.9051	null	null	1388	NaN	23,419	2646,57	361,2027	0,289	NaN	NaN	NaN	NaN	NaN	5,3	null	Unknown 949	null	null	null	null	4	False	False		FALSE	FALSE	06-NaCl1	NaN
20.0372	21.5326	18.8804	20.7133	20.2848	20.7137	20.2864	20.9755	18.2913	20.1935	19.5667	21.0528	null	null	1389	NaN	23,422	2646,95	72,14541	0,311	NaN	NaN	NaN	NaN	NaN	4,47	null	Unknown 950	null	null	null	null	4	False	False		FALSE	FALSE	06-NaCl1	NaN
22.0932	23.505	20.8076	24.0751	23.509	23.803	25.6142	24.0195	22.6084	24.7845	26.5711	24.8273	null	null	1390	NaN	23,441	2649,41	217,1088	0,511	NaN	NaN	NaN	NaN	NaN	6,9	null	Unknown 951	null	null	null	null	4	False	False		FALSE	FALSE	03-QC	NaN
19.245	20.3024	17.5155	21.2292	21.4557	20.1127	20.7461	20.5703	17.7889	18.2858	20.9602	18.4867	null	null	1391	NaN	23,45	2650,68	55,11735	1	NaN	NaN	NaN	NaN	NaN	7,5	null	Unknown 952	null	null	null	null	4	False	False		FALSE	FALSE	01-CH2Cl2	NaN
25.848	24.208	21.2893	24.9167	29.2245	26.3947	29.7811	26.3947	23.1844	25.9904	27.8071	25.1732	null	null	1393	NaN	23,462	2652,33	73,02434	0,844	NaN	NaN	NaN	NaN	NaN	3,87	null	Unknown 953	null	null	null	null	4	False	False		FALSE	FALSE	16-NaCl3	NaN
19.2699	22.6297	15.562	22.1864	19.0748	22.5676	19.4902	22.7072	16.473	22.3793	19.4266	22.5022	null	null	1394	NaN	23,467	2652,95	213,1647	0,289	NaN	NaN	NaN	NaN	NaN	12,83	null	Unknown 954	null	null	null	null	4	False	False		FALSE	FALSE	07-SOR3	NaN
22.2233	22.5601	19.015	22.5749	22.0983	22.8242	22.4919	22.5291	20.5821	22.3878	22.2455	22.4867	null	null	1395	NaN	23,479	2654,48	126,0784	0,378	NaN	NaN	NaN	NaN	NaN	9,62	null	Unknown 955	null	null	null	null	4	False	False		FALSE	FALSE	03-QC	NaN
17.9969	19.3758	23.1769	17.7892	20.4154	17.9454	20.9243	19.1613	18.2458	18.6177	19.5525	20.5314	null	null	1396	NaN	23,493	2656,46	116,0673	0,511	NaN	NaN	NaN	NaN	NaN	4,96	null	Unknown 956	null	null	null	null	4	False	False		FALSE	FALSE	01-CH2Cl2	NaN
20.8038	19.4553	20.2145	19.6961	21.9823	20.2618	23.2056	21.0843	18.1514	19.8404	18.6959	20.0074	null	null	1397	NaN	23,505	2658	149,095	0,8	NaN	NaN	NaN	NaN	NaN	6,07	null	Unknown 957	null	null	null	null	4	False	False		FALSE	FALSE	03-QC	NaN
20.1976	22.1077	18.8047	17.477	21.6355	20.5994	23.3762	19.1518	19.9847	20.9496	20.6161	21.0297	null	null	1398	NaN	23,508	2658,37	56,64179	0,4	NaN	NaN	NaN	NaN	NaN	5,24	null	Unknown 958	null	null	null	null	4	False	False		FALSE	FALSE	01-CH2Cl2	NaN
12.5107	11.7998	10.3225	13.8495	13.5258	14.7114	14.2497	13.0964	13.83	13.8145	13.7242	12.3376	null	null	1400	NaN	23,546	2663,42	507,1901	0,178	NaN	NaN	NaN	NaN	NaN	4,05	null	Unknown 959	null	null	null	null	4	False	False		FALSE	FALSE	03-QC	NaN
16.778	17.1261	15.8715	16.0632	16.8217	17.0661	17.3009	17.1247	15.393	16.3124	17.1171	17.7184	null	null	1401	NaN	23,546	2663,46	282,1813	0,178	NaN	NaN	NaN	NaN	NaN	3,3	null	Unknown 960	null	null	null	null	4	False	False		FALSE	FALSE	06-NaCl1	NaN
19.4597	15.6348	19.2991	29.1444	25.6381	21.6764	24.3652	27.8563	16.509	14.5416	21.0797	15.9202	null	null	1402	NaN	23,548	2663,76	169,0983	0,111	NaN	NaN	NaN	NaN	NaN	8,88	null	Unknown 961	null	null	null	null	4	False	False		FALSE	FALSE	06-NaCl1	NaN
25.8615	23.9613	22.6272	19.839	24.4715	22.3977	24.5279	18.3796	20.3405	24.5613	26.5589	21.6852	null	null	1403	NaN	23,567	2666,3	289,1212	0,333	NaN	NaN	NaN	NaN	NaN	27,58	null	Unknown 962	null	null	null	null	4	False	False		FALSE	FALSE	01-CH2Cl2	NaN
20.9896	21.5783	20.1058	18.643	20.3379	19.4345	21.134	18.944	20.0809	21.964	22.101	22.518	null	null	1404	NaN	23,593	2669,76	145,8673	0,111	NaN	NaN	NaN	NaN	NaN	7,64	null	Unknown 963	null	null	null	null	4	False	False		FALSE	FALSE	06-NaCl1	NaN
22.1048	21.308	15.5439	20.4119	21.2568	20.1918	16.9615	19.975	14.8628	19.5079	22.2141	19.0111	null	null	1405	NaN	23,605	2671,36	416,2203	0,378	NaN	NaN	NaN	NaN	NaN	8,76	null	Unknown 964	null	null	null	null	4	False	False		FALSE	FALSE	06-NaCl1	NaN
20.4183	20.8572	20.3084	21.1967	20.3801	20.9222	24.6169	20.9358	21.5588	22.0834	21.9438	20.3463	null	null	1406	NaN	23,615	2672,64	71,98737	0,6	NaN	NaN	NaN	NaN	NaN	6	null	Unknown 965	null	null	null	null	4	False	False		FALSE	FALSE	01-CH2Cl2	NaN
22.1896	21.3418	23.5662	22.0244	19.4857	21.0065	20.797	21.2419	20.2074	20.4481	21.899	21.1482	null	null	1407	NaN	23,62	2673,3	216,0736	0,4	NaN	NaN	NaN	NaN	NaN	7,61	null	Unknown 966	null	null	null	null	4	False	False		FALSE	FALSE	14-K1	NaN
20.22	21.5584	19.5863	20.8005	20.5256	20.9009	21.0402	21.242	18.5887	22.2357	19.6176	20.1117	null	null	1408	NaN	23,622	2673,58	128,1358	0,333	NaN	NaN	NaN	NaN	NaN	7,86	null	Unknown 967	null	null	null	null	4	False	False		FALSE	FALSE	03-QC	NaN
29.9913	29.5264	29.3913	29.4423	29.7823	29.4021	29.9378	29.3965	29.5445	29.6793	29.5387	29.8428	null	null	1409	NaN	23,633	2675,04	73,30785	0,489	NaN	NaN	NaN	NaN	NaN	737,51	null	Unknown 968	null	null	null	null	4	False	False		FALSE	FALSE	04-B2	NaN
28.8085	29.5097	22.4545	28.9067	24.0802	28.7494	22.3041	29.4971	29.6585	29.5418	24.5092	29.9498	null	null	1411	NaN	23,674	2680,61	169,0535	0,867	NaN	NaN	NaN	NaN	NaN	11,43	null	Unknown 969	null	null	null	null	4	False	False		FALSE	FALSE	39-QC_220429232059	NaN
23.8562	22.1925	23.3372	22.5193	23.6439	22.1631	21.96	22.1294	21.0795	22.7692	22.1608	22.8043	null	null	1412	NaN	23,69	2682,62	242,0004	0,333	NaN	NaN	NaN	NaN	NaN	45,44	null	Unknown 970	null	null	null	null	4	False	False		FALSE	FALSE	03-QC	NaN
19.9665	20.1691	11.749	20.1322	19.7386	20.0507	20.0449	19.8628	20.086	20.0694	19.8928	20.3568	null	null	1413	NaN	23,698	2683,71	455,1679	0,022	NaN	NaN	NaN	NaN	NaN	39,49	null	Unknown 971	null	null	null	null	4	False	False		FALSE	FALSE	06-NaCl1	NaN
30.0325	29.199	30.2878	21.2493	29.905	29.8903	30.1277	23.5542	29.7514	29.7863	25.4205	29.8692	null	null	1414	NaN	23,7	2683,96	146,9987	0,422	NaN	NaN	NaN	NaN	NaN	17,8	null	Unknown 972	null	null	null	null	4	False	False		FALSE	FALSE	10-MAN2	NaN
28.938	28.5276	29.2817	29.3186	29.874	29.5391	29.6034	30.6157	29.707	30.3606	29.3511	29.6089	null	null	1415	NaN	23,705	2684,62	73,33794	0,044	NaN	NaN	NaN	NaN	NaN	4,29	null	Unknown 973	null	null	null	null	4	False	False		FALSE	FALSE	06-NaCl1	NaN
30.178	30.1474	30.0851	30.1538	30.1586	30.2036	30.1793	30.1864	30.181	30.147	30.2149	30.1987	null	null	1416	NaN	23,715	2686,03	360,9932	0,8	NaN	NaN	NaN	NaN	NaN	151,75	null	Unknown 974	null	null	null	null	4	False	False		FALSE	FALSE	20-B	NaN
28.167	28.4776	28.8877	28.8837	28.9748	28.9872	29.0494	28.9713	29.3421	29.3515	29.3253	20.5032	null	null	1417	NaN	23,716	2686,13	169,0446	0,756	NaN	NaN	NaN	NaN	NaN	19,25	null	Unknown 975	null	null	null	null	4	False	False		FALSE	FALSE	11-SOR1	NaN
27.8401	27.7417	17.7435	27.6445	27.5766	27.5735	27.5293	27.7885	27.5838	27.9813	27.9051	27.6885	null	null	1418	NaN	23,719	2686,5	437,114	0,711	NaN	NaN	NaN	NaN	NaN	360,09	null	Unknown 976	null	null	null	null	4	False	False		FALSE	FALSE	03-QC	NaN
29.8422	29.08	30.0962	29.605	29.5849	29.5383	29.4897	29.4934	29.8123	23.3745	31.2033	31.5252	null	null	1419	NaN	23,72	2686,69	147,0058	0,689	NaN	NaN	NaN	NaN	NaN	25,05	null	Unknown 977	null	null	null	null	4	False	False		FALSE	FALSE	25-QC	NaN
30.4127	30.3415	30.499	30.3855	30.3625	30.3424	30.3218	30.3499	24.5095	30.3589	30.3836	30.3653	null	null	1420	NaN	23,73	2688,05	72,99436	0,178	NaN	NaN	NaN	NaN	NaN	99,57	null	Unknown 978	null	null	null	null	4	False	False		FALSE	FALSE	03-QC	NaN
25.9368	25.7951	16.6024	25.4131	25.5758	25.7914	25.5165	25.1539	25.6141	25.9116	26.0594	25.8226	null	null	1421	NaN	23,74	2689,31	451,2056	0,289	NaN	NaN	NaN	NaN	NaN	46,2	null	Unknown 979	null	null	null	null	4	False	False		FALSE	FALSE	06-NaCl1	NaN
28.5223	28.5669	28.8906	28.7336	28.7096	28.4211	28.6599	28.5598	28.654	28.6222	28.7103	28.6609	null	null	1422	NaN	23,742	2689,65	129,0197	0,267	NaN	NaN	NaN	NaN	NaN	9,74	null	Unknown 980	null	null	null	null	4	False	False		FALSE	FALSE	04-B2	NaN
28.5156	28.5042	18.9942	28.5633	28.5916	28.637	28.4794	28.7007	28.6048	28.5257	28.7034	28.6191	null	null	1425	NaN	23,772	2693,58	271,0466	0,222	NaN	NaN	NaN	NaN	NaN	31,71	null	Unknown 981	null	null	null	null	4	False	False		FALSE	FALSE	03-QC	NaN
29.3278	28.9876	18.6176	29.0851	22.9122	28.9704	29.0987	29.0109	20.3739	29.6269	29.0005	29.4844	null	null	1426	NaN	23,776	2694,17	362,1703	0,222	NaN	NaN	NaN	NaN	NaN	137,38	null	Unknown 982	null	null	null	null	4	False	False		FALSE	FALSE	06-NaCl1	NaN
26.0383	25.6477	18.9364	25.5206	24.689	24.2429	24.168	24.241	18.7598	24.9594	24.068	24.0116	null	null	1427	NaN	23,778	2694,58	127,0817	0,444	NaN	NaN	NaN	NaN	NaN	126,44	null	Unknown 983	null	null	null	null	4	False	False		FALSE	FALSE	03-QC	NaN
24.0605	23.0026	16.3731	22.1069	22.7171	21.9229	24.4602	22.639	22.9889	23.1576	24.4588	23.2633	null	null	1428	NaN	23,78	2694,7	289,1334	0,378	NaN	NaN	NaN	NaN	NaN	121,33	null	Unknown 984	null	null	null	null	4	False	False		FALSE	FALSE	04-B2	NaN
29.7082	29.958	20.7443	29.7592	30.0818	30.1517	29.8678	29.8697	29.905	29.9668	29.9321	30.3357	null	null	1431	NaN	23,805	2698,11	360,8555	0,489	NaN	NaN	NaN	NaN	NaN	176,59	null	Unknown 985	null	null	null	null	4	False	False		FALSE	FALSE	01-CH2Cl2	NaN
29.5385	29.4696	23.5242	28.1548	28.9045	28.1351	29.1398	28.5603	25.1137	30.3256	30.1198	29.0537	null	null	1432	NaN	23,806	2698,25	73,35314	0,578	NaN	NaN	NaN	NaN	NaN	412,01	null	Unknown 986	null	null	null	null	4	False	False		FALSE	FALSE	30-K2	NaN
19.9221	18.1707	14.0831	19.2296	21.1973	20.8288	23.8176	21.324	16.0063	21.8156	21.767	21.9246	null	null	1433	NaN	23,817	2699,68	194,1158	0,422	NaN	NaN	NaN	NaN	NaN	30,41	null	Unknown 987	null	null	null	null	4	False	False		FALSE	FALSE	01-CH2Cl2	NaN
19.431	18.3886	17.0087	18.9087	17.9417	18.958	18.8009	19.7045	16.2013	19.5219	20.1494	20.1741	null	null	1434	NaN	23,838	2702,65	281,0514	0,822	NaN	NaN	NaN	NaN	NaN	126,81	null	Unknown 988	null	null	null	null	4	False	False		FALSE	FALSE	01-CH2Cl2	NaN
22.906	25.209	18.9298	25.8868	23.2855	26.5464	24.1495	25.578	22.0237	25.0469	22.2689	25.2552	null	null	1435	NaN	23,888	2709,3	194,1076	0,689	NaN	NaN	NaN	NaN	NaN	199,44	null	Unknown 989	null	null	null	null	4	False	False		FALSE	FALSE	03-QC	NaN
18.0233	25.5465	16.7808	26.9874	20.6182	27.7623	20.7481	27.4033	17.5835	27.5358	22.0508	29.3625	null	null	1436	NaN	23,891	2709,8	438,1464	0,267	NaN	NaN	NaN	NaN	NaN	208,35	null	Unknown 990	null	null	null	null	4	False	False		FALSE	FALSE	04-B2	NaN
18.596	21.676	13.8292	18.1784	18.6128	20.1952	17.774	22.1223	13.3612	22.0076	21.5222	18.4073	null	null	1437	NaN	23,898	2710,78	247,128	0,444	NaN	NaN	NaN	NaN	NaN	7,48	null	Unknown 991	null	null	null	null	4	False	False		FALSE	FALSE	03-QC	NaN
25.7617	30.508	22.358	36.1817	26.8255	31.6806	25.6781	29.4465	20.7434	29.0091	24.7228	29.0239	null	null	1438	NaN	23,916	2713,13	361,4493	0,089	NaN	NaN	NaN	NaN	NaN	6,97	null	Unknown 992	null	null	null	null	4	False	False		FALSE	FALSE	06-NaCl1	NaN
19.3895	21.2161	16.7536	21.514	19.3646	22.1543	19.7241	22.5653	15.6305	21.2618	17.0161	20.7849	null	null	1439	NaN	23,92	2713,69	186,121	0,289	NaN	NaN	NaN	NaN	NaN	13,15	null	Unknown 993	null	null	null	null	4	False	False		FALSE	FALSE	05-MAN3	NaN
27.0781	28.5532	23.1599	29.7493	25.5777	26.749	24.9268	28.1937	22.5337	26.4697	28.1457	31.4751	null	null	1440	NaN	23,92	2713,75	73,02176	0,956	NaN	NaN	NaN	NaN	NaN	34,69	null	Unknown 994	null	null	null	null	4	False	False		FALSE	FALSE	04-B2	NaN
15.7525	17.4485	13.2624	16.5325	14.9317	17.8488	16.1236	19.2098	15.0226	18.801	15.3145	19.3883	null	null	1441	NaN	23,928	2714,79	423,2391	0,2	NaN	NaN	NaN	NaN	NaN	55	null	Unknown 995	null	null	null	null	4	False	False		FALSE	FALSE	03-QC	NaN
22.3487	24.5986	18.4113	21.6535	21.7989	23.954	20.2805	23.2278	14.6446	22.2762	18.2737	22.0996	null	null	1442	NaN	23,948	2717,61	127,0612	0,467	NaN	NaN	NaN	NaN	NaN	11,88	null	Unknown 996	null	null	null	null	4	False	False		FALSE	FALSE	01-CH2Cl2	NaN
23.2925	25.8989	18.7524	23.172	21.9717	23.6224	23.5834	27.0535	18.8261	27.6679	22.3184	28.3587	null	null	1444	NaN	23,968	2720,23	231,1061	0,667	NaN	NaN	NaN	NaN	NaN	12,74	null	Unknown 997	null	null	null	null	4	False	False		FALSE	FALSE	07-SOR3	NaN
20.4002	22.3048	16.9579	21.9583	23.7131	22.5344	20.3013	22.3729	17.0593	21.8164	21.0237	22.3908	null	null	1446	NaN	24,003	2725,12	199,0848	0,356	NaN	NaN	NaN	NaN	NaN	6,49	null	Unknown 998	null	null	null	null	4	False	False		FALSE	FALSE	04-B2	NaN
19.3261	19.8507	16.5057	20.0545	18.7587	20.6469	19.5604	20.5704	17.4516	20.0867	18.9902	20.5613	null	null	1447	NaN	24,01	2726,01	300,1279	0,089	NaN	NaN	NaN	NaN	NaN	6,31	null	Unknown 999	null	null	null	null	4	False	False		FALSE	FALSE	06-NaCl1	NaN
27.5569	27.0789	23.9459	26.7685	28.4611	27.4961	28.048	27.4288	24.9158	30.2519	27.4956	30.3961	null	null	1449	NaN	24,022	2727,68	217,0923	1	NaN	NaN	NaN	NaN	NaN	40,61	null	Unknown 1000	null	null	null	null	4	False	False		FALSE	FALSE	08-K2	NaN
24.4134	25.1822	21.0284	24.9268	24.5279	25.0404	25.9711	25.5137	21.7566	24.9454	24.4784	25.0704	null	null	1450	NaN	24,036	2729,54	75,04674	0,733	NaN	NaN	NaN	NaN	NaN	8,78	null	Unknown 1001	null	null	null	null	4	False	False		FALSE	FALSE	01-CH2Cl2	NaN
28.7615	26.9121	21.2115	26.374	26.5942	26.3843	28.8523	27.1556	21.473	25.0332	27.6135	26.4568	null	null	1451	NaN	24,038	2729,92	204,0861	0,578	NaN	NaN	NaN	NaN	NaN	6,93	null	Unknown 1002	null	null	null	null	4	False	False		FALSE	FALSE	17-QC_220428024012	NaN
21.5407	21.6633	19.1345	22.3052	21.6608	21.4919	20.9635	21.7759	18.9123	21.6712	21.5068	21.8347	null	null	1452	NaN	24,041	2730,21	72,04908	0,356	NaN	NaN	NaN	NaN	NaN	3,64	null	Unknown 1003	null	null	null	null	4	False	False		FALSE	FALSE	04-B2	NaN
19.8733	21.691	16.7814	21.1907	19.8096	22.3001	20.3842	22.2746	16.8683	21.5588	19.691	21.9095	null	null	1455	NaN	24,054	2732,06	223,0582	0,378	NaN	NaN	NaN	NaN	NaN	7,97	null	Unknown 1004	null	null	null	null	4	False	False		FALSE	FALSE	04-B2	NaN
20.2513	20.3398	19.2635	19.8425	22.0138	20.4272	22.8992	21.5966	19.7025	20.8309	22.1629	21.1902	null	null	1456	NaN	24,075	2734,98	216,211	0,022	NaN	NaN	NaN	NaN	NaN	44,26	null	Unknown 1005	null	null	null	null	4	False	False		FALSE	FALSE	06-NaCl1	NaN
21.7471	23.0054	18.3494	22.2531	21.7095	23.2116	22.2276	23.0225	18.8984	22.4357	21.5466	22.7285	null	null	1457	NaN	24,082	2735,88	155,0944	0,578	NaN	NaN	NaN	NaN	NaN	8,98	null	Unknown 1006	null	null	null	null	4	False	False		FALSE	FALSE	01-CH2Cl2	NaN
16.8514	22.6363	15.5718	22.5544	18.0976	24.5581	17.8505	23.6757	15.9915	22.6497	16.9897	22.2759	null	null	1458	NaN	24,085	2736,24	297,1339	0,422	NaN	NaN	NaN	NaN	NaN	75,23	null	Unknown 1007	null	null	null	null	4	False	False		FALSE	FALSE	03-QC	NaN
21.2608	22.1782	17.7827	20.7425	21.1597	20.62	20.5457	21.4133	18.7295	21.4777	22.7632	21.9914	null	null	1460	NaN	24,099	2738,18	207,0815	0,933	NaN	NaN	NaN	NaN	NaN	51,99	null	Unknown 1008	null	null	null	null	4	False	False		FALSE	FALSE	01-CH2Cl2	NaN
25.2553	23.4097	19.1978	20.353	21.7699	20.4811	22.5818	18.4594	18.8342	22.2514	24.0219	19.3441	null	null	1461	NaN	24,101	2738,45	122,0802	0,622	NaN	NaN	NaN	NaN	NaN	85,44	null	Unknown 1009	null	null	null	null	4	False	False		FALSE	FALSE	03-QC	NaN
23.5876	22.3967	19.0821	21.7496	20.2867	21.682	21.2115	22.2919	19.0678	22.1312	23.8225	23.2636	null	null	1462	NaN	24,105	2739,09	203,0813	0,333	NaN	NaN	NaN	NaN	NaN	20,17	null	Unknown 1010	null	null	null	null	4	False	False		FALSE	FALSE	04-B2	NaN
20.4665	21.4273	19.3257	19.4511	18.7661	19.7663	20.0137	21.0718	19.4004	19.871	21.7971	20.7692	null	null	1463	NaN	24,114	2740,22	215,9996	0,2	NaN	NaN	NaN	NaN	NaN	9,63	null	Unknown 1011	null	null	null	null	4	False	False		FALSE	FALSE	04-B2	NaN
27.4316	26.7618	23.4056	25.658	25.7794	25.989	27.4086	26.3695	24.416	26.3054	27.4397	26.6979	null	null	1464	NaN	24,14	2743,82	103,0601	0,4	NaN	NaN	NaN	NaN	NaN	16,23	null	Unknown 1012	null	null	null	null	4	False	False		FALSE	FALSE	03-QC	NaN
24.8936	22.8457	20.1664	23.1235	22.5622	23.2866	23.0227	23.2149	18.7234	21.3342	21.5986	21.5376	null	null	1466	NaN	24,152	2745,48	58,0845	0,133	NaN	NaN	NaN	NaN	NaN	6,77	null	Unknown 1013	null	null	null	null	4	False	False		FALSE	FALSE	07-SOR3	NaN
29.3349	28.8221	24.8723	26.7582	28.2904	27.2175	29.402	27.9595	26.1895	27.7244	29.2849	27.9	null	null	1467	NaN	24,154	2745,77	73,02646	0,978	NaN	NaN	NaN	NaN	NaN	30,02	null	Unknown 1014	null	null	null	null	4	False	False		FALSE	FALSE	12-B3	NaN
26.2714	26.1792	22.2901	25.2262	25.4526	25.933	28.5528	25.7166	23.2125	26.1056	26.6038	26.6622	null	null	1468	NaN	24,158	2746,3	204,1022	0,733	NaN	NaN	NaN	NaN	NaN	10,27	null	Unknown 1015	null	null	null	null	4	False	False		FALSE	FALSE	04-B2	NaN
28.7988	28.105	24.5737	26.6887	27.8052	27.1045	28.3362	27.1734	25.52	27.5111	28.0789	27.9072	null	null	1469	NaN	24,159	2746,43	217,0878	1	NaN	NaN	NaN	NaN	NaN	16,81	null	Unknown 1016	null	null	null	null	4	False	False		FALSE	FALSE	30-K2	NaN
22.8315	22.8993	17.9603	22.3091	22.3919	23.2764	20.4725	23.206	20.4278	22.6762	22.7048	23.3901	null	null	1470	NaN	24,173	2748,3	58,06171	0,511	NaN	NaN	NaN	NaN	NaN	11,08	null	Unknown 1017	null	null	null	null	4	False	False		FALSE	FALSE	04-B2	NaN
20.5826	21.637	17.4048	20.7104	20.5094	21.4788	22.5074	21.7512	19.0563	21.1792	20.5814	21.3528	null	null	1471	NaN	24,185	2750,06	216,1333	0,4	NaN	NaN	NaN	NaN	NaN	49,54	null	Unknown 1018	null	null	null	null	4	False	False		FALSE	FALSE	03-QC	NaN
28.1926	28.5152	23.2853	26.5849	27.1636	26.8861	25.7784	27.8688	24.6021	28.3392	27.1318	27.9221	null	null	1472	NaN	24,192	2750,98	73,03925	1	NaN	NaN	NaN	NaN	NaN	82,8	null	Unknown 1019	null	null	null	null	4	False	False		FALSE	FALSE	28-NaCl1	NaN
19.9858	20.4146	15.2669	19.8847	18.8653	20.7547	17.6335	20.3387	15.9486	20.0868	18.9957	20.7917	null	null	1473	NaN	24,208	2753,17	288,1752	0,067	NaN	NaN	NaN	NaN	NaN	5,88	null	Unknown 1020	null	null	null	null	4	False	False		FALSE	FALSE	07-SOR3	NaN
21.7005	22.4969	17.8708	21.9575	21.5479	22.6671	21.8883	22.5403	18.6971	21.9127	22.0658	22.5724	null	null	1475	NaN	24,219	2754,7	289,1385	0,644	NaN	NaN	NaN	NaN	NaN	35,5	null	Unknown 1021	null	null	null	null	4	False	False		FALSE	FALSE	05-MAN3	NaN
19.6259	22.0258	15.8378	21.415	19.1538	21.8625	19.6497	22.3451	16.427	21.7171	17.6609	22.0705	null	null	1477	NaN	24,245	2758,21	225,1479	0,422	NaN	NaN	NaN	NaN	NaN	10,02	null	Unknown 1022	null	null	null	null	4	False	False		FALSE	FALSE	03-QC	NaN
21.5796	21.7958	19.103	21.0162	21.1288	21.7693	21.9247	22.0287	18.2572	21.4682	21.5077	21.7585	null	null	1479	NaN	24,254	2759,44	259,0982	0,178	NaN	NaN	NaN	NaN	NaN	7,33	null	Unknown 1023	null	null	null	null	4	False	False		FALSE	FALSE	05-MAN3	NaN
26.5344	25.8745	24.2482	25.7586	26.7719	26.6726	27.4525	26.5473	23.9515	26.0631	28.4875	27.4841	null	null	1480	NaN	24,264	2760,89	217,0838	1	NaN	NaN	NaN	NaN	NaN	12,31	null	Unknown 1024	null	null	null	null	4	False	False		FALSE	FALSE	15-MAN1	NaN
24.7719	23.6335	21.486	23.6892	24.7263	24.1801	24.6784	23.8409	20.9819	23.6914	24.9061	24.7069	null	null	1481	NaN	24,269	2761,45	133,0138	0,511	NaN	NaN	NaN	NaN	NaN	9,7	null	Unknown 1025	null	null	null	null	4	False	False		FALSE	FALSE	02-IR	NaN
19.5919	20.4457	17.4651	20.2811	18.9643	21.2183	20.5488	21.6952	18.3468	19.1529	19.8653	20.7502	null	null	1482	NaN	24,27	2761,59	82,15274	0,756	NaN	NaN	NaN	NaN	NaN	13,77	null	Unknown 1026	null	null	null	null	4	False	False		FALSE	FALSE	01-CH2Cl2	NaN
20.6881	20.8948	16.6298	20.2366	20.5683	21.3551	21.1161	21.2811	17.4786	20.6869	20.4358	21.3142	null	null	1483	NaN	24,27	2761,61	241,1206	0,333	NaN	NaN	NaN	NaN	NaN	5,17	null	Unknown 1027	null	null	null	null	4	False	False		FALSE	FALSE	06-NaCl1	NaN
21.392	21.0351	17.688	20.4755	21.2204	21.1683	18.9093	21.6949	19.1916	20.8726	18.2267	21.398	null	null	1484	NaN	24,282	2763,24	172,1284	0,489	NaN	NaN	NaN	NaN	NaN	7,28	null	Unknown 1028	null	null	null	null	4	False	False		FALSE	FALSE	06-NaCl1	NaN
20.5321	20.0875	16.5848	19.6773	19.866	21.1007	19.9629	21.3619	18.9734	20.2338	18.9811	20.4525	null	null	1485	NaN	24,301	2765,96	186,0807	0,244	NaN	NaN	NaN	NaN	NaN	5,17	null	Unknown 1029	null	null	null	null	4	False	False		FALSE	FALSE	07-SOR3	NaN
25.1399	24.3451	20.9387	23.9119	24.8566	24.6979	25.4879	24.458	22.3684	23.9579	25.0393	24.485	null	null	1486	NaN	24,315	2767,78	193,0635	0,822	NaN	NaN	NaN	NaN	NaN	44,92	null	Unknown 1030	null	null	null	null	4	False	False		FALSE	FALSE	02-IR	NaN
20.4071	22.1381	18.4226	20.7648	20.209	21.3568	20.9453	21.5949	19.5698	21.2767	21.4182	21.5808	null	null	1487	NaN	24,331	2769,93	71,88202	0,2	NaN	NaN	NaN	NaN	NaN	6,59	null	Unknown 1031	null	null	null	null	4	False	False		FALSE	FALSE	05-MAN3	NaN
20.8134	22.4402	18.5582	22.6009	22.1856	23.9418	25.2367	23.9673	20.1706	24.1553	25.2553	23.9645	null	null	1488	NaN	24,337	2770,8	74,12624	0,8	NaN	NaN	NaN	NaN	NaN	6,63	null	Unknown 1032	null	null	null	null	4	False	False		FALSE	FALSE	01-CH2Cl2	NaN
16.8462	15.9168	13.9573	16.1384	15.9529	17.06	16.6162	17.0822	14.2757	16.3078	15.2757	16.4149	null	null	1489	NaN	24,344	2771,79	326,1796	0,311	NaN	NaN	NaN	NaN	NaN	7,22	null	Unknown 1033	null	null	null	null	4	False	False		FALSE	FALSE	04-B2	NaN
19.6868	20.9427	16.8285	20.695	19.7929	19.8037	20.1888	21.1904	16.6888	21.2012	20.4897	19.777	null	null	1490	NaN	24,364	2774,52	307,1308	0,444	NaN	NaN	NaN	NaN	NaN	4,94	null	Unknown 1034	null	null	null	null	4	False	False		FALSE	FALSE	05-MAN3	NaN
24.0786	26.5144	21.2827	24.6136	23.4892	25.3126	24.5027	25.2621	22.2397	24.7927	23.9027	25.1396	null	null	1491	NaN	24,382	2776,92	103,0654	0,044	NaN	NaN	NaN	NaN	NaN	8,21	null	Unknown 1035	null	null	null	null	4	False	False		FALSE	FALSE	06-NaCl1	NaN
18.8936	18.6535	16.6945	19.3829	19.027	19.882	19.3191	19.1619	18.8761	19.6295	18.4268	18.2914	null	null	1492	NaN	24,391	2778,16	267,1031	0,111	NaN	NaN	NaN	NaN	NaN	4,31	null	Unknown 1036	null	null	null	null	4	False	False		FALSE	FALSE	06-NaCl1	NaN
19.2293	22.3069	16.6374	21.7666	20.1683	22.3084	20.832	22.342	19.1827	22.0654	20.5674	22.3072	null	null	1493	NaN	24,391	2778,27	211,0448	0,422	NaN	NaN	NaN	NaN	NaN	7,88	null	Unknown 1037	null	null	null	null	4	False	False		FALSE	FALSE	05-MAN3	NaN
19.8405	22.1573	16.8868	21.3976	18.88	22.4756	19.6827	22.8119	18.7914	21.8106	19.2169	21.8783	null	null	1494	NaN	24,398	2779,19	299,0806	0,511	NaN	NaN	NaN	NaN	NaN	7,54	null	Unknown 1038	null	null	null	null	4	False	False		FALSE	FALSE	03-QC	NaN
27.2528	27.2293	21.7808	27.1668	24.4932	26.3917	27.9738	26.3599	26.1016	27.016	27.0018	25.8756	null	null	1495	NaN	24,406	2780,28	204,0937	0,733	NaN	NaN	NaN	NaN	NaN	8,92	null	Unknown 1039	null	null	null	null	4	False	False		FALSE	FALSE	03-QC	NaN
22.5795	21.87	20.7602	23.2279	23.0871	23.7395	23.5474	23.5655	22.4538	23.7234	23.9734	24.3519	null	null	1496	NaN	24,407	2780,41	207,044	0,333	NaN	NaN	NaN	NaN	NaN	6,08	null	Unknown 1040	null	null	null	null	4	False	False		FALSE	FALSE	01-CH2Cl2	NaN
19.7062	22.1362	16.8353	21.598	20.3138	22.2013	20.9606	22.385	19.2563	22.14	20.5624	22.3751	null	null	1498	NaN	24,443	2785,36	211,0966	0,689	NaN	NaN	NaN	NaN	NaN	6,57	null	Unknown 1041	null	null	null	null	4	False	False		FALSE	FALSE	03-QC	NaN
20.8728	21.7851	18.3062	21.188	20.8902	21.8873	20.984	22.1803	19.8182	21.1187	21.0919	21.2223	null	null	1499	NaN	24,446	2785,76	262,1225	0,267	NaN	NaN	NaN	NaN	NaN	18,45	null	Unknown 1042	null	null	null	null	4	False	False		FALSE	FALSE	03-QC	NaN
21.9039	21.4413	18.6023	19.5973	19.3158	20.2474	19.6615	20.6216	19.9701	20.6534	20.0145	20.242	null	null	1500	NaN	24,466	2788,47	360,3265	0,267	NaN	NaN	NaN	NaN	NaN	10,34	null	Unknown 1043	null	null	null	null	4	False	False		FALSE	FALSE	03-QC	NaN
24.4206	23.7982	18.5331	22.5858	18.739	22.3212	23.6692	22.5357	20.0654	22.8852	23.8349	23.4064	null	null	1501	NaN	24,466	2788,52	175,0528	0,444	NaN	NaN	NaN	NaN	NaN	16,66	null	Unknown 1044	null	null	null	null	4	False	False		FALSE	FALSE	05-MAN3	NaN
20.9297	20.7534	17.3019	19.5844	20.2257	19.972	20.838	20.4044	17.9797	20.3842	20.9901	20.984	null	null	1503	NaN	24,473	2789,5	289,145	0,089	NaN	NaN	NaN	NaN	NaN	15,74	null	Unknown 1045	null	null	null	null	4	False	False		FALSE	FALSE	10-MAN2	NaN
19.4556	25.3342	17.9107	25.1225	19.9678	25.8923	24.7601	26.4158	20.0943	25.5481	23.7113	25.5285	null	null	1504	NaN	24,518	2795,61	209,0861	0,756	NaN	NaN	NaN	NaN	NaN	178,97	null	Unknown 1046	null	null	null	null	4	False	False		FALSE	FALSE	01-CH2Cl2	NaN
21.7567	22.002	18.7798	21.6387	22.1439	23.1529	22.641	20.7314	20.2091	20.2044	21.9859	20.5217	null	null	1505	NaN	24,545	2799,49	79,06508	0,067	NaN	NaN	NaN	NaN	NaN	3,98	null	Unknown 1047	null	null	null	null	4	False	False		FALSE	FALSE	06-NaCl1	NaN
26.1619	25.998	22.9884	25.7853	26.2951	26.235	24.6364	26.1814	21.318	25.5643	24.0968	25.8665	null	null	1506	NaN	24,549	2799,9	160,0969	0,6	NaN	NaN	NaN	NaN	NaN	13,21	null	Unknown 1048	null	null	null	null	4	False	False		FALSE	FALSE	03-QC	NaN
27.2401	29.3158	25.624	28.6966	26.6228	29.2473	29.572	29.3736	27.0678	29.027	29.3237	29.2743	null	null	1507	NaN	24,551	2800,25	73,03041	0,978	NaN	NaN	NaN	NaN	NaN	21,09	null	Unknown 1049	null	null	null	null	4	False	False		FALSE	FALSE	40-SOR2	NaN
29.3536	28.8522	25.0307	27.852	28.6077	28.1051	29.1955	28.8034	26.613	28.4266	29.8807	28.9665	null	null	1509	NaN	24,572	2803,06	73,02768	1	NaN	NaN	NaN	NaN	NaN	23,35	null	Unknown 1050	null	null	null	null	4	False	False		FALSE	FALSE	16-NaCl3	NaN
20.1325	20.2638	17.5586	19.7557	20.0721	20.9048	20.4898	20.6682	17.7255	19.4073	19.6156	20.6759	null	null	1511	NaN	24,584	2804,83	96,13046	0,356	NaN	NaN	NaN	NaN	NaN	14,15	null	Unknown 1051	null	null	null	null	4	False	False		FALSE	FALSE	01-CH2Cl2	NaN
29.2879	28.9224	23.8441	28.167	28.2659	28.5792	25.9594	28.5474	23.9328	28.3413	25.8518	28.8156	null	null	1512	NaN	24,59	2805,64	73,03069	0,867	NaN	NaN	NaN	NaN	NaN	30,99	null	Unknown 1052	null	null	null	null	4	False	False		FALSE	FALSE	38-NaCl3	NaN
26.1265	27.2594	23.6737	26.8245	26.5306	27.5269	27.9254	27.2982	24.8909	27.1211	26.5841	27.7825	null	null	1513	NaN	24,591	2805,84	204,0819	0,822	NaN	NaN	NaN	NaN	NaN	15,02	null	Unknown 1053	null	null	null	null	4	False	False		FALSE	FALSE	28-NaCl1	NaN
23.4362	23.0727	14.9017	20.7659	24.8559	22.8496	20.5227	20.1946	18.4775	20.9777	23.856	23.0933	null	null	1514	NaN	24,592	2805,98	437,2993	0,489	NaN	NaN	NaN	NaN	NaN	34,56	null	Unknown 1054	null	null	null	null	4	False	False		FALSE	FALSE	04-B2	NaN
20.1614	18.4108	14.0578	18.8502	16.791	19.883	20.9602	19.6488	14.0327	17.8305	15.4601	18.4674	null	null	1515	NaN	24,608	2808,16	370,163	0,333	NaN	NaN	NaN	NaN	NaN	35,61	null	Unknown 1055	null	null	null	null	4	False	False		FALSE	FALSE	03-QC	NaN
23.3806	23.6523	19.8411	22.4799	19.4155	22.6649	21.9051	22.2165	19.9641	21.731	21.934	22.4099	null	null	1516	NaN	24,618	2809,65	79,07883	0,644	NaN	NaN	NaN	NaN	NaN	18,58	null	Unknown 1056	null	null	null	null	4	False	False		FALSE	FALSE	03-QC	NaN
23.7833	24.6579	24.4808	24.3809	23.8842	25.4332	27.0036	27.4664	21.6384	24.83	24.2883	27.2678	null	null	1517	NaN	24,629	2811,28	204,0993	0,867	NaN	NaN	NaN	NaN	NaN	32,54	null	Unknown 1057	null	null	null	null	4	False	False		FALSE	FALSE	30-K2	NaN
22.729	23.3159	17.6314	22.6734	22.0427	22.9009	23.0722	23.497	18.8894	23.1995	24.0265	23.7604	null	null	1518	NaN	24,64	2812,78	203,0179	0,156	NaN	NaN	NaN	NaN	NaN	6,65	null	Unknown 1058	null	null	null	null	4	False	False		FALSE	FALSE	06-NaCl1	NaN
18.5162	19.9863	18.0657	20.6636	19.1079	21.2606	20.692	21.2144	18.9543	19.4024	19.3582	20.4943	null	null	1519	NaN	24,65	2814,13	146,2109	0,267	NaN	NaN	NaN	NaN	NaN	16,44	null	Unknown 1059	null	null	null	null	4	False	False		FALSE	FALSE	04-B2	NaN
18.5333	18.439	14.4952	18.607	18.7056	20.6862	17.6141	20.8219	16.2822	19.3727	18.9636	19.4053	null	null	1520	NaN	24,667	2816,44	238,1174	0,311	NaN	NaN	NaN	NaN	NaN	27,88	null	Unknown 1060	null	null	null	null	4	False	False		FALSE	FALSE	03-QC	NaN
19.9737	23.164	16.8687	22.1531	19.7228	24.37	19.7149	23.9401	18.5127	22.3728	19.9	22.4202	null	null	1521	NaN	24,672	2817,18	245,1049	0,178	NaN	NaN	NaN	NaN	NaN	22,57	null	Unknown 1061	null	null	null	null	4	False	False		FALSE	FALSE	03-QC	NaN
28.0267	28.5834	25.1318	28.535	28.0731	28.4257	28.5096	28.5919	26.0824	27.8327	28.1447	28.9203	null	null	1523	NaN	24,676	2817,79	73,03406	1	NaN	NaN	NaN	NaN	NaN	12,19	null	Unknown 1062	null	null	null	null	4	False	False		FALSE	FALSE	36-K1	NaN
15.1365	20.3497	9.83552	18.5037	16.1674	21.3293	17.6615	24.6923	15.067	23.8561	16.6814	24.0511	null	null	1524	NaN	24,682	2818,56	461,1821	0,267	NaN	NaN	NaN	NaN	NaN	10,73	null	Unknown 1063	null	null	null	null	4	False	False		FALSE	FALSE	03-QC	NaN
23.7512	23.5379	20.0962	19.846	22.9405	23.2586	23.9799	23.8997	21.695	20.9497	24.7102	23.9389	null	null	1525	NaN	24,693	2820,17	160,0903	0,444	NaN	NaN	NaN	NaN	NaN	26,38	null	Unknown 1064	null	null	null	null	4	False	False		FALSE	FALSE	05-MAN3	NaN
24.1111	24.2347	20.6868	24.898	23.4523	25.7105	24.7124	25.5746	21.6093	25.0447	23.5864	25.3925	null	null	1526	NaN	24,697	2820,69	204,0866	0,089	NaN	NaN	NaN	NaN	NaN	5,92	null	Unknown 1065	null	null	null	null	4	False	False		FALSE	FALSE	06-NaCl1	NaN
19.3876	20.0591	15.2738	20.2215	19.6352	20.4139	21.1674	20.4984	16.0127	19.509	19.944	19.7696	null	null	1527	NaN	24,706	2822,03	353,1611	0,178	NaN	NaN	NaN	NaN	NaN	41,37	null	Unknown 1066	null	null	null	null	4	False	False		FALSE	FALSE	04-B2	NaN
20.5303	22.3963	17.1719	21.8065	20.3871	22.8246	20.9127	22.4406	18.7957	22.115	20.4954	22.3192	null	null	1529	NaN	24,725	2824,58	173,104	0,267	NaN	NaN	NaN	NaN	NaN	6,07	null	Unknown 1067	null	null	null	null	4	False	False		FALSE	FALSE	08-K2	NaN
21.4826	21.9813	18.3587	21.8666	20.4589	22.7851	21.9551	22.8506	19.5705	22.5164	20.7899	22.9942	null	null	1530	NaN	24,737	2826,39	207,0349	0,644	NaN	NaN	NaN	NaN	NaN	49,16	null	Unknown 1068	null	null	null	null	4	False	False		FALSE	FALSE	01-CH2Cl2	NaN
24.3684	24.312	21.0353	25.8295	23.8028	25.0275	24.0235	25.5908	21.932	24.9914	23.5406	25.2869	null	null	1531	NaN	24,752	2828,39	204,125	0,111	NaN	NaN	NaN	NaN	NaN	11,38	null	Unknown 1069	null	null	null	null	4	False	False		FALSE	FALSE	04-B2	NaN
22.2999	22.8045	20.8104	20.6388	22.3111	23.4536	22.808	23.0266	21.8401	22.6247	22.1697	23.0814	null	null	1532	NaN	24,756	2828,99	57,0859	0,356	NaN	NaN	NaN	NaN	NaN	53,01	null	Unknown 1070	null	null	null	null	4	False	False		FALSE	FALSE	03-QC	NaN
24.1356	24.5353	20.5069	24.7577	24.4243	25.2693	25.3866	25.2251	22.5905	24.0844	23.9824	24.2845	null	null	1533	NaN	24,771	2831,16	361,1667	1	NaN	NaN	NaN	NaN	NaN	38,53	null	Unknown 1071	null	null	null	null	4	False	False		FALSE	FALSE	04-B2	NaN
20.6825	23.4303	18.9372	22.1697	19.5774	23.85	21.8835	23.54	18.2871	23.2603	22.1137	24.0089	null	null	1535	NaN	24,791	2833,91	207,0667	0,778	NaN	NaN	NaN	NaN	NaN	19,66	null	Unknown 1072	null	null	null	null	4	False	False		FALSE	FALSE	01-CH2Cl2	NaN
20.5988	21.6192	17.8579	21.5735	20.4451	21.7082	20.7857	21.5202	18.273	21.3638	20.5675	21.6719	null	null	1536	NaN	24,813	2836,98	173,1295	0,156	NaN	NaN	NaN	NaN	NaN	5,17	null	Unknown 1073	null	null	null	null	4	False	False		FALSE	FALSE	06-NaCl1	NaN
11.1478	13.4148	10.701	22.5124	17.3391	23.2254	16.9488	19.6972	16.4134	18.5898	12.2423	18.671	null	null	1537	NaN	24,818	2837,75	236,0909	0,844	NaN	NaN	NaN	NaN	NaN	88,11	null	Unknown 1074	null	null	null	null	4	False	False		FALSE	FALSE	01-CH2Cl2	NaN
17.4828	22.8559	13.7109	23.1311	18.0076	23.2907	17.9111	23.2176	13.3415	22.3227	15.9996	22.8854	null	null	1539	NaN	24,82	2838,05	462,1975	0,044	NaN	NaN	NaN	NaN	NaN	2,88	null	Unknown 1075	null	null	null	null	4	False	False		FALSE	FALSE	06-NaCl1	NaN
25.3368	27.5954	20.1599	27.4129	22.2104	28.0753	25.7901	27.7932	22.3413	27.227	21.9999	27.6482	null	null	1540	NaN	24,823	2838,39	147,1618	0,978	NaN	NaN	NaN	NaN	NaN	56,89	null	Unknown 1076	null	null	null	null	4	False	False		FALSE	FALSE	01-CH2Cl2	NaN
19.9103	19.5855	16.2232	19.2419	19.2014	19.8796	19.8457	20.1395	16.8472	19.7666	19.4184	19.8388	null	null	1541	NaN	24,838	2840,62	281,0624	0,067	NaN	NaN	NaN	NaN	NaN	6,5	null	Unknown 1077	null	null	null	null	4	False	False		FALSE	FALSE	01-CH2Cl2	NaN
15.7631	20.7458	13.1477	20.7544	16.496	22.1937	16.4087	22.0553	15.09	21.8209	16.952	21.5483	null	null	1543	NaN	24,853	2842,7	344,3594	0,067	NaN	NaN	NaN	NaN	NaN	29,58	null	Unknown 1078	null	null	null	null	4	False	False		FALSE	FALSE	10-MAN2	NaN
18.266	20.8983	16.2377	20.4851	18.1036	21.3023	17.7919	21.1051	16.6124	20.5158	18.087	20.9397	null	null	1544	NaN	24,857	2843,29	123,1421	0,4	NaN	NaN	NaN	NaN	NaN	7,66	null	Unknown 1079	null	null	null	null	4	False	False		FALSE	FALSE	06-NaCl1	NaN
14.0732	14.2347	12.2564	15.6447	14.9484	15.7607	15.2857	16.3251	11.8317	15.0157	14.7754	16.1728	null	null	1546	NaN	24,897	2848,94	482,2669	0,2	NaN	NaN	NaN	NaN	NaN	8,64	null	Unknown 1080	null	null	null	null	4	False	False		FALSE	FALSE	03-QC	NaN
19.0535	18.8629	15.6689	18.3726	18.4429	18.9132	20.4599	20.0246	16.5282	18.3115	19.8316	18.5713	null	null	1547	NaN	24,898	2849	281,0927	0,333	NaN	NaN	NaN	NaN	NaN	6,05	null	Unknown 1081	null	null	null	null	4	False	False		FALSE	FALSE	03-QC	NaN
18.5613	19.6184	17.3649	19.8732	20.7197	21.6505	21.7554	21.7082	21.2026	20.5571	21.6613	21.1282	null	null	1548	NaN	24,918	2851,76	57,07594	0,267	NaN	NaN	NaN	NaN	NaN	5,63	null	Unknown 1082	null	null	null	null	4	False	False		FALSE	FALSE	03-QC	NaN
18.4698	18.0261	17.2113	24.9866	20.0786	27.0456	20.0612	26.2829	18.5999	20.4369	20.3747	19.2362	null	null	1549	NaN	24,949	2856,26	210,9691	0,089	NaN	NaN	NaN	NaN	NaN	8,48	null	Unknown 1083	null	null	null	null	4	False	False		FALSE	FALSE	06-NaCl1	NaN
20.5124	20.879	18.8427	20.6691	21.4521	22.6452	20.503	22.1614	20.0072	21.1666	21.4692	21.6854	null	null	1551	NaN	24,965	2858,47	71,88451	0,267	NaN	NaN	NaN	NaN	NaN	45,26	null	Unknown 1084	null	null	null	null	4	False	False		FALSE	FALSE	04-B2	NaN
22.2589	24.0919	17.6494	23.7224	19.6239	24.6739	22.7353	24.3665	20.4409	23.802	19.9881	23.9803	null	null	1556	NaN	25,016	2865,68	271,1349	0,422	NaN	NaN	NaN	NaN	NaN	13,96	null	Unknown 1085	null	null	null	null	4	False	False		FALSE	FALSE	05-MAN3	NaN
19.9076	21.8208	16.8027	21.4518	19.7111	21.9889	20.1024	22.0114	18.3576	21.4682	17.3874	21.7965	null	null	1557	NaN	25,045	2869,67	267,1246	0,511	NaN	NaN	NaN	NaN	NaN	92,22	null	Unknown 1086	null	null	null	null	4	False	False		FALSE	FALSE	02-IR	NaN
22.7038	26.4463	17.2563	26.8839	23.5873	28.7197	25.1046	27.0362	23.4152	26.681	24.369	27.6306	null	null	1559	NaN	25,05	2870,4	169,074	0,6	NaN	NaN	NaN	NaN	NaN	11,07	null	Unknown 1087	null	null	null	null	4	False	False		FALSE	FALSE	40-SOR2	NaN
24.1809	25.4865	20.6556	25.3367	26.7001	23.1248	23.0533	25.5088	21.5102	25.6456	24.8102	26.1266	null	null	1560	NaN	25,05	2870,47	204,0567	0,844	NaN	NaN	NaN	NaN	NaN	45,22	null	Unknown 1088	null	null	null	null	4	False	False		FALSE	FALSE	03-QC	NaN
18.5665	20.2811	17.897	21.0073	19.0228	18.8404	19.4912	18.159	18.3168	20.3514	18.687	21.6058	null	null	1561	NaN	25,051	2870,61	56,07042	0,578	NaN	NaN	NaN	NaN	NaN	11,15	null	Unknown 1089	null	null	null	null	4	False	False		FALSE	FALSE	01-CH2Cl2	NaN
17.3597	19.7933	14.7997	19.2723	15.8805	20.202	18.243	20.2391	16.8784	19.5902	16.31	19.4405	null	null	1565	NaN	25,076	2874,04	292,1396	0,533	NaN	NaN	NaN	NaN	NaN	5,32	null	Unknown 1090	null	null	null	null	4	False	False		FALSE	FALSE	05-MAN3	NaN
19.328	19.7422	18.0589	22.4213	19.3969	21.8149	18.4401	21.992	18.9286	17.968	21.3703	17.6346	null	null	1566	NaN	25,076	2874,14	360,657	0,089	NaN	NaN	NaN	NaN	NaN	5,06	null	Unknown 1091	null	null	null	null	4	False	False		FALSE	FALSE	06-NaCl1	NaN
18.0241	19.6272	16.2003	19.4838	17.4613	20.388	17.6494	19.9317	16.1686	19.0932	17.5727	21.5915	null	null	1567	NaN	25,104	2878,03	139,0829	0,111	NaN	NaN	NaN	NaN	NaN	4,66	null	Unknown 1092	null	null	null	null	4	False	False		FALSE	FALSE	06-NaCl1	NaN
24.6233	22.2811	19.0579	21.9109	25.0876	27.3001	21.6871	22.7678	20.8483	26.8065	22.4251	22.9542	null	null	1568	NaN	25,106	2878,24	361,1591	0,622	NaN	NaN	NaN	NaN	NaN	10,13	null	Unknown 1093	null	null	null	null	4	False	False		FALSE	FALSE	07-SOR3	NaN
22.2269	20.6697	16.8403	20.4246	22.0672	21.2601	23.2493	21.6421	15.86	20.6261	21.9911	20.7557	null	null	1569	NaN	25,134	2882,25	297,1269	0,4	NaN	NaN	NaN	NaN	NaN	27,95	null	Unknown 1094	null	null	null	null	4	False	False		FALSE	FALSE	06-NaCl1	NaN
20.1129	20.7174	19.0419	20.3939	20.4394	20.0813	20.3561	20.8144	18.6128	20.3309	20.031	20.9527	null	null	1570	NaN	25,141	2883,22	71,99251	0,267	NaN	NaN	NaN	NaN	NaN	4,16	null	Unknown 1095	null	null	null	null	4	False	False		FALSE	FALSE	05-MAN3	NaN
18.6939	19.5085	17.1626	18.7633	18.9633	19.8822	19.1138	20.0585	16.9601	19.267	18.2038	19.9303	null	null	1571	NaN	25,148	2884,29	146,0466	0,133	NaN	NaN	NaN	NaN	NaN	4,47	null	Unknown 1096	null	null	null	null	4	False	False		FALSE	FALSE	05-MAN3	NaN
19.7226	21.3828	18.2277	21.1501	20.5692	21.4569	20.6477	21.4498	18.2825	20.9221	20.2317	21.2184	null	null	1572	NaN	25,154	2884,91	145,091	0,333	NaN	NaN	NaN	NaN	NaN	6,02	null	Unknown 1097	null	null	null	null	4	False	False		FALSE	FALSE	03-QC	NaN
24.786	24.1797	19.5541	24.7691	23.0485	26.7446	22.0798	24.436	22.7681	25.7764	25.203	24.0073	null	null	1573	NaN	25,165	2886,42	147,0553	0,933	NaN	NaN	NaN	NaN	NaN	24,38	null	Unknown 1098	null	null	null	null	4	False	False		FALSE	FALSE	39-QC_220429232059	NaN
20.0055	20.7103	17.8817	19.5568	20.1645	21.6432	20.3361	21.181	18.8358	20.9	20.008	20.4434	null	null	1574	NaN	25,184	2889,16	145,095	0,556	NaN	NaN	NaN	NaN	NaN	5,07	null	Unknown 1099	null	null	null	null	4	False	False		FALSE	FALSE	01-CH2Cl2	NaN
24.9502	26.404	21.9247	26.3429	25.1376	26.8838	24.6734	26.7715	22.9614	26.1658	24.2205	26.4944	null	null	1575	NaN	25,192	2890,34	204,0739	0,978	NaN	NaN	NaN	NaN	NaN	10,93	null	Unknown 1100	null	null	null	null	4	False	False		FALSE	FALSE	28-NaCl1	NaN
17.9982	17.5344	16.4789	18.3111	17.1613	18.6004	18.8204	18.5309	17.2958	17.916	16.6464	16.9901	null	null	1577	NaN	25,204	2891,74	281,0409	0,578	NaN	NaN	NaN	NaN	NaN	6,59	null	Unknown 1101	null	null	null	null	4	False	False		FALSE	FALSE	02-IR	NaN
20.7003	21.5501	18.7614	20.2294	18.2318	15.8013	21.2401	21.082	18.4496	19.9871	19.659	19.8985	null	null	1579	NaN	25,213	2893,09	69,09113	0,644	NaN	NaN	NaN	NaN	NaN	10,63	null	Unknown 1102	null	null	null	null	4	False	False		FALSE	FALSE	03-QC	NaN
23.1271	23.1076	19.6079	23.0895	22.4059	23.6656	23.9319	23.6792	21.2894	22.1305	21.9553	21.7081	null	null	1580	NaN	25,226	2895,02	74,86597	1	NaN	NaN	NaN	NaN	NaN	18,24	null	Unknown 1103	null	null	null	null	4	False	False		FALSE	FALSE	01-CH2Cl2	NaN
16.946	19.0038	18.032	20.9306	17.8037	21.1279	21.4372	19.8581	19.1938	19.5166	21.1528	19.5616	null	null	1581	NaN	25,228	2895,25	193,0831	0,644	NaN	NaN	NaN	NaN	NaN	7,05	null	Unknown 1104	null	null	null	null	4	False	False		FALSE	FALSE	04-B2	NaN
18.2548	17.6215	17.3143	18.7159	18.8763	18.6736	20.1035	18.5134	17.8344	17.815	18.4832	18.2948	null	null	1582	NaN	25,251	2898,71	67,06793	0,644	NaN	NaN	NaN	NaN	NaN	40,23	null	Unknown 1105	null	null	null	null	4	False	False		FALSE	FALSE	04-B2	NaN
19.3214	19.0219	15.4128	18.1789	19.5237	19.5667	14.32	19.3974	15.5079	18.671	18.8939	19.3014	null	null	1583	NaN	25,259	2899,57	332,1858	0,178	NaN	NaN	NaN	NaN	NaN	4,94	null	Unknown 1106	null	null	null	null	4	False	False		FALSE	FALSE	06-NaCl1	NaN
20.2015	21.3089	17.9129	21.0077	20.2912	22.1732	20.7803	22.7163	17.883	21.5609	20.7519	21.6839	null	null	1584	NaN	25,269	2900,82	191,0352	0,578	NaN	NaN	NaN	NaN	NaN	4,75	null	Unknown 1107	null	null	null	null	4	False	False		FALSE	FALSE	01-CH2Cl2	NaN
22.0617	24.016	20.3224	23.8951	25.0346	24.8076	25.3957	24.2984	22.8388	23.3216	24.1715	23.1865	null	null	1585	NaN	25,28	2902,27	204,0765	0,356	NaN	NaN	NaN	NaN	NaN	4,47	null	Unknown 1108	null	null	null	null	4	False	False		FALSE	FALSE	04-B2	NaN
20.2565	24.1659	16.9162	24.3821	17.985	25.2782	17.9218	17.9159	16.725	23.5266	17.3196	24.1807	null	null	1586	NaN	25,285	2903,07	120,0327	0,222	NaN	NaN	NaN	NaN	NaN	7	null	Unknown 1109	null	null	null	null	4	False	False		FALSE	FALSE	04-B2	NaN
20.2616	19.3461	17.9845	19.9025	18.7769	20.2296	17.5167	18.932	17.9846	20.8474	17.1196	18.7256	null	null	1587	NaN	25,291	2903,94	81,0681	0,133	NaN	NaN	NaN	NaN	NaN	3,27	null	Unknown 1110	null	null	null	null	4	False	False		FALSE	FALSE	06-NaCl1	NaN
18.0337	17.1478	15.8379	21.4264	17.4339	21.9677	21.0468	21.6324	16.8671	16.4424	17.817	21.7309	null	null	1588	NaN	25,301	2904,75	170,0885	0,222	NaN	NaN	NaN	NaN	NaN	6,08	null	Unknown 1111	null	null	null	null	4	False	False		FALSE	FALSE	04-B2	NaN
14.3964	12.1426	10.3004	14.4506	12.7382	13.4152	11.611	12.9349	13.5282	10.977	13.9746	10.2267	null	null	1589	NaN	25,309	2906,22	551,3115	0,289	NaN	NaN	NaN	NaN	NaN	4,55	null	Unknown 1112	null	null	null	null	4	False	False		FALSE	FALSE	04-B2	NaN
18.7305	19.2796	16.884	19.4418	18.9065	19.402	18.9215	19.1882	17.5247	19.3978	17.8486	19.0609	null	null	1591	NaN	25,326	2908,51	146,0643	0,222	NaN	NaN	NaN	NaN	NaN	3,48	null	Unknown 1113	null	null	null	null	4	False	False		FALSE	FALSE	05-MAN3	NaN
17.4899	19.1853	17.9372	19.0213	18.8557	19.2806	17.806	20.3084	17.3584	19.6607	18.2961	19.3134	null	null	1592	NaN	25,331	2909,13	70,11286	0,111	NaN	NaN	NaN	NaN	NaN	6,5	null	Unknown 1114	null	null	null	null	4	False	False		FALSE	FALSE	06-NaCl1	NaN
22.0355	23.9938	19.7011	23.5393	22.5339	24.3658	22.0903	24.7391	20.4682	24.0386	21.3407	23.973	null	null	1594	NaN	25,361	2913	204,1016	0,733	NaN	NaN	NaN	NaN	NaN	8,76	null	Unknown 1115	null	null	null	null	4	False	False		FALSE	FALSE	21-NaCl2	NaN
19.3844	24.6504	14.8376	18.248	19.8611	25.3868	20.0682	24.8051	13.751	23.9924	19.1317	24.304	null	null	1595	NaN	25,363	2913,14	373,196	0,489	NaN	NaN	NaN	NaN	NaN	34,9	null	Unknown 1116	null	null	null	null	4	False	False		FALSE	FALSE	11-SOR1	NaN
22.9098	27.7072	20.9338	27.9081	24.1503	28.699	24.023	28.0421	22.6793	27.4642	23.8999	24.3684	null	null	1596	NaN	25,371	2914,17	73,0284	0,644	NaN	NaN	NaN	NaN	NaN	11,06	null	Unknown 1117	null	null	null	null	4	False	False		FALSE	FALSE	01-CH2Cl2	NaN
19.2197	20.6899	17.8822	20.6973	18.9994	21.255	19.1076	21.1099	17.8191	20.2919	15.946	20.8809	null	null	1597	NaN	25,372	2914,37	58,06642	0,178	NaN	NaN	NaN	NaN	NaN	6,34	null	Unknown 1118	null	null	null	null	4	False	False		FALSE	FALSE	08-K2	NaN
19.7488	22.3082	17.2884	20.1075	19.2682	22.3905	19.5777	22.2715	17.8949	21.7428	19.0265	22.0588	null	null	1598	NaN	25,378	2914,78	202,9433	0,267	NaN	NaN	NaN	NaN	NaN	15,08	null	Unknown 1119	null	null	null	null	4	False	False		FALSE	FALSE	05-MAN3	NaN
19.3793	21.4598	17.2036	19.8186	18.4815	20.3954	18.5627	18.9158	16.8648	20.3312	19.8378	20.8656	null	null	1599	NaN	25,378	2915,07	101,7841	0,533	NaN	NaN	NaN	NaN	NaN	6,15	null	Unknown 1120	null	null	null	null	4	False	False		FALSE	FALSE	03-QC	NaN
19.5587	24.7552	15.937	24.4284	19.561	25.1888	20.0456	24.8785	14.1348	24.4768	19.6459	24.8179	null	null	1601	NaN	25,391	2916,83	373,1749	0,489	NaN	NaN	NaN	NaN	NaN	45,01	null	Unknown 1121	null	null	null	null	4	False	False		FALSE	FALSE	08-K2	NaN
20.1575	22.0224	17.5722	21.4373	19.9447	22.1924	21.0426	22.9086	18.2447	21.7991	19.9739	21.5481	null	null	1602	NaN	25,403	2918,38	160,1506	0,267	NaN	NaN	NaN	NaN	NaN	80,49	null	Unknown 1122	null	null	null	null	4	False	False		FALSE	FALSE	03-QC	NaN
20.2066	21.1962	18.8331	20.9521	19.6457	21.1571	20.0597	21.2548	18.7389	20.6669	20.0355	21.9425	null	null	1603	NaN	25,409	2919,06	72,02168	0,022	NaN	NaN	NaN	NaN	NaN	2,47	null	Unknown 1123	null	null	null	null	4	False	False		FALSE	FALSE	06-NaCl1	NaN
22.6901	26.049	18.5352	20.3414	20.423	19.9774	21.1567	24.9012	19.3073	24.5657	20.9176	24.8441	null	null	1605	NaN	25,428	2921,56	361,1995	0,556	NaN	NaN	NaN	NaN	NaN	11,83	null	Unknown 1124	null	null	null	null	4	False	False		FALSE	FALSE	03-QC	NaN
17.749	24.5154	16.7493	19.645	17.9058	25.0735	19.7216	24.4418	17.8985	23.1712	18.9076	19.5948	null	null	1606	NaN	25,448	2924,15	315,1035	0,622	NaN	NaN	NaN	NaN	NaN	9,07	null	Unknown 1125	null	null	null	null	4	False	False		FALSE	FALSE	33-SOR1	NaN
[truncated: 672 more rows]

## Sheet: 2 MetaboAnalist datatable
Sample	BY2_a	BY2_b	BY2_c	BY2_d	BY2_e	BY2_f	NaCl_a	NaCl_b	NaCl_c	NaCl_d	NaCl_e	NaCl_f
Group	Control	Control	Control	Control	Control	Control	NaCl	NaCl	NaCl	NaCl	NaCl	NaCl
[truncated: 272 more rows]

## Sheet: 3 T Test results
	Compound name	Ontology	FC	log2(FC)	p.adjusted	minus LOG10(p)		more in NaCl FC>2.0
[truncated: 117 more rows]

[truncated: 1 more sheets: 4 Supplementary Figures]
