# Supplementary material for: Long‐Term Salt Exposure Reprograms the Nicotiana tabacum BY‐2 Suspension Proteome and Metabolome Toward Stabilization of the Core Metabolic Pathways, Protein Turnover Machinery Modifications, and Protective Metabolome Adjustments
Source: Plant Cell Environ. 2026 May 5;49(8):5849–65. doi: 10.1111/pce.70581 (PMC13353748; doi:10.1111/pce.70581)
Supplement: Supplementary file 4 — Supporting File 4 [file PCE-49-5849-s004.xlsx]

## Sheet: README
	Worksheets:
	Worksheet 1: Detailed LC MS/MS protocol
	Worksheet 2: Full list of identified proteins
	Worksheet 3: List of proteins differently abundant according to the t-Test
	Worksheet 4: Detailed LC MS/MS protocol - PRM study
	Worksheet 5: PRM results
	Remained Worksheets: Results of STRING analysis
	All STRING enrichmetns are listed according to the p values.

## Sheet: Full protein list
	26 Intensity	27 Intensity	28 Intensity	29 Intensity	30 Intensity	31 Intensity	32 Intensity	33 Intensity	34 Intensity	25 Intensity	Protein Length	Protein Probability	Top Peptide Probability	Combined Total Peptides	Combined Spectral Count	Combined Unique Spectral Count	Combined Total Spectral Count	Protein	Protein ID	Entry Name	Gene	Organism	Protein Existence	Description	Indistinguishable Proteins
	Control	Control	Control	Control	Control	Salt-adapted	Salt-adapted	Salt-adapted	Salt-adapted	Salt-adapted
	4	4	4	4	4	5	5	5	5	5
1	33.1075	33.3005	33.5456	33.0547	33.0379	33.6	31.7289	33.7202	31.8898	33.8517	253	1	0,999	16	2875	455	2875	tr|A0A068JFR6|A0A068JFR6_TOBAC	A0A068JFR6	A0A068JFR6_TOBAC	LOC107804179	Nicotiana tabacum	2:Experimental evidence at transcript level	Triosephosphate isomerase, cytosolic
2	30.8913	31.2486	30.627	30.9248	30.9096	31.3131	27.6587	31.1161	30.328	31.3195	395	1	0,999	16	1651	0	1651	tr|A0A068JIB0|A0A068JIB0_TOBAC	A0A068JIB0	A0A068JIB0_TOBAC		Nicotiana tabacum	2:Experimental evidence at transcript level	Fructose-bisphosphate aldolase	tr|A0A1S4D0G2|A0A1S4D0G2_TOBAC
3	23.5879	24.6194	26.9012	26.1582	26.2299	26.9165	26.3408	27.0789	28.4085	27.7467	153	1	0,999	10	123	123	1136	tr|A0A075EYQ4|A0A075EYQ4_TOBAC	A0A075EYQ4	A0A075EYQ4_TOBAC	Fni3	Nicotiana tabacum	2:Experimental evidence at transcript level	Ubiquitin-conjugating enzyme E2 35
4	33.8475	33.5893	35.743	34.8437	34.8674	34.7256	34.1198	34.6991	34.9919	35.2486	159	1	0,999	21	6553	835	6553	tr|A0A075EYQ6|A0A075EYQ6_TOBAC	A0A075EYQ6	A0A075EYQ6_TOBAC	eIF-5A3	Nicotiana tabacum	2:Experimental evidence at transcript level	Eukaryotic translation initiation factor 5A
5	27.4241	26.9837	28.4084	27.124	27.3485	28.5093	28.494	28.7854	28.6733	29.0321	187	1	0,999	11	149	149	944	tr|A0A075F1U0|A0A075F1U0_TOBAC	A0A075F1U0	A0A075F1U0_TOBAC	CHRD	Nicotiana tabacum	2:Experimental evidence at transcript level	Constitutive plastid-lipid associated protein
6	29.2141	29.614	30.5466	30.1921	29.8408	31.2061	29.4775	30.8194	30.9034	30.7703	153	1	0,999	10	1159	146	1159	tr|A0A075F2H4|A0A075F2H4_TOBAC	A0A075F2H4	A0A075F2H4_TOBAC	Ubc13-2	Nicotiana tabacum	2:Experimental evidence at transcript level	Ubiquitin-conjugating enzyme E2 36
7	32.0421	31.3509	33.8183	32.3979	32.6419	32.8924	32.3162	32.4038	32.742	32.7228	251	1	0,999	16	1371	549	1371	tr|A0A075F933|A0A075F933_TOBAC	A0A075F933	A0A075F933_TOBAC	CYS3	Nicotiana tabacum	2:Experimental evidence at transcript level	Cysteine proteinase inhibitor
8	32.1245	32.8197	32.249	32.1075	32.1592	32.7871	31.5053	32.7612	31.8612	32.9198	443	1	0,999	25	3668	178	3668	tr|A0A076KWG3|A0A076KWG3_TOBAC	A0A076KWG3	A0A076KWG3_TOBAC	LOC107792012	Nicotiana tabacum	2:Experimental evidence at transcript level	Transaldolase
9	33.031	32.7894	33.9803	33.4415	33.549	32.4668	31.048	32.2535	32.3032	32.976	152	1	0,999	14	2834	1053	2834	tr|A0A076KX83|A0A076KX83_TOBAC	A0A076KX83	A0A076KX83_TOBAC	LOC107773449	Nicotiana tabacum	2:Experimental evidence at transcript level	Non-symbiotic hemoglobin 1-like
10	26.5056	26.3346	27.4919	26.7589	27.8927	26.7526	28.2971	27.2608	28.1807	27.4808	284	0,9999	0,999	6	140	0	179	tr|A0A076KX89|A0A076KX89_TOBAC	A0A076KX89	A0A076KX89_TOBAC		Nicotiana tabacum	2:Experimental evidence at transcript level	Biotin carboxyl carrier protein of acetyl-CoA carboxylase	tr|A0A1S3ZMX9|A0A1S3ZMX9_TOBAC
11	27.861	25.7648	29.6447	27.8411	28.8905	26.3476	29.797	28.3937	29.9502	30.4254	387	1	0,999	15	406	89	1731	tr|A0A076KXA0|A0A076KXA0_TOBAC	A0A076KXA0	A0A076KXA0_TOBAC		Nicotiana tabacum	2:Experimental evidence at transcript level	Ubiquitin receptor RAD23
12	32.4981	32.1305	32.6	32.1098	32.5005	32.2786	30.5879	31.5706	31.7512	31.6829	107	1	0,999	7	993	0	993	tr|A0A076L2E2|A0A076L2E2_TOBAC	A0A076L2E2	A0A076L2E2_TOBAC	LOC107807859	Nicotiana tabacum	1:Experimental evidence at protein level	40S ribosomal protein S25	tr|A0A1S3ZK73|A0A1S3ZK73_TOBAC
13	31.0055	31.0458	29.9892	30.4252	29.9389	30.582	28.9213	30.669	29.7976	30.8888	276	1	0,999	14	778	0	1448	tr|A0A077D0A9|A0A077D0A9_TOBAC	A0A077D0A9	A0A077D0A9_TOBAC	VDAC1.1	Nicotiana tabacum	2:Experimental evidence at transcript level	Voltage-dependent anion channel	tr|A0A1S3Z2G1|A0A1S3Z2G1_TOBAC, tr|A9CM20|A9CM20_TOBAC
14	31.72	30.9149	33.2388	32.2034	32.2169	32.854	31.8795	32.5659	32.2822	32.7966	160	1	0,999	15	1577	190	3410	tr|A0A077D849|A0A077D849_TOBAC	A0A077D849	A0A077D849_TOBAC	LOC107788104	Nicotiana tabacum	2:Experimental evidence at transcript level	Eukaryotic translation initiation factor 5A
15	30.0879	29.8519	31.5625	30.5055	30.8617	30.7309	30.4575	31.2036	31.1818	31.5915	162	1	0,999	10	1015	1	1288	tr|A0A077D9N5|A0A077D9N5_TOBAC	A0A077D9N5	A0A077D9N5_TOBAC		Nicotiana tabacum	2:Experimental evidence at transcript level	Glutaredoxin-dependent peroxiredoxin
16	30.6339	30.1226	30.9853	30.325	30.9647	29.3712	30.2942	30.771	30.6329	30.6133	144	1	0,999	12	836	0	1676	tr|A0A077D9P0|A0A077D9P0_TOBAC	A0A077D9P0	A0A077D9P0_TOBAC	LOC107769059	Nicotiana tabacum	2:Experimental evidence at transcript level	40S ribosomal protein S17	tr|A0A1S3YT61|A0A1S3YT61_TOBAC
17	28.6282	27.4139	30.7299	29.1537	29.7839	30.1436	29.0317	29.8053	30.058	29.8554	252	1	0,999	19	357	357	2155	tr|A0A077DBL2|A0A077DBL2_TOBAC	A0A077DBL2	A0A077DBL2_TOBAC	LOC107831277	Nicotiana tabacum	2:Experimental evidence at transcript level	20 kDa chaperonin, chloroplastic-like
18	25.1458	25.6517	25.774	25.5427	20.2477	26.5846	26.9092	26.2325	26.7096	26.2657	539	1	0,999	18	242	21	937	tr|A0A077DBL4|A0A077DBL4_TOBAC	A0A077DBL4	A0A077DBL4_TOBAC		Nicotiana tabacum	2:Experimental evidence at transcript level	Calnexin-like protein
19	34.3953	33.8425	35.7388	34.8736	35.3106	35.1974	34.0661	34.7303	34.4388	35.2851	240	1	0,999	18	4680	0	4680	tr|A0A077DCL2|A0A077DCL2_TOBAC	A0A077DCL2	A0A077DCL2_TOBAC		Nicotiana tabacum	2:Experimental evidence at transcript level	Elongation factor 1-delta-like isoform 2	tr|A0A1S3ZYH7|A0A1S3ZYH7_TOBAC, tr|A0A1S3ZYK1|A0A1S3ZYK1_TOBAC
20	31.5548	31.9275	31.9381	31.8318	31.83	31.2279	30.637	31.5771	30.8263	31.5391	662	1	0,999	36	2695	21	2695	tr|A0A077DCL8|A0A077DCL8_TOBAC	A0A077DCL8	A0A077DCL8_TOBAC		Nicotiana tabacum	2:Experimental evidence at transcript level	phosphoenolpyruvate carboxykinase (ATP)
21	20.9886	25.6689	22.0861	25.8451	25.499	20.7511	27.08	26.1404	27.051	26.0972	231	1	0,999	3	188	0	188	tr|A0A097BTZ0|A0A097BTZ0_TOBAC	A0A097BTZ0	A0A097BTZ0_TOBAC		Nicotiana tabacum	2:Experimental evidence at transcript level	Protein FATTY ACID EXPORT 1, chloroplastic-like	tr|A0A1S3ZPH8|A0A1S3ZPH8_TOBAC
22	29.0675	28.9323	28.8595	28.7101	29.0954	27.9579	27.9197	29.2548	28.6713	29.2693	151	1	0,999	10	513	70	513	tr|A0A097BTZ6|A0A097BTZ6_TOBAC	A0A097BTZ6	A0A097BTZ6_TOBAC	LOC107805743	Nicotiana tabacum	2:Experimental evidence at transcript level	Mago nashi-like protein
23	25.9882	25.1599	27.3782	26.1682	26.9578	26.2293	26.8511	25.6163	26.6409	26.7664	203	1	0,999	6	149	0	149	tr|A0A097BU01|A0A097BU01_TOBAC	A0A097BU01	A0A097BU01_TOBAC		Nicotiana tabacum	2:Experimental evidence at transcript level	Mitochondrial-like 60S ribosomal protein L2	tr|A0A1S3X576|A0A1S3X576_TOBAC, tr|A0A1S4BY15|A0A1S4BY15_TOBAC
24	30.1449	30.6604	30.528	30.436	30.3805	29.8605	27.925	30.496	29.028	30.4153	504	1	0,999	23	1650	0	1650	tr|A0A0C4FST7|A0A0C4FST7_TOBAC	A0A0C4FST7	A0A0C4FST7_TOBAC	BADH1	Nicotiana tabacum	2:Experimental evidence at transcript level	BADH1 protein	tr|A0A1S4BAR2|A0A1S4BAR2_TOBAC
25	30.0838	31.5156	31.8043	31.2369	31.7037	30.598	30.5572	30.4523	30.6719	31.1683	174	1	0,999	11	1193	521	1193	tr|A0A0D3QSL6|A0A0D3QSL6_TOBAC	A0A0D3QSL6	A0A0D3QSL6_TOBAC	RPL17	Nicotiana tabacum	2:Experimental evidence at transcript level	60S ribosomal protein L17
26	33.9482	33.6529	35.5108	34.6489	34.5931	35.062	33.0993	34.7201	33.4789	35.233	168	1	0,999	9	6487	0	6487	tr|A0A0F7CYG6|A0A0F7CYG6_TOBAC	A0A0F7CYG6	A0A0F7CYG6_TOBAC	LOC107778375	Nicotiana tabacum	2:Experimental evidence at transcript level	Translationally controlled tumor protein	tr|A2V884|A2V884_TOBAC
27	28.9162	29.0739	28.8573	28.6616	29.9447	29.2352	28.294	29.4314	28.9299	30.3075	611	1	0,999	31	1448	165	1693	tr|A0A0F7R4E4|A0A0F7R4E4_TOBAC	A0A0F7R4E4	A0A0F7R4E4_TOBAC	GLMT1	Nicotiana tabacum	2:Experimental evidence at transcript level	Methyltransferase
28	29.2003	30.5575	29.7151	30.0692	28.7858	27.9092	24.1977	28.8758	27.2229	28.0546	450	1	0,999	30	865	356	4760	tr|A0A0S0N610|A0A0S0N610_TOBAC	A0A0S0N610	A0A0S0N610_TOBAC	TUB1	Nicotiana tabacum	2:Experimental evidence at transcript level	Tubulin beta chain
29	30.1488	30.5633	29.8668	30.2765	30.1514	30.0545	27.6111	29.7625	29.3479	30.1332	484	1	0,999	32	1570	317	2056	tr|A0A139ZSG9|A0A139ZSG9_TOBAC	A0A139ZSG9	A0A139ZSG9_TOBAC	LOC107779182	Nicotiana tabacum	2:Experimental evidence at transcript level	6-phosphogluconate dehydrogenase, decarboxylating
30	29.2973	30.8261	30.214	30.2881	30.0064	30.0626	27.9743	29.9818	28.4823	30.1108	343	1	0,999	21	983	0	983	tr|A0A1C8FVJ5|A0A1C8FVJ5_TOBAC	A0A1C8FVJ5	A0A1C8FVJ5_TOBAC	eIF2alpha	Nicotiana tabacum	2:Experimental evidence at transcript level	Eukaryotic translation initiation factor 2 subunit alpha	tr|A0A1C8FVK7|A0A1C8FVK7_TOBAC
31	30.1096	29.3563	30.8471	30.4146	30.338	30.0188	29.7389	29.4951	29.9433	29.9516	64	1	0,999	8	580	209	580	tr|A0A1S3WX93|A0A1S3WX93_TOBAC	A0A1S3WX93	A0A1S3WX93_TOBAC	LOC107758953	Nicotiana tabacum	3:Protein inferred from homology	Nucleolar protein 10
32	29.4769	28.4063	30.9561	29.8373	29.5798	29.9376	30.3487	30.2852	30.3406	30.2442	145	1	0,999	9	794	794	794	tr|A0A1S3WXJ7|A0A1S3WXJ7_TOBAC	A0A1S3WXJ7	A0A1S3WXJ7_TOBAC	LOC107759056	Nicotiana tabacum	3:Protein inferred from homology	Peptidyl-prolyl cis-trans isomerase
33	30.7338	31.1264	30.695	30.6398	30.3638	31.0468	29.0003	30.9394	29.5689	31.0899	525	1	0,999	23	1610	213	1610	tr|A0A1S3WXP0|A0A1S3WXP0_TOBAC	A0A1S3WXP0	A0A1S3WXP0_TOBAC	LOC107759094	Nicotiana tabacum	3:Protein inferred from homology	Serine hydroxymethyltransferase
34	29.166	29.7289	29.6164	29.4797	29.1032	28.6309	21.8949	27.8347	22.2573	28.3747	618	1	0,999	41	1390	139	1390	tr|A0A1S3WXP6|A0A1S3WXP6_TOBAC	A0A1S3WXP6	A0A1S3WXP6_TOBAC	LOC107759039	Nicotiana tabacum	3:Protein inferred from homology	Methyltransferase
35	28.1903	25.8325	31.7314	30.0581	29.1118	30.7193	29.024	30.7729	31.2744	30.7024	298	1	0,999	16	1127	319	1127	tr|A0A1S3WXV2|A0A1S3WXV2_TOBAC	A0A1S3WXV2	A0A1S3WXV2_TOBAC	LOC107758982	Nicotiana tabacum	3:Protein inferred from homology	Bifunctional monothiol glutaredoxin-S16, chloroplastic-like
36	30.0646	30.6619	30.3018	30.207	30.073	30.2537	26.6586	30.3155	28.3521	30.0524	598	1	0,999	32	1728	603	1728	tr|A0A1S3WXY4|A0A1S3WXY4_TOBAC	A0A1S3WXY4	A0A1S3WXY4_TOBAC	LOC107759116	Nicotiana tabacum	3:Protein inferred from homology	beta-glucosidase
37	28.5411	28.2547	27.8446	28.4574	28.6716	27.5148	26.5486	27.7002	27.0558	27.9083	376	1	0,999	20	705	319	705	tr|A0A1S3WY34|A0A1S3WY34_TOBAC	A0A1S3WY34	A0A1S3WY34_TOBAC	LOC107759049	Nicotiana tabacum	4:Protein predicted	Probable methionine--tRNA ligase
38	32.0625	32.4054	32.3355	32.3983	32.3341	32.1264	31.4613	32.2515	31.688	31.9204	590	1	0,999	45	3766	588	3766	tr|A0A1S3WY43|A0A1S3WY43_TOBAC	A0A1S3WY43	A0A1S3WY43_TOBAC	LOC107759237	Nicotiana tabacum	3:Protein inferred from homology	H/ACA ribonucleoprotein complex subunit 4-like
39	24.6669	22.6461	27.4245	25.7386	25.7187	20.3143	26.0583	24.7973	26.7013	26.8673	96	1	0,999	4	124	99	124	tr|A0A1S3WY66|A0A1S3WY66_TOBAC	A0A1S3WY66	A0A1S3WY66_TOBAC	LOC107759182	Nicotiana tabacum	3:Protein inferred from homology	Transcription elongation factor 1 homolog
40	28.8471	28.7659	31.5319	28.7129	29.4114	28.1049	28.1614	29.2493	29.661	28.5994	220	1	0,999	9	675	0	675	tr|A0A1S3WY93|A0A1S3WY93_TOBAC	A0A1S3WY93	A0A1S3WY93_TOBAC	LOC107759296	Nicotiana tabacum	4:Protein predicted	Uncharacterized protein At5g50100, mitochondrial-like isoform X1
41	29.0707	27.8258	30.2703	29.5138	29.5973	29.5928	29.8219	30.3104	30.388	30.1433	707	1	0,999	24	1100	258	1100	tr|A0A1S3WY98|A0A1S3WY98_TOBAC	A0A1S3WY98	A0A1S3WY98_TOBAC	LOC107759303	Nicotiana tabacum	4:Protein predicted	KH domain-containing protein At4g18375-like
42	26.9015	26.6999	28.8414	27.4868	28.5741	28.5886	28.4083	28.1679	28.831	28.4818	252	1	0,999	18	157	157	1881	tr|A0A1S3WYA8|A0A1S3WYA8_TOBAC	A0A1S3WYA8	A0A1S3WYA8_TOBAC	LOC107759119	Nicotiana tabacum	3:Protein inferred from homology	20 kDa chaperonin, chloroplastic-like
43	29.0531	29.5369	29.2991	29.1314	29.1603	28.8256	26.5229	29.3554	28.3818	28.9023	235	1	0,999	14	812	0	812	tr|A0A1S3WYC1|A0A1S3WYC1_TOBAC	A0A1S3WYC1	A0A1S3WYC1_TOBAC	LOC107759249	Nicotiana tabacum	3:Protein inferred from homology	fumarate hydratase
44	33.9718	33.641	35.6425	34.6849	34.0285	34.4734	32.9248	34.1854	33.9311	34.7803	250	1	0,999	21	5434	0	5434	tr|A0A1S3WYG6|A0A1S3WYG6_TOBAC	A0A1S3WYG6	A0A1S3WYG6_TOBAC	LOC107759348	Nicotiana tabacum	3:Protein inferred from homology	L-ascorbate peroxidase 1, cytosolic	tr|A0A1S3YK10|A0A1S3YK10_TOBAC
45	34.0742	34.0536	33.9816	34.0592	33.9937	34.0171	32.7576	33.9788	32.8054	34.1092	377	1	0,999	24	3479	31	3480	tr|A0A1S3WYM6|A0A1S3WYM6_TOBAC	A0A1S3WYM6	A0A1S3WYM6_TOBAC	LOC107759349	Nicotiana tabacum	3:Protein inferred from homology	Actin-101
46	31.3978	29.8757	32.2936	31.7112	32.1343	32.3572	32.6176	32.5718	32.6622	32.6852	322	1	0,999	19	2325	0	2325	tr|A0A1S3WYR5|A0A1S3WYR5_TOBAC	A0A1S3WYR5	A0A1S3WYR5_TOBAC	LOC107759431	Nicotiana tabacum	4:Protein predicted	Extensin-like isoform X2	tr|A0A1S3WYZ3|A0A1S3WYZ3_TOBAC
47	30.7292	29.6325	32.0746	31.4858	31.5493	31.03	30.5825	30.748	30.9496	31.3923	116	1	0,999	6	409	409	562	tr|A0A1S3WYS6|A0A1S3WYS6_TOBAC	A0A1S3WYS6	A0A1S3WYS6_TOBAC	LOC107759442	Nicotiana tabacum	4:Protein predicted	Uncharacterized protein At2g27730, mitochondrial-like
48	27.3546	21.1754	28.5901	27.7003	27.6309	27.6689	27.8467	27.5614	28.9998	28.0133	169	1	0,999	14	153	153	846	tr|A0A1S3WYW6|A0A1S3WYW6_TOBAC	A0A1S3WYW6	A0A1S3WYW6_TOBAC	LOC107759471	Nicotiana tabacum	3:Protein inferred from homology	Two-on-two hemoglobin-3-like
49	29.4917	28.6769	31.1074	29.4296	30.3901	30.6372	29.8125	30.1757	30.0221	30.3595	80	0,8336	0,999	1	252	252	252	tr|A0A1S3WZ01|A0A1S3WZ01_TOBAC	A0A1S3WZ01	A0A1S3WZ01_TOBAC	LOC107759364	Nicotiana tabacum	4:Protein predicted	Glycine-rich RNA-binding protein 2, mitochondrial-like
50	28.9099	29.6975	29.5757	29.0705	29.4445	27.0791	27.6496	26.1864	27.831	28.8943	847	1	0,999	41	1242	31	1316	tr|A0A1S3WZ46|A0A1S3WZ46_TOBAC	A0A1S3WZ46	A0A1S3WZ46_TOBAC	LOC107759472	Nicotiana tabacum	3:Protein inferred from homology	Phospholipase D
51	27.9684	26.9888	30.6361	28.5588	30.2563	29.28	30.7251	28.8512	31.4642	30.2132	391	1	0,999	16	1002	316	1002	tr|A0A1S3WZF8|A0A1S3WZF8_TOBAC	A0A1S3WZF8	A0A1S3WZF8_TOBAC	LOC107759493	Nicotiana tabacum	3:Protein inferred from homology	Membrane-associated 30 kDa protein, chloroplastic-like
52	28.5003	27.8842	30.5061	29.5061	29.1037	29.6076	27.7233	29.8833	29.74	30.1027	197	1	0,999	6	450	0	450	tr|A0A1S3WZK9|A0A1S3WZK9_TOBAC	A0A1S3WZK9	A0A1S3WZK9_TOBAC	LOC107759613	Nicotiana tabacum	3:Protein inferred from homology	COP9 signalosome complex subunit 8	tr|A0A1S3XU70|A0A1S3XU70_TOBAC, tr|A0A1S3XUW8|A0A1S3XUW8_TOBAC
53	27.4928	21.1906	28.397	27.4358	27.4996	28.2551	28.3404	28.2573	29.0043	27.9035	213	1	0,999	7	135	41	135	tr|A0A1S3WZQ3|A0A1S3WZQ3_TOBAC	A0A1S3WZQ3	A0A1S3WZQ3_TOBAC	LOC107759715	Nicotiana tabacum	4:Protein predicted	Ankyrin repeat and SAM domain-containing protein 6-like
54	32.6409	33.1097	32.5861	32.6148	32.6385	32.5539	30.6771	32.5994	31.3525	32.3983	997	1	0,999	51	4514	152	4514	tr|A0A1S3WZQ8|A0A1S3WZQ8_TOBAC	A0A1S3WZQ8	A0A1S3WZQ8_TOBAC	LOC107759563	Nicotiana tabacum	3:Protein inferred from homology	Aconitate hydratase
55	29.4556	29.1748	30.9882	30.2801	30.5202	30.3819	29.4741	29.6878	29.5533	30.1773	226	1	0,999	19	454	454	3154	tr|A0A1S3WZX1|A0A1S3WZX1_TOBAC	A0A1S3WZX1	A0A1S3WZX1_TOBAC	LOC107759618	Nicotiana tabacum	3:Protein inferred from homology	Elongation factor 1-beta-like
56	29.3907	28.1312	31.0825	30.0935	30.6011	30.256	30.5549	30.1401	31.0598	30.8353	199	1	0,999	6	693	0	693	tr|A0A1S3WZY4|A0A1S3WZY4_TOBAC	A0A1S3WZY4	A0A1S3WZY4_TOBAC	LOC107759782	Nicotiana tabacum	4:Protein predicted	Polyadenylate-binding protein-interacting protein 6-like isoform X1	tr|A0A1S3X056|A0A1S3X056_TOBAC
57	26.9833	26.9638	28.6002	28.3802	27.685	28.0427	27.0124	27.6828	28.2184	26.778	128	1	0,999	15	93	0	10276	tr|A0A1S3X011|A0A1S3X011_TOBAC	A0A1S3X011	A0A1S3X011_TOBAC	LOC107759736	Nicotiana tabacum	1:Experimental evidence at protein level	Ubiquitin-60S ribosomal protein L40	tr|A0A1S3XRD6|A0A1S3XRD6_TOBAC
58	27.4243	28.5558	27.9504	28.0875	27.5104	28.0813	27.2523	26.6356	27.311	26.9356	570	0,9999	0,999	22	887	120	915	tr|A0A1S3X034|A0A1S3X034_TOBAC	A0A1S3X034	A0A1S3X034_TOBAC	LOC107759825	Nicotiana tabacum	3:Protein inferred from homology	Alkaline/neutral invertase
59	28.9302	28.8851	29.3674	28.897	29.1471	28.5896	26.5197	29.7321	29.404	29.1124	279	1	0,999	19	1049	102	1236	tr|A0A1S3X0E5|A0A1S3X0E5_TOBAC	A0A1S3X0E5	A0A1S3X0E5_TOBAC	LOC107759935	Nicotiana tabacum	4:Protein predicted	UBP1-associated protein 2C-like
60	27.5628	23.6243	28.8965	28.4955	28.1708	27.6492	29.3293	28.8899	28.9458	28.5586	1036	1	0,999	17	303	9	303	tr|A0A1S3X0H2|A0A1S3X0H2_TOBAC	A0A1S3X0H2	A0A1S3X0H2_TOBAC	LOC107759904	Nicotiana tabacum	3:Protein inferred from homology	Transcription elongation factor SPT5
61	31.1828	31.3292	30.932	31.0552	31.1524	30.3819	28.9588	30.6062	29.0931	30.7465	135	1	0,999	5	455	6	455	tr|A0A1S3X0H8|A0A1S3X0H8_TOBAC	A0A1S3X0H8	A0A1S3X0H8_TOBAC	LOC107759969	Nicotiana tabacum	3:Protein inferred from homology	60S ribosomal protein L27
62	26.8198	21.2427	29.0797	28.1245	27.8768	28.5558	29.5614	28.2013	29.8926	28.2615	173	1	0,999	6	223	0	223	tr|A0A1S3X0I0|A0A1S3X0I0_TOBAC	A0A1S3X0I0	A0A1S3X0I0_TOBAC	LOC107759914	Nicotiana tabacum	4:Protein predicted	Protein GLC8-like isoform X2	tr|A0A1S3X137|A0A1S3X137_TOBAC
63	31.5562	31.0351	32.0937	30.8184	31.7324	31.383	31.8892	31.1206	31.8236	32.21	147	1	0,999	10	1623	628	1623	tr|A0A1S3X0I2|A0A1S3X0I2_TOBAC	A0A1S3X0I2	A0A1S3X0I2_TOBAC	LOC107759974	Nicotiana tabacum	3:Protein inferred from homology	Deoxyuridine 5'-triphosphate nucleotidohydrolase
64	31.9789	32.284	31.8661	32.1216	32.0287	31.4033	30.816	31.4516	30.7767	31.3605	214	1	0,999	8	1049	352	1049	tr|A0A1S3X0I4|A0A1S3X0I4_TOBAC	A0A1S3X0I4	A0A1S3X0I4_TOBAC	LOC107759916	Nicotiana tabacum	1:Experimental evidence at protein level	Ribosomal protein L19
65	26.8396	26.9459	28.7966	28.2453	27.6698	28.4965	28.5648	28.8278	28.9934	28.7148	264	1	0,999	8	471	16	471	tr|A0A1S3X0J6|A0A1S3X0J6_TOBAC	A0A1S3X0J6	A0A1S3X0J6_TOBAC	LOC107759712	Nicotiana tabacum	3:Protein inferred from homology	Anamorsin homolog
66	25.0036	21.6317	26.1894	25.2985	23.9064	26.3422	26.8022	22.8066	26.6928	26.2328	653	1	0,999	18	121	121	381	tr|A0A1S3X0M4|A0A1S3X0M4_TOBAC	A0A1S3X0M4	A0A1S3X0M4_TOBAC	LOC107760026	Nicotiana tabacum	3:Protein inferred from homology	Purple acid phosphatase
67	30.3602	30.2604	30.5952	30.2289	30.4121	30.1531	29.7382	29.9782	29.8539	30.3556	405	1	0,999	30	1092	97	4194	tr|A0A1S3X0M5|A0A1S3X0M5_TOBAC	A0A1S3X0M5	A0A1S3X0M5_TOBAC	LOC107759872	Nicotiana tabacum	1:Experimental evidence at protein level	60S ribosomal protein L4-like
68	21.7799	21.4379	18.7253	24.5399	20.2899	21.1677	25.6418	25.1776	22.7735	22.6263	146	1	0,999	7	73	73	183	tr|A0A1S3X0M6|A0A1S3X0M6_TOBAC	A0A1S3X0M6	A0A1S3X0M6_TOBAC	LOC107759955	Nicotiana tabacum	4:Protein predicted	RNA cytidine acetyltransferase 1-like
69	29.9477	28.1223	31.181	30.632	30.6906	29.7627	30.4362	29.7519	30.8886	30.2627	337	1	0,999	18	720	2	1222	tr|A0A1S3X0Q3|A0A1S3X0Q3_TOBAC	A0A1S3X0Q3	A0A1S3X0Q3_TOBAC	LOC107759990	Nicotiana tabacum	3:Protein inferred from homology	GrpE protein homolog
70	28.7982	28.0688	30.2582	29.2602	25.8828	31.003	29.1137	31.0996	30.8014	31.6508	189	1	0,999	17	696	326	2243	tr|A0A1S3X0T3|A0A1S3X0T3_TOBAC	A0A1S3X0T3	A0A1S3X0T3_TOBAC	LOC107760024	Nicotiana tabacum	4:Protein predicted	Glycine-rich RNA-binding protein-like isoform X1
71	26.6342	20.78	27.912	25.3947	26.6951	26.9867	26.3116	26.2328	28.3	26.9487	234	1	0,999	9	274	5	324	tr|A0A1S3X0X9|A0A1S3X0X9_TOBAC	A0A1S3X0X9	A0A1S3X0X9_TOBAC	LOC107759844	Nicotiana tabacum	4:Protein predicted	CBS domain-containing protein CBSX1, chloroplastic-like
72	29.509	23.748	29.3403	28.9118	29.3049	30.2069	28.6083	30.7732	28.8374	30.4152	220	1	0,999	13	220	220	729	tr|A0A1S3X0Y0|A0A1S3X0Y0_TOBAC	A0A1S3X0Y0	A0A1S3X0Y0_TOBAC	LOC107760143	Nicotiana tabacum	3:Protein inferred from homology	glutathione transferase
73	26.6192	26.9348	27.0346	26.8415	26.458	26.9406	26.4167	26.6283	27.7774	27.9107	255	1	0,999	9	317	53	317	tr|A0A1S3X0Y6|A0A1S3X0Y6_TOBAC	A0A1S3X0Y6	A0A1S3X0Y6_TOBAC	LOC107760078	Nicotiana tabacum	3:Protein inferred from homology	U1 small nuclear ribonucleoprotein A-like
74	31.3151	30.5294	33.2231	31.8817	31.9928	33.5488	32.2269	33.2031	33.4966	33.5366	234	1	0,999	20	2184	52	2184	tr|A0A1S3X0Z6|A0A1S3X0Z6_TOBAC	A0A1S3X0Z6	A0A1S3X0Z6_TOBAC	LOC107759987	Nicotiana tabacum	4:Protein predicted	Glutathione S-transferase L3-like isoform X2
75	25.7431	22.9721	25.9072	27.0485	26.3006	26.106	27.2578	27.3566	28.3281	27.3353	844	1	0,999	16	241	0	241	tr|A0A1S3X106|A0A1S3X106_TOBAC	A0A1S3X106	A0A1S3X106_TOBAC	LOC107760096	Nicotiana tabacum	4:Protein predicted	Microtubule-associated protein TORTIFOLIA1-like
76	29.2238	29.1133	28.6733	29.238	28.7643	28.961	27.1554	28.9577	27.7999	29.0276	220	1	0,999	12	561	157	1656	tr|A0A1S3X179|A0A1S3X179_TOBAC	A0A1S3X179	A0A1S3X179_TOBAC	LOC107760240	Nicotiana tabacum	3:Protein inferred from homology	40S ribosomal protein S8
77	27.7401	28.3554	27.964	28.5584	28.6303	28.4116	26.6796	28.4783	26.9227	28.0827	388	1	0,999	28	624	76	1723	tr|A0A1S3X1E5|A0A1S3X1E5_TOBAC	A0A1S3X1E5	A0A1S3X1E5_TOBAC	LOC107760137	Nicotiana tabacum	4:Protein predicted	Pyruvate dehydrogenase E1 component subunit alpha
78	30.7565	29.3077	32.493	31.7727	32.06	32.0744	31.358	31.9477	32.2579	32.1746	262	1	0,999	14	1707	1014	1707	tr|A0A1S3X1F5|A0A1S3X1F5_TOBAC	A0A1S3X1F5	A0A1S3X1F5_TOBAC	LOC107760151	Nicotiana tabacum	4:Protein predicted	Cold shock domain-containing protein 3-like
79	22.2541	20.7636	25.5622	25.3627	24.8869	25.3488	22.8992	24.5983	26.0557	20.8381	754	1	0,999	17	161	161	217	tr|A0A1S3X1F8|A0A1S3X1F8_TOBAC	A0A1S3X1F8	A0A1S3X1F8_TOBAC	LOC107760249	Nicotiana tabacum	4:Protein predicted	Probable ADP-ribosylation factor GTPase-activating protein AGD14
80	26.6661	25.5429	28.0525	28.2675	26.867	26.0811	23.7161	28.0138	27.2411	27.9524	356	1	0,999	11	499	41	499	tr|A0A1S3X1I6|A0A1S3X1I6_TOBAC	A0A1S3X1I6	A0A1S3X1I6_TOBAC	LOC107760331	Nicotiana tabacum	4:Protein predicted	Zinc finger CCCH domain-containing protein 37-like
81	26.6769	25.3838	28.6457	26.9205	26.8807	27.6726	28.8876	28.3398	29.1748	27.3241	203	1	0,999	11	332	64	332	tr|A0A1S3X201|A0A1S3X201_TOBAC	A0A1S3X201	A0A1S3X201_TOBAC	LOC107760218	Nicotiana tabacum	4:Protein predicted	High mobility group B protein 7-like
82	31.0661	29.7898	31.5388	31.4765	31.3484	31.2029	30.6491	30.8024	30.977	30.8684	66	1	0,999	3	431	72	431	tr|A0A1S3X2B6|A0A1S3X2B6_TOBAC	A0A1S3X2B6	A0A1S3X2B6_TOBAC	LOC107760491	Nicotiana tabacum	3:Protein inferred from homology	Small EDRK-rich factor 2-like
83	31.1261	30.6448	33.2612	32.1115	32.0604	32.1681	30.881	31.7388	31.986	32.1527	174	1	0,999	9	1173	241	1173	tr|A0A1S3X2I0|A0A1S3X2I0_TOBAC	A0A1S3X2I0	A0A1S3X2I0_TOBAC	LOC107760572	Nicotiana tabacum	4:Protein predicted	Thioredoxin Y1, chloroplastic-like
84	27.3491	27.1688	28.1553	27.7373	27.5288	27.7445	26.8952	27.9249	27.7715	27.828	237	1	0,999	9	396	0	458	tr|A0A1S3X2S4|A0A1S3X2S4_TOBAC	A0A1S3X2S4	A0A1S3X2S4_TOBAC	LOC107760663	Nicotiana tabacum	3:Protein inferred from homology	Ubiquitin carboxyl-terminal hydrolase
85	30.3981	30.4382	30.3201	30.1552	30.0717	30.1498	28.2315	30.2768	29.1365	30.0055	112	1	0,999	6	1018	221	1018	tr|A0A1S3X2T9|A0A1S3X2T9_TOBAC	A0A1S3X2T9	A0A1S3X2T9_TOBAC	LOC107760678	Nicotiana tabacum	3:Protein inferred from homology	60S ribosomal protein L30-like
86	30.6308	31.0425	30.3698	30.7363	30.5196	30.9008	28.7326	31.1402	29.1093	31.0472	606	1	0,999	30	2299	106	2299	tr|A0A1S3X320|A0A1S3X320_TOBAC	A0A1S3X320	A0A1S3X320_TOBAC	LOC107760648	Nicotiana tabacum	3:Protein inferred from homology	2-isopropylmalate synthase
87	27.6435	21.6057	28.9593	27.6491	28.3912	27.0936	28.4055	27.1345	28.6919	28.2172	117	1	0,999	9	213	0	1075	tr|A0A1S3X3G9|A0A1S3X3G9_TOBAC	A0A1S3X3G9	A0A1S3X3G9_TOBAC	LOC107760780	Nicotiana tabacum	4:Protein predicted	Copper transport protein ATX1-like isoform X1
88	35.4321	34.2333	36.4722	35.5683	36.0837	34.9017	35.0757	34.7501	35.1147	35.5531	97	1	0,999	17	5033	524	5033	tr|A0A1S3X3I0|A0A1S3X3I0_TOBAC	A0A1S3X3I0	A0A1S3X3I0_TOBAC	LOC107760854	Nicotiana tabacum	3:Protein inferred from homology	10 kDa chaperonin-like
89	31.2364	30.0496	32.4264	31.6054	31.7969	31.9256	31.3342	31.0311	31.963	31.6237	562	1	0,999	18	1704	394	2006	tr|A0A1S3X3K4|A0A1S3X3K4_TOBAC	A0A1S3X3K4	A0A1S3X3K4_TOBAC	LOC107760703	Nicotiana tabacum	4:Protein predicted	Ubiquitin domain-containing protein DSK2b-like
90	30.5619	30.6988	31.4843	30.2337	31.267	31.0278	29.4767	30.1978	30.2003	30.3231	279	1	0,999	17	1188	1	1188	tr|A0A1S3X3N6|A0A1S3X3N6_TOBAC	A0A1S3X3N6	A0A1S3X3N6_TOBAC	LOC107760841	Nicotiana tabacum	3:Protein inferred from homology	Prohibitin
91	27.8883	28.9436	28.5548	28.5649	28.7897	28.8499	22.0787	28.2801	26.8146	28.3873	367	1	0,999	19	723	6	723	tr|A0A1S3X3U0|A0A1S3X3U0_TOBAC	A0A1S3X3U0	A0A1S3X3U0_TOBAC	LOC107760891	Nicotiana tabacum	3:Protein inferred from homology	COP9 signalosome complex subunit 5b-like
92	32.1894	31.2307	33.3127	32.4707	33.0283	32.3556	31.916	31.9764	32.2679	32.5307	321	1	0,999	15	1753	178	1753	tr|A0A1S3X3V1|A0A1S3X3V1_TOBAC	A0A1S3X3V1	A0A1S3X3V1_TOBAC	LOC107760966	Nicotiana tabacum	3:Protein inferred from homology	Clathrin light chain
93	32.0101	31.8169	34.07	32.9289	32.8735	33.8038	32.6172	33.1461	33.5065	33.7298	473	1	0,999	14	4499	435	4499	tr|A0A1S3X3V9|A0A1S3X3V9_TOBAC	A0A1S3X3V9	A0A1S3X3V9_TOBAC	LOC107760899	Nicotiana tabacum	4:Protein predicted	Heterogeneous nuclear ribonucleoprotein 1-like
94	27.4858	24.955	29.4816	28.1439	27.6743	24.9362	28.3201	28.0479	28.7328	28.4059	132	1	0,999	6	139	0	139	tr|A0A1S3X411|A0A1S3X411_TOBAC	A0A1S3X411	A0A1S3X411_TOBAC	LOC107760842	Nicotiana tabacum	3:Protein inferred from homology	Large ribosomal subunit protein mL54	tr|A0A1S4B3Y2|A0A1S4B3Y2_TOBAC
95	28.5251	26.7375	30.5628	29.8913	29.0481	28.95	29.6211	28.0006	30.0001	28.3524	157	1	0,999	10	424	110	424	tr|A0A1S3X422|A0A1S3X422_TOBAC	A0A1S3X422	A0A1S3X422_TOBAC	LOC107761087	Nicotiana tabacum	4:Protein predicted	Probable calcium-binding protein CML23
96	32.0344	32.4078	31.892	31.7783	32.1122	31.6381	30.3381	31.765	30.8235	31.9984	133	1	0,999	11	936	0	936	tr|A0A1S3X430|A0A1S3X430_TOBAC	A0A1S3X430	A0A1S3X430_TOBAC	LOC107760861	Nicotiana tabacum	3:Protein inferred from homology	Probable 60S ribosomal protein L14
97	27.8233	24.7648	28.422	28.6557	28.82	27.2903	28.3999	27.6736	29.1817	27.5056	1029	1	0,999	33	534	0	534	tr|A0A1S3X4E5|A0A1S3X4E5_TOBAC	A0A1S3X4E5	A0A1S3X4E5_TOBAC	LOC107761191	Nicotiana tabacum	3:Protein inferred from homology	Replication factor C subunit 1	tr|A0A1S3X4V3|A0A1S3X4V3_TOBAC
98	31.6925	31.9234	31.8848	31.628	31.6352	31.7926	29.1313	31.5746	30.4099	31.5586	471	1	0,999	27	2663	99	2663	tr|A0A1S3X4P8|A0A1S3X4P8_TOBAC	A0A1S3X4P8	A0A1S3X4P8_TOBAC	LOC107761184	Nicotiana tabacum	3:Protein inferred from homology	Serine hydroxymethyltransferase
99	28.0336	23.0242	29.0006	27.8427	28.942	30.0636	30.1667	29.2573	30.3127	28.731	948	1	0,999	25	746	161	746	tr|A0A1S3X4X2|A0A1S3X4X2_TOBAC	A0A1S3X4X2	A0A1S3X4X2_TOBAC	LOC107761264	Nicotiana tabacum	3:Protein inferred from homology	Nucleolar protein 14
100	28.1065	27.2667	29.2724	28.8701	29.0083	28.904	28.9637	28.6349	29.0028	28.7097	368	0,9995	0,999	15	206	0	921	tr|A0A1S3X4X5|A0A1S3X4X5_TOBAC	A0A1S3X4X5	A0A1S3X4X5_TOBAC	LOC107761114	Nicotiana tabacum	3:Protein inferred from homology	Ubiquitin receptor RAD23
101	23.7079	22.3005	20.0789	24.3133	22.5361	27.0023	27.6327	28.1148	27.712	26.3726	612	1	0,999	27	443	177	443	tr|A0A1S3X532|A0A1S3X532_TOBAC	A0A1S3X532	A0A1S3X532_TOBAC	LOC107761154	Nicotiana tabacum	4:Protein predicted	Histone deacetylase 15-like
102	31.0145	31.244	30.7893	30.8866	30.9547	30.5613	28.4691	30.7959	29.8398	30.8452	766	1	0,999	24	1438	12	1644	tr|A0A1S3X544|A0A1S3X544_TOBAC	A0A1S3X544	A0A1S3X544_TOBAC	LOC107761395	Nicotiana tabacum	3:Protein inferred from homology	H(+)-exporting diphosphatase
103	29.2327	30.0408	29.7904	29.0565	29.1748	29.2905	27.8161	29.2954	28.2016	29.6007	485	1	0,999	29	587	316	5921	tr|A0A1S3X559|A0A1S3X559_TOBAC	A0A1S3X559	A0A1S3X559_TOBAC	LOC107761175	Nicotiana tabacum	3:Protein inferred from homology	Adenosylhomocysteinase
104	31.613	32.0646	31.8917	31.4748	31.6645	32.1931	31.0851	32.0714	31.4308	32.1857	488	1	0,999	30	3933	0	3933	tr|A0A1S3X5A3|A0A1S3X5A3_TOBAC	A0A1S3X5A3	A0A1S3X5A3_TOBAC	LOC107761463	Nicotiana tabacum	3:Protein inferred from homology	Vacuolar proton pump subunit B	tr|A0A1S4B8V7|A0A1S4B8V7_TOBAC
105	25.4767	22.3488	22.2371	26.1724	24.8994	26.0523	27.2994	24.4305	26.478	21.7786	605	1	0,999	24	298	298	525	tr|A0A1S3X5B5|A0A1S3X5B5_TOBAC	A0A1S3X5B5	A0A1S3X5B5_TOBAC	LOC107761397	Nicotiana tabacum	4:Protein predicted	Guanine nucleotide-binding protein-like NSN1
106	29.0676	27.0826	30.7845	29.702	29.6081	28.8107	29.7976	28.0295	30.3143	28.5682	181	1	0,999	8	687	296	687	tr|A0A1S3X5F9|A0A1S3X5F9_TOBAC	A0A1S3X5F9	A0A1S3X5F9_TOBAC	LOC107761450	Nicotiana tabacum	4:Protein predicted	Uncharacterized protein LOC107761450
107	27.1867	28.2943	27.7345	27.683	28.0204	28.2849	27.4904	28.5902	27.4165	27.3652	1734	1	0,999	61	1125	47	1125	tr|A0A1S3X5G4|A0A1S3X5G4_TOBAC	A0A1S3X5G4	A0A1S3X5G4_TOBAC	LOC107761455	Nicotiana tabacum	4:Protein predicted	Brefeldin A-inhibited guanine nucleotide-exchange protein 5-like
108	33.5322	32.2878	34.2362	33.3912	33.9936	34.0077	33.7947	33.7622	33.8735	34.0778	297	1	0,999	23	2296	217	2296	tr|A0A1S3X5I4|A0A1S3X5I4_TOBAC	A0A1S3X5I4	A0A1S3X5I4_TOBAC	LOC107761529	Nicotiana tabacum	3:Protein inferred from homology	GrpE protein homolog
109	27.8205	27.4878	30.3185	29.4287	28.9377	29.0209	28.2898	29.9592	30.379	29.7541	202	1	0,999	13	835	290	835	tr|A0A1S3X5K8|A0A1S3X5K8_TOBAC	A0A1S3X5K8	A0A1S3X5K8_TOBAC	LOC107761496	Nicotiana tabacum	4:Protein predicted	Glycolipid transfer protein 1-like
110	32.9593	32.6569	32.9692	32.2858	33.0885	32.601	31.8189	32.4945	32.814	32.6076	123	1	0,999	15	1799	524	1799	tr|A0A1S3X5L8|A0A1S3X5L8_TOBAC	A0A1S3X5L8	A0A1S3X5L8_TOBAC	LOC107761505	Nicotiana tabacum	3:Protein inferred from homology	40S ribosomal protein S17-like
111	25.8246	23.8169	28.1153	26.6784	26.6834	25.4318	29.3722	28.1097	29.2757	28.0713	306	1	0,999	8	217	8	217	tr|A0A1S3X5N3|A0A1S3X5N3_TOBAC	A0A1S3X5N3	A0A1S3X5N3_TOBAC	LOC107761521	Nicotiana tabacum	4:Protein predicted	Uncharacterized protein LOC107761521
112	28.9423	28.1616	29.1563	29.5176	29.6902	29.6343	30.3656	29.6815	30.1765	29.8046	2056	1	0,999	66	1167	292	1167	tr|A0A1S3X5S0|A0A1S3X5S0_TOBAC	A0A1S3X5S0	A0A1S3X5S0_TOBAC	LOC107761488	Nicotiana tabacum	4:Protein predicted	LOW QUALITY PROTEIN: nuclear-pore anchor-like
113	30.0056	28.4423	30.9918	30.1244	30.1332	30.0351	29.8971	28.9492	30.4308	29.8424	140	1	0,999	8	745	441	745	tr|A0A1S3X5S3|A0A1S3X5S3_TOBAC	A0A1S3X5S3	A0A1S3X5S3_TOBAC	LOC107761512	Nicotiana tabacum	4:Protein predicted	Glycine-rich RNA-binding protein 4, mitochondrial
114	25.0217	22.8548	24.8235	27.2864	26.4145	27.3624	27.2127	27.2294	26.7353	26.468	532	1	0,999	17	301	179	301	tr|A0A1S3X5U4|A0A1S3X5U4_TOBAC	A0A1S3X5U4	A0A1S3X5U4_TOBAC	LOC107761629	Nicotiana tabacum	4:Protein predicted	Uncharacterized protein LOC107761629
115	29.9677	29.5469	29.8076	29.7094	29.7728	29.3382	27.7026	29.3272	28.172	29.5413	92	1	0,999	5	453	143	453	tr|A0A1S3X5Y9|A0A1S3X5Y9_TOBAC	A0A1S3X5Y9	A0A1S3X5Y9_TOBAC	LOC107761416	Nicotiana tabacum	1:Experimental evidence at protein level	60S ribosomal protein L37a
116	27.2373	25.0204	28.5387	28.3593	28.0466	28.4648	29.0981	28.3827	29.9917	29.2041	397	1	0,999	18	528	139	667	tr|A0A1S3X632|A0A1S3X632_TOBAC	A0A1S3X632	A0A1S3X632_TOBAC	LOC107761648	Nicotiana tabacum	3:Protein inferred from homology	SNW/SKI-interacting protein-like
117	27.3967	27.1732	27.9215	28.2276	27.4197	27.1775	25.9979	27.5239	26.2914	26.2937	91	1	0,999	5	124	124	124	tr|A0A1S3X643|A0A1S3X643_TOBAC	A0A1S3X643	A0A1S3X643_TOBAC	LOC107761481	Nicotiana tabacum	3:Protein inferred from homology	Sm-like protein LSM36B
118	26.024	25.3001	26.5611	26.1452	27.7232	27.3359	27.8073	27.5509	28.423	27.657	705	1	0,999	25	349	316	657	tr|A0A1S3X6B4|A0A1S3X6B4_TOBAC	A0A1S3X6B4	A0A1S3X6B4_TOBAC	LOC107761715	Nicotiana tabacum	4:Protein predicted	Uncharacterized protein LOC107761715
119	25.9845	18.8599	29.2092	26.6667	27.4729	25.6473	28.7779	26.6769	29.1004	27.1606	112	1	0,999	5	270	270	1052	tr|A0A1S3X6F5|A0A1S3X6F5_TOBAC	A0A1S3X6F5	A0A1S3X6F5_TOBAC	LOC107761577	Nicotiana tabacum	3:Protein inferred from homology	60S acidic ribosomal protein P1-like
120	29.5068	29.7401	29.6664	29.5865	29.9132	29.5369	28.7478	29.5472	29.1698	29.716	481	1	0,999	28	1666	88	1666	tr|A0A1S3X6V0|A0A1S3X6V0_TOBAC	A0A1S3X6V0	A0A1S3X6V0_TOBAC	LOC107761872	Nicotiana tabacum	3:Protein inferred from homology	Xylose isomerase
121	31.9265	32.0357	31.4278	31.7197	31.7432	32.042	29.8622	31.759	31.0133	31.9887	616	1	0,999	38	3246	1518	3246	tr|A0A1S3X6W9|A0A1S3X6W9_TOBAC	A0A1S3X6W9	A0A1S3X6W9_TOBAC	LOC107761890	Nicotiana tabacum	3:Protein inferred from homology	Pyrophosphate--fructose 6-phosphate 1-phosphotransferase subunit alpha
122	25.5256	26.2125	30.0435	27.3612	28.9591	28.4408	25.8026	27.2541	29.5723	28.0703	394	1	0,999	12	454	0	454	tr|A0A1S3X765|A0A1S3X765_TOBAC	A0A1S3X765	A0A1S3X765_TOBAC	LOC107762047	Nicotiana tabacum	4:Protein predicted	Chaperone protein dnaJ 10-like isoform X2	tr|A0A1S3X7S4|A0A1S3X7S4_TOBAC
123	32.9786	33.1981	32.3246	32.7782	32.9136	32.3754	30.8683	32.5362	31.3074	32.515	197	1	0,999	15	1504	64	1504	tr|A0A1S3X7A0|A0A1S3X7A0_TOBAC	A0A1S3X7A0	A0A1S3X7A0_TOBAC	LOC107761978	Nicotiana tabacum	3:Protein inferred from homology	40S ribosomal protein S9-2
124	31.3659	31.393	32.2415	31.722	31.6595	32.2708	31.4883	31.5621	31.9385	31.7339	660	1	0,999	34	2526	0	4147	tr|A0A1S3X7C1|A0A1S3X7C1_TOBAC	A0A1S3X7C1	A0A1S3X7C1_TOBAC	LOC107761991	Nicotiana tabacum	3:Protein inferred from homology	Polyadenylate-binding protein	tr|I2FJN7|I2FJN7_TOBAC
125	25.1208	21.7572	27.2298	25.5236	26.1446	26.6947	27.8676	24.7931	28.3992	26.5684	386	0,9999	0,999	8	180	34	180	tr|A0A1S3X7F5|A0A1S3X7F5_TOBAC	A0A1S3X7F5	A0A1S3X7F5_TOBAC	LOC107762019	Nicotiana tabacum	4:Protein predicted	Cleavage stimulating factor 64-like
126	32.4392	32.743	32.3494	32.4948	32.3778	32.5122	30.8973	32.4392	31.0426	32.3454	147	0,9979	0,999	10	2277	208	2277	tr|A0A1S3X7H4|A0A1S3X7H4_TOBAC	A0A1S3X7H4	A0A1S3X7H4_TOBAC	LOC107762148	Nicotiana tabacum	3:Protein inferred from homology	40S ribosomal protein S16-like
127	30.8169	31.1645	30.9329	30.8903	30.941	30.817	29.0921	30.8748	29.6059	31.0568	321	1	0,999	15	1452	0	1452	tr|A0A1S3X7M0|A0A1S3X7M0_TOBAC	A0A1S3X7M0	A0A1S3X7M0_TOBAC	LOC107762073	Nicotiana tabacum	3:Protein inferred from homology	ATP synthase subunit gamma, mitochondrial	tr|A0A1S3XRT7|A0A1S3XRT7_TOBAC
128	31.1649	31.9769	31.2121	30.929	31.2521	31.372	28.7142	31.6482	30.3005	31.3279	966	1	0,999	62	3164	121	3164	tr|A0A1S3X7T0|A0A1S3X7T0_TOBAC	A0A1S3X7T0	A0A1S3X7T0_TOBAC	LOC107762239	Nicotiana tabacum	3:Protein inferred from homology	phosphoenolpyruvate carboxylase
129	26.4908	25.2068	27.7119	27.6506	26.91	27.2353	28.9232	24.507	28.7069	27.4957	179	1	0,999	5	171	76	171	tr|A0A1S3X7W2|A0A1S3X7W2_TOBAC	A0A1S3X7W2	A0A1S3X7W2_TOBAC	LOC107762079	Nicotiana tabacum	4:Protein predicted	Transcription factor VIP1-like
130	31.1955	30.8264	32.7725	31.1188	31.419	32.4757	31.2281	31.9127	31.8156	32.7024	126	1	0,999	12	1547	1547	2679	tr|A0A1S3X7Z1|A0A1S3X7Z1_TOBAC	A0A1S3X7Z1	A0A1S3X7Z1_TOBAC	LOC107762104	Nicotiana tabacum	3:Protein inferred from homology	thioredoxin H-type 1
131	28.0266	25.2179	26.4293	27.1468	27.7448	27.5542	28.8493	27.7794	28.468	27.3856	835	1	0,999	25	437	27	437	tr|A0A1S3X806|A0A1S3X806_TOBAC	A0A1S3X806	A0A1S3X806_TOBAC	LOC107762194	Nicotiana tabacum	3:Protein inferred from homology	Putative rRNA methyltransferase
132	29.6107	30.1803	29.6658	29.7093	29.6702	29.6222	27.5787	29.7881	27.1263	29.4738	411	1	0,999	27	1532	117	1532	tr|A0A1S3X8D5|A0A1S3X8D5_TOBAC	A0A1S3X8D5	A0A1S3X8D5_TOBAC	LOC107762222	Nicotiana tabacum	3:Protein inferred from homology	Basic leucine zipper and W2 domain-containing protein 2-like
133	28.736	28.9977	28.0459	29.2188	28.9337	29.8752	27.1349	30.1862	28.61	29.9042	396	1	0,999	20	1224	218	1224	tr|A0A1S3X8D9|A0A1S3X8D9_TOBAC	A0A1S3X8D9	A0A1S3X8D9_TOBAC	LOC107762320	Nicotiana tabacum	3:Protein inferred from homology	Acyl-[acyl-carrier-protein] desaturase
134	27.833	28.5937	29.1941	28.8955	28.9139	28.28	28.9271	28.7971	29.194	28.8481	640	1	0,999	24	1017	629	1017	tr|A0A1S3X8H2|A0A1S3X8H2_TOBAC	A0A1S3X8H2	A0A1S3X8H2_TOBAC	LOC107762466	Nicotiana tabacum	3:Protein inferred from homology	Uncharacterized protein LOC107762466
135	29.1367	23.7538	30.1514	25.5031	28.6321	26.7352	28.3051	28.6795	29.2516	28.7862	197	1	0,999	9	290	12	290	tr|A0A1S3X8L9|A0A1S3X8L9_TOBAC	A0A1S3X8L9	A0A1S3X8L9_TOBAC	LOC107762256	Nicotiana tabacum	4:Protein predicted	Protein FAM192A isoform X2
136	26.6728	27.8953	28.154	27.7297	27.8065	27.35	26.3955	27.7112	27.8212	27.8003	184	1	0,999	13	303	303	1249	tr|A0A1S3X8R4|A0A1S3X8R4_TOBAC	A0A1S3X8R4	A0A1S3X8R4_TOBAC	LOC107762432	Nicotiana tabacum	3:Protein inferred from homology	26S proteasome non-ATPase regulatory subunit 8 homolog A-like
137	29.4967	29.9931	29.6997	29.3691	29.1847	29.232	27.6714	29.3524	28.6466	29.4216	209	1	0,999	14	605	447	639	tr|A0A1S3X8Z4|A0A1S3X8Z4_TOBAC	A0A1S3X8Z4	A0A1S3X8Z4_TOBAC	LOC107762524	Nicotiana tabacum	4:Protein predicted	Ras-related protein RABC1
138	29.6312	29.2709	29.4497	29.3299	30.1695	29.512	27.5941	29.0449	29.4261	29.6114	148	0,9918	0,999	12	266	0	1595	tr|A0A1S3X9D6|A0A1S3X9D6_TOBAC	A0A1S3X9D6	A0A1S3X9D6_TOBAC	LOC107762688	Nicotiana tabacum	3:Protein inferred from homology	Nucleoside diphosphate kinase
139	26.4592	28.0415	24.7857	27.3885	26.9858	28.6505	28.3536	29.3949	28.8599	29.5378	404	1	0,999	21	895	0	895	tr|A0A1S3X9E1|A0A1S3X9E1_TOBAC	A0A1S3X9E1	A0A1S3X9E1_TOBAC	LOC107762659	Nicotiana tabacum	4:Protein predicted	Malonyl CoA-acyl carrier protein transacylase-like	tr|H9CCI2|H9CCI2_TOBAC
140	28.1213	28.5964	28.2434	28.1937	28.0857	28.5049	26.6262	28.6655	25.4019	27.9127	504	1	0,999	30	530	76	1399	tr|A0A1S3X9F6|A0A1S3X9F6_TOBAC	A0A1S3X9F6	A0A1S3X9F6_TOBAC	LOC107762705	Nicotiana tabacum	3:Protein inferred from homology	Adenylosuccinate synthetase, chloroplastic
141	28.6164	27.6272	28.4304	29.5248	28.4945	27.9676	29.1095	28.8087	28.7378	28.2278	631	1	0,999	35	445	0	2685	tr|A0A1S3X9G5|A0A1S3X9G5_TOBAC	A0A1S3X9G5	A0A1S3X9G5_TOBAC	LOC107762714	Nicotiana tabacum	4:Protein predicted	Nucleolin 1-like isoform X2	tr|Q8LNZ4|Q8LNZ4_TOBAC
142	25.4494	21.0943	26.8117	26.9068	26.3272	24.8565	26.9396	26.9697	27.7768	26.525	613	1	0,999	18	229	0	1152	tr|A0A1S3X9J9|A0A1S3X9J9_TOBAC	A0A1S3X9J9	A0A1S3X9J9_TOBAC	LOC107762738	Nicotiana tabacum	4:Protein predicted	Protein decapping 5-like isoform X1	tr|A0A1S3X9M6|A0A1S3X9M6_TOBAC
143	26.6141	24.584	28.4212	28.509	28.0043	27.7825	29.4331	29.0685	29.4699	28.7276	812	1	0,999	27	544	0	544	tr|A0A1S3X9K1|A0A1S3X9K1_TOBAC	A0A1S3X9K1	A0A1S3X9K1_TOBAC	LOC107762631	Nicotiana tabacum	4:Protein predicted	Nuclear pore complex protein NUP1-like isoform X1
144	30.5976	30.5189	30.567	29.9364	30.3533	30.4001	30.2867	30.2434	30.233	31.2895	286	1	0,999	8	801	468	801	tr|A0A1S3X9T6|A0A1S3X9T6_TOBAC	A0A1S3X9T6	A0A1S3X9T6_TOBAC	LOC107762794	Nicotiana tabacum	4:Protein predicted	Protein usf-like
145	28.9561	29.7037	29.384	29.1726	29.4251	28.9547	27.9623	28.9785	28.8327	29.2925	377	1	0,999	25	574	1	3499	tr|A0A1S3X9U8|A0A1S3X9U8_TOBAC	A0A1S3X9U8	A0A1S3X9U8_TOBAC	LOC107762828	Nicotiana tabacum	3:Protein inferred from homology	Actin-104
146	33.1322	33.3302	33.2381	33.004	33.1306	33.0749	32.0951	33.2528	32.1646	33.1012	451	1	0,999	29	3925	0	3925	tr|A0A1S3X9Y9|A0A1S3X9Y9_TOBAC	A0A1S3X9Y9	A0A1S3X9Y9_TOBAC	LOC107762844	Nicotiana tabacum	3:Protein inferred from homology	Elongation factor Tu	tr|A0A1S4C0X2|A0A1S4C0X2_TOBAC
147	29.5115	28.0873	30.416	29.7419	29.4519	30.1781	29.455	30.0743	30.1186	30.2798	239	1	0,999	11	637	195	637	tr|A0A1S3XA93|A0A1S3XA93_TOBAC	A0A1S3XA93	A0A1S3XA93_TOBAC	LOC107762850	Nicotiana tabacum	4:Protein predicted	Endo-1,31,4-beta-D-glucanase-like
148	33.0668	33.4948	33.8854	33.0331	33.0304	32.9786	31.4908	33.228	32.2824	33.2898	386	1	0,999	21	3572	175	3572	tr|A0A1S3XAI9|A0A1S3XAI9_TOBAC	A0A1S3XAI9	A0A1S3XAI9_TOBAC	LOC107763030	Nicotiana tabacum	3:Protein inferred from homology	ADP/ATP translocase
149	29.3317	29.1846	29.2729	28.1392	29.0185	27.553	26.4204	27.72	28.6382	28.4195	185	1	0,999	5	475	93	475	tr|A0A1S3XAL0|A0A1S3XAL0_TOBAC	A0A1S3XAL0	A0A1S3XAL0_TOBAC	LOC107762965	Nicotiana tabacum	3:Protein inferred from homology	H/ACA ribonucleoprotein complex subunit
150	32.6362	32.7302	32.3668	32.3179	32.1298	32.564	30.6293	32.3597	31.0903	32.5914	150	1	0,999	12	1628	0	1628	tr|A0A1S3XAN1|A0A1S3XAN1_TOBAC	A0A1S3XAN1	A0A1S3XAN1_TOBAC	LOC107763058	Nicotiana tabacum	1:Experimental evidence at protein level	40S ribosomal protein S14-2	tr|A0A1S4DEV9|A0A1S4DEV9_TOBAC
151	32.3937	32.592	32.3212	32.1965	32.3151	32.1674	30.681	32.3892	30.8891	32.2725	181	1	0,999	9	1487	0	1487	tr|A0A1S3XAW1|A0A1S3XAW1_TOBAC	A0A1S3XAW1	A0A1S3XAW1_TOBAC	LOC107763118	Nicotiana tabacum	1:Experimental evidence at protein level	60S ribosomal protein L11-1	tr|A0A1S3ZDJ6|A0A1S3ZDJ6_TOBAC, tr|A0A1S3ZDW5|A0A1S3ZDW5_TOBAC, tr|A0A1S4CT55|A0A1S4CT55_TOBAC, tr|Q9FSF6|Q9FSF6_TOBAC
152	33.2143	33.7112	33.4381	33.1917	33.2992	33.3009	31.4773	33.2622	31.8476	33.1334	280	1	0,999	20	3428	0	3428	tr|A0A1S3XAX8|A0A1S3XAX8_TOBAC	A0A1S3XAX8	A0A1S3XAX8_TOBAC	LOC107763157	Nicotiana tabacum	1:Experimental evidence at protein level	40S ribosomal protein S2-3-like	tr|A0A1S3XB04|A0A1S3XB04_TOBAC
153	28.9206	28.9626	30.4714	29.9083	30.1686	28.9885	29.3432	28.9685	30.1058	30.3206	248	1	0,999	14	590	133	590	tr|A0A1S3XAY9|A0A1S3XAY9_TOBAC	A0A1S3XAY9	A0A1S3XAY9_TOBAC	LOC107763144	Nicotiana tabacum	4:Protein predicted	RWD domain-containing protein 1-like
154	23.6607	21.968	25.4604	25.7338	24.9771	22.0472	25.1908	25.9059	26.4495	25.2243	632	1	0,999	49	160	160	1584	tr|A0A1S3XB15|A0A1S3XB15_TOBAC	A0A1S3XB15	A0A1S3XB15_TOBAC	LOC107763159	Nicotiana tabacum	4:Protein predicted	Eukaryotic translation initiation factor 4B2-like
155	25.4645	24.6714	26.7332	26.3885	25.7812	26.1734	26.4289	25.7975	27.071	26.0653	136	1	0,999	6	90	90	341	tr|A0A1S3XB34|A0A1S3XB34_TOBAC	A0A1S3XB34	A0A1S3XB34_TOBAC	LOC107763060	Nicotiana tabacum	3:Protein inferred from homology	Probable proteasome inhibitor
156	28.3975	28.7279	28.0158	28.523	28.4381	30.0018	27.4146	29.8872	28.4925	29.6248	504	1	0,999	19	1128	210	1128	tr|A0A1S3XB37|A0A1S3XB37_TOBAC	A0A1S3XB37	A0A1S3XB37_TOBAC	LOC107763201	Nicotiana tabacum	3:Protein inferred from homology	Carboxypeptidase
157	26.836	24.6031	29.4084	28.6907	27.7006	28.2714	27.1545	27.7614	29.1243	28.1321	84	1	0,999	5	107	20	107	tr|A0A1S3XB60|A0A1S3XB60_TOBAC	A0A1S3XB60	A0A1S3XB60_TOBAC	LOC107763125	Nicotiana tabacum	3:Protein inferred from homology	Mitochondrial import inner membrane translocase subunit
158	29.1175	27.6351	31.0629	30.2547	30.3187	29.1435	30.1457	29.39	30.3584	29.3224	522	1	0,999	22	1087	254	1087	tr|A0A1S3XB94|A0A1S3XB94_TOBAC	A0A1S3XB94	A0A1S3XB94_TOBAC	LOC107763152	Nicotiana tabacum	3:Protein inferred from homology	TOM1-like protein 2
159	29.1056	29.1643	29.2488	29.3887	29.1124	28.5929	28.5113	28.3551	27.9516	28.3802	672	1	0,999	33	1228	551	1228	tr|A0A1S3XBC3|A0A1S3XBC3_TOBAC	A0A1S3XBC3	A0A1S3XBC3_TOBAC	LOC107763128	Nicotiana tabacum	3:Protein inferred from homology	Pentatricopeptide repeat-containing protein At3g49240-like
160	32.0024	32.174	31.8352	32.1462	31.9147	30.6712	29.336	31.4806	29.6696	31.0221	120	1	0,999	5	458	0	458	tr|A0A1S3XBT8|A0A1S3XBT8_TOBAC	A0A1S3XBT8	A0A1S3XBT8_TOBAC	LOC107763405	Nicotiana tabacum	3:Protein inferred from homology	60S ribosomal protein L34	tr|A0A1S3XUR7|A0A1S3XUR7_TOBAC, tr|A0A1S3ZF75|A0A1S3ZF75_TOBAC
161	31.7456	31.8483	31.5574	31.7417	31.5142	30.5043	29.5484	31.03	29.9182	31.1256	135	1	0,999	7	803	0	1187	tr|A0A1S3XBV7|A0A1S3XBV7_TOBAC	A0A1S3XBV7	A0A1S3XBV7_TOBAC	LOC107763424	Nicotiana tabacum	3:Protein inferred from homology	60S ribosomal protein L27	tr|A0A1S4AEL0|A0A1S4AEL0_TOBAC
162	28.1081	25.7641	30.342	29.4361	29.8798	29.8769	30.9846	29.7729	31.1148	30.0684	310	1	0,999	17	748	177	849	tr|A0A1S3XBX6|A0A1S3XBX6_TOBAC	A0A1S3XBX6	A0A1S3XBX6_TOBAC	LOC107763462	Nicotiana tabacum	4:Protein predicted	Uncharacterized protein LOC107763462
163	33.4349	32.2388	34.6011	33.7241	34.2124	33.2287	33.3472	33.1302	33.4091	33.5773	157	1	0,999	14	2181	624	2181	tr|A0A1S3XBY3|A0A1S3XBY3_TOBAC	A0A1S3XBY3	A0A1S3XBY3_TOBAC	LOC107763359	Nicotiana tabacum	4:Protein predicted	Coiled-coil domain-containing protein 12-like
164	29.1134	29.5255	29.2709	29.1459	29.1341	29.3921	27.5158	29.6098	28.0443	29.3285	410	1	0,999	11	610	62	610	tr|A0A1S3XBZ5|A0A1S3XBZ5_TOBAC	A0A1S3XBZ5	A0A1S3XBZ5_TOBAC	LOC107763479	Nicotiana tabacum	4:Protein predicted	Pyruvate dehydrogenase E1 component subunit beta
165	28.0977	27.4873	29.2303	27.8275	28.8888	29.1927	29.316	29.3226	29.5455	28.5617	253	1	0,999	5	219	0	219	tr|A0A1S3XCF6|A0A1S3XCF6_TOBAC	A0A1S3XCF6	A0A1S3XCF6_TOBAC	LOC107763625	Nicotiana tabacum	4:Protein predicted	Serine/arginine-rich splicing factor SC35-like	tr|A0A1S3ZJ61|A0A1S3ZJ61_TOBAC
166	29.2551	28.5064	29.9514	29.1791	28.7167	28.4928	29.6091	29.2851	29.6757	29.4907	155	1	0,999	6	384	0	384	tr|A0A1S3XCH3|A0A1S3XCH3_TOBAC	A0A1S3XCH3	A0A1S3XCH3_TOBAC	LOC107763627	Nicotiana tabacum	4:Protein predicted	Uncharacterized protein LOC107763627 isoform X1	tr|A0A1S3ZJ95|A0A1S3ZJ95_TOBAC
167	29.0047	27.4129	28.9894	28.084	28.6154	27.432	29.0026	28.517	29.2498	28.7907	318	1	0,999	7	471	0	471	tr|A0A1S3XCH4|A0A1S3XCH4_TOBAC	A0A1S3XCH4	A0A1S3XCH4_TOBAC	LOC107763648	Nicotiana tabacum	3:Protein inferred from homology	Splicing factor 3B subunit 4-like	tr|A0A1S4B6E2|A0A1S4B6E2_TOBAC
168	27.6069	27.7658	26.75	28.0124	27.261	27.7815	25.0435	28.5032	26.7378	28.4597	332	1	0,999	19	685	430	2540	tr|A0A1S3XCK8|A0A1S3XCK8_TOBAC	A0A1S3XCK8	A0A1S3XCK8_TOBAC	LOC107763505	Nicotiana tabacum	3:Protein inferred from homology	Malate dehydrogenase
169	29.0687	28.9016	30.9778	30.0522	30.068	30.384	29.1685	30.3282	29.4526	30.3072	242	1	0,999	10	643	57	643	tr|A0A1S3XCM3|A0A1S3XCM3_TOBAC	A0A1S3XCM3	A0A1S3XCM3_TOBAC	LOC107763703	Nicotiana tabacum	4:Protein predicted	Universal stress protein MT2085-like
170	30.1814	30.3747	29.5245	29.9325	30.0924	30.8896	27.4355	30.8096	28.9817	30.8344	765	1	0,999	51	599	506	9728	tr|A0A1S3XCV6|A0A1S3XCV6_TOBAC	A0A1S3XCV6	A0A1S3XCV6_TOBAC	LOC107763602	Nicotiana tabacum	3:Protein inferred from homology	5-methyltetrahydropteroyltriglutamate--homocysteine S-methyltransferase
171	31.3474	31.4913	31.3826	31.6203	31.248	28.1411	27.1563	28.422	28.3339	27.8374	546	1	0,999	35	1276	683	1276	tr|A0A1S3XCW5|A0A1S3XCW5_TOBAC	A0A1S3XCW5	A0A1S3XCW5_TOBAC	LOC107763691	Nicotiana tabacum	3:Protein inferred from homology	Tetrahydrocannabinolic acid synthase-like
172	28.4336	29.1036	29.1839	28.4785	28.8799	28.781	22.3944	28.1696	28.3355	28.4588	164	1	0,999	13	249	0	1514	tr|A0A1S3XCW6|A0A1S3XCW6_TOBAC	A0A1S3XCW6	A0A1S3XCW6_TOBAC	LOC107763612	Nicotiana tabacum	1:Experimental evidence at protein level	60S ribosomal protein L21-1-like
173	31.9404	31.5461	33.3723	32.48	32.4644	33.2401	32.4521	32.8745	32.8337	33.236	964	1	0,999	42	3987	982	3987	tr|A0A1S3XCX6|A0A1S3XCX6_TOBAC	A0A1S3XCX6	A0A1S3XCX6_TOBAC	LOC107763623	Nicotiana tabacum	3:Protein inferred from homology	Copper-transporting ATPase PAA1, chloroplastic
174	27.0111	26.9021	30.6733	27.0037	29.0977	28.4766	29.2079	28.1001	30.3997	29.0657	76	1	0,999	13	481	481	1309	tr|A0A1S3XD03|A0A1S3XD03_TOBAC	A0A1S3XD03	A0A1S3XD03_TOBAC	LOC107763800	Nicotiana tabacum	3:Protein inferred from homology	Tubulin-specific chaperone A
175	29.4203	28.6614	29.4707	29.0973	29.3031	29.678	29.475	28.9028	29.6713	29.6169	123	1	0,999	11	300	50	1066	tr|A0A1S3XD09|A0A1S3XD09_TOBAC	A0A1S3XD09	A0A1S3XD09_TOBAC	LOC107763659	Nicotiana tabacum	3:Protein inferred from homology	60S ribosomal protein L35
176	31.2541	31.3038	32.9892	33.3228	31.0489	32.5344	29.2444	31.0084	33.5756	31.0346	462	1	0,999	30	2042	32	2042	tr|A0A1S3XDE1|A0A1S3XDE1_TOBAC	A0A1S3XDE1	A0A1S3XDE1_TOBAC	LOC107763872	Nicotiana tabacum	3:Protein inferred from homology	Aspartate aminotransferase
177	26.7573	26.1598	27.8859	27.2226	28.1482	27.5489	28.6648	26.9556	29.2483	28.3777	375	1	0,999	8	425	134	425	tr|A0A1S3XDM4|A0A1S3XDM4_TOBAC	A0A1S3XDM4	A0A1S3XDM4_TOBAC	LOC107763880	Nicotiana tabacum	4:Protein predicted	Calumenin-like
178	27.6346	21.0089	29.1286	28.0257	28.8436	27.8658	29.1605	27.4834	30.0764	28.9708	421	1	0,999	17	309	126	309	tr|A0A1S3XDP2|A0A1S3XDP2_TOBAC	A0A1S3XDP2	A0A1S3XDP2_TOBAC	LOC107764057	Nicotiana tabacum	3:Protein inferred from homology	Pinin-like
179	28.9003	28.7846	30.287	29.1237	29.1296	30.3568	29.8797	30.158	30.1577	30.8952	88	1	0,999	5	730	208	730	tr|A0A1S3XDP9|A0A1S3XDP9_TOBAC	A0A1S3XDP9	A0A1S3XDP9_TOBAC	LOC107763907	Nicotiana tabacum	3:Protein inferred from homology	glutaredoxin-dependent peroxiredoxin
180	28.8309	26.7789	29.3491	28.392	29.6216	26.7458	29.3702	27.9125	27.8746	27.6802	408	1	0,999	19	551	198	551	tr|A0A1S3XDQ1|A0A1S3XDQ1_TOBAC	A0A1S3XDQ1	A0A1S3XDQ1_TOBAC	LOC107763964	Nicotiana tabacum	3:Protein inferred from homology	Beta-taxilin-like
181	22.1842	29.0672	28.4896	28.0821	24.2133	28.8892	27.5017	28.9914	25.0614	25.5542	223	1	0,999	14	203	4	839	tr|A0A1S3XDX4|A0A1S3XDX4_TOBAC	A0A1S3XDX4	A0A1S3XDX4_TOBAC	LOC107764037	Nicotiana tabacum	3:Protein inferred from homology	Proteasome subunit beta
182	34.4368	34.6678	34.3446	34.1786	34.6878	34.7935	32.4204	34.2412	33.3942	34.3974	239	1	0,999	10	3052	0	3052	tr|A0A1S3XDX6|A0A1S3XDX6_TOBAC	A0A1S3XDX6	A0A1S3XDX6_TOBAC	LOC107764046	Nicotiana tabacum	3:Protein inferred from homology	Histone H4	tr|A0A1S3Y8K5|A0A1S3Y8K5_TOBAC, tr|A0A1S4AKB5|A0A1S4AKB5_TOBAC, tr|A0A1S4BDS0|A0A1S4BDS0_TOBAC, tr|A0A1S4D357|A0A1S4D357_TOBAC
183	26.4287	26.15	26.6807	26.5538	26.4672	26.369	26.5758	26.1427	27.031	26.4658	138	0,9995	0,999	8	50	50	2964	tr|A0A1S3XDY2|A0A1S3XDY2_TOBAC	A0A1S3XDY2	A0A1S3XDY2_TOBAC	LOC107764049	Nicotiana tabacum	3:Protein inferred from homology	Histone H2B
184	31.1235	30.1878	32.723	31.5055	31.9191	31.0075	31.1851	31.0481	31.5259	31.8733	202	1	0,999	18	1431	0	1459	tr|A0A1S3XE08|A0A1S3XE08_TOBAC	A0A1S3XE08	A0A1S3XE08_TOBAC	LOC107764083	Nicotiana tabacum	3:Protein inferred from homology	Mitochondrial import receptor subunit TOM20-like	tr|A0A1S3XI19|A0A1S3XI19_TOBAC
185	32.7253	32.7643	32.3456	32.3321	32.6377	32.273	31.5741	32.4522	31.5421	32.6538	301	1	0,999	19	2469	176	2469	tr|A0A1S3XE16|A0A1S3XE16_TOBAC	A0A1S3XE16	A0A1S3XE16_TOBAC	LOC107764090	Nicotiana tabacum	1:Experimental evidence at protein level	60S ribosomal protein L5-like
186	20.5748	21.2376	26.5072	22.1738	25.8896	25.6396	27.1041	25.6075	26.926	26.5979	366	0,9995	0,999	15	187	93	1144	tr|A0A1S3XE40|A0A1S3XE40_TOBAC	A0A1S3XE40	A0A1S3XE40_TOBAC	LOC107764209	Nicotiana tabacum	3:Protein inferred from homology	Ubiquitin receptor RAD23
187	27.5159	27.7585	27.6625	27.7347	27.3587	29.4688	28.6489	29.056	28.9681	28.3818	1069	1	0,999	39	856	4	856	tr|A0A1S3XEB2|A0A1S3XEB2_TOBAC	A0A1S3XEB2	A0A1S3XEB2_TOBAC	LOC107764195	Nicotiana tabacum	3:Protein inferred from homology	Guanylate-binding protein 1-like
188	30.6631	29.5926	31.3931	30.6405	30.9884	31.0925	30.6627	30.7497	30.77	31.0186	367	0,9995	0,999	15	266	0	1105	tr|A0A1S3XEF4|A0A1S3XEF4_TOBAC	A0A1S3XEF4	A0A1S3XEF4_TOBAC	LOC107764209	Nicotiana tabacum	3:Protein inferred from homology	Ubiquitin receptor RAD23
189	27.484	26.1817	27.9129	27.5255	26.7601	27.1621	26.5353	27.54	23.416	27.866	524	1	0,999	22	506	148	506	tr|A0A1S3XEH1|A0A1S3XEH1_TOBAC	A0A1S3XEH1	A0A1S3XEH1_TOBAC	LOC107764196	Nicotiana tabacum	4:Protein predicted	Uncharacterized protein LOC107764196
190	33.2695	33.5752	32.6287	32.3724	33.1441	33.2346	31.1003	33.1876	30.9542	33.185	296	1	0,999	15	2640	0	2640	tr|A0A1S3XEH9|A0A1S3XEH9_TOBAC	A0A1S3XEH9	A0A1S3XEH9_TOBAC	LOC107764229	Nicotiana tabacum	3:Protein inferred from homology	Small ribosomal subunit protein uS2	tr|A0A1S3Y4M0|A0A1S3Y4M0_TOBAC, tr|A0A1S4DA62|A0A1S4DA62_TOBAC
191	30.0471	30.8083	30.544	30.6321	30.5828	30.341	24.6793	30.5865	28.0939	30.075	538	1	0,999	36	2063	375	2063	tr|A0A1S3XEK0|A0A1S3XEK0_TOBAC	A0A1S3XEK0	A0A1S3XEK0_TOBAC	LOC107764380	Nicotiana tabacum	3:Protein inferred from homology	GMP synthase [glutamine-hydrolyzing]
192	28.1278	28.7808	28.8985	28.9635	28.6998	28.6826	27.5322	28.1804	28.0761	28.5784	286	1	0,999	20	180	180	2193	tr|A0A1S3XEM4|A0A1S3XEM4_TOBAC	A0A1S3XEM4	A0A1S3XEM4_TOBAC	LOC107764273	Nicotiana tabacum	4:Protein predicted	Heat shock 70 kDa protein, mitochondrial-like
193	29.8933	30.2008	30.216	30.5474	30.2421	29.8491	29.4283	29.65	28.944	29.7472	212	1	0,999	7	413	413	1035	tr|A0A1S3XEN1|A0A1S3XEN1_TOBAC	A0A1S3XEN1	A0A1S3XEN1_TOBAC	LOC107764242	Nicotiana tabacum	3:Protein inferred from homology	Ribosomal protein L19
194	33.1634	33.2453	33.088	32.5925	33.4392	32.5431	31.9868	32.5454	32.5608	32.9889	166	1	0,999	14	2114	0	2114	tr|A0A1S3XES7|A0A1S3XES7_TOBAC	A0A1S3XES7	A0A1S3XES7_TOBAC	LOC107764287	Nicotiana tabacum	3:Protein inferred from homology	60S ribosomal protein L12-like
195	27.4722	25.0034	28.8336	28.0594	28.5929	28.3744	29.4684	28.3555	30.3203	28.579	223	1	0,999	9	415	0	415	tr|A0A1S3XET3|A0A1S3XET3_TOBAC	A0A1S3XET3	A0A1S3XET3_TOBAC	LOC107764456	Nicotiana tabacum	3:Protein inferred from homology	Vacuolar protein sorting-associated protein 2 homolog 1	tr|A0A1S4DPC1|A0A1S4DPC1_TOBAC
196	26.894	27.683	28.3477	27.2342	27.3928	27.3973	28.0953	27.6221	28.4024	27.8179	308	1	0,999	8	362	203	362	tr|A0A1S3XF06|A0A1S3XF06_TOBAC	A0A1S3XF06	A0A1S3XF06_TOBAC	LOC107764510	Nicotiana tabacum	4:Protein predicted	WW domain-containing protein C11B10.08-like
197	27.0116	25.7836	28.7162	25.2655	27.3655	27.685	28.6098	27.1776	28.6156	27.4607	366	0,9995	0,999	14	305	75	927	tr|A0A1S3XF26|A0A1S3XF26_TOBAC	A0A1S3XF26	A0A1S3XF26_TOBAC	LOC107764526	Nicotiana tabacum	3:Protein inferred from homology	Ubiquitin receptor RAD23
198	30.1357	30.2195	30.497	29.7781	30.0184	29.8664	29.5669	30.4074	29.8509	30.3743	237	1	0,999	12	823	391	823	tr|A0A1S3XF65|A0A1S3XF65_TOBAC	A0A1S3XF65	A0A1S3XF65_TOBAC	LOC107764558	Nicotiana tabacum	3:Protein inferred from homology	Lactoylglutathione lyase
199	28.685	29.1353	27.4671	28.8731	28.3432	28.6105	26.2936	29.0157	27.4946	28.6373	393	1	0,999	17	737	119	737	tr|A0A1S3XFD7|A0A1S3XFD7_TOBAC	A0A1S3XFD7	A0A1S3XFD7_TOBAC	LOC107764509	Nicotiana tabacum	4:Protein predicted	Uncharacterized protein LOC107764509
200	28.2782	28.9314	28.2899	29.0392	28.4904	29.1621	28.1826	29.2852	28.9091	29.2358	323	1	0,999	10	516	76	516	tr|A0A1S3XFF8|A0A1S3XFF8_TOBAC	A0A1S3XFF8	A0A1S3XFF8_TOBAC	LOC107764635	Nicotiana tabacum	3:Protein inferred from homology	3-oxoacyl-[acyl-carrier-protein] reductase
201	26.1137	26.1532	26.5477	26.4181	26.7492	26.4992	26.466	26.6794	27.6847	25.49	87	1	0,999	3	85	85	85	tr|A0A1S3XFP4|A0A1S3XFP4_TOBAC	A0A1S3XFP4	A0A1S3XFP4_TOBAC	LOC107764517	Nicotiana tabacum	4:Protein predicted	LYR motif-containing protein 4
202	31.1355	31.6662	30.4122	31.4475	31.4391	30.6925	28.1125	30.0758	29.2731	31.4925	337	1	0,999	21	1240	115	6028	tr|A0A1S3XFT6|A0A1S3XFT6_TOBAC	A0A1S3XFT6	A0A1S3XFT6_TOBAC	LOC107764636	Nicotiana tabacum	3:Protein inferred from homology	Glyceraldehyde-3-phosphate dehydrogenase
203	29.7303	29.6093	29.2124	29.4088	29.4932	29.3999	27.6203	29.2916	28.4899	29.1922	437	1	0,999	21	1091	0	1213	tr|A0A1S3XFU2|A0A1S3XFU2_TOBAC	A0A1S3XFU2	A0A1S3XFU2_TOBAC	LOC107764677	Nicotiana tabacum	3:Protein inferred from homology	Eukaryotic peptide chain release factor subunit 1-3-like	tr|A0A1S3XZN7|A0A1S3XZN7_TOBAC
204	29.7235	27.2888	30.8253	30.317	30.199	29.8672	30.5375	30.1535	30.9751	30.399	215	1	0,999	11	618	97	618	tr|A0A1S3XFW0|A0A1S3XFW0_TOBAC	A0A1S3XFW0	A0A1S3XFW0_TOBAC	LOC107764675	Nicotiana tabacum	3:Protein inferred from homology	50S ribosomal protein L7/L12-like
205	28.277	25.9069	27.8475	27.462	28.7799	26.9695	28.7628	28.0352	28.9132	27.6115	317	0,999	0,999	6	233	0	258	tr|A0A1S3XFW3|A0A1S3XFW3_TOBAC	A0A1S3XFW3	A0A1S3XFW3_TOBAC	LOC107764629	Nicotiana tabacum	4:Protein predicted	Serine/arginine-rich splicing factor RS2Z33-like isoform X1	tr|A0A1S4CBB0|A0A1S4CBB0_TOBAC
206	23.2598	22.6868	20.6087	25.6133	26.6633	26.3114	27.1212	26.6626	26.7946	22.1992	701	1	0,999	20	219	0	674	tr|A0A1S3XFW8|A0A1S3XFW8_TOBAC	A0A1S3XFW8	A0A1S3XFW8_TOBAC	LOC107764684	Nicotiana tabacum	3:Protein inferred from homology	YTH domain-containing family protein
207	30.7884	31.0842	30.9528	30.5713	30.7684	31.0003	29.6069	31.2065	30.1121	31.3282	465	1	0,999	20	1607	312	1846	tr|A0A1S3XFZ4|A0A1S3XFZ4_TOBAC	A0A1S3XFZ4	A0A1S3XFZ4_TOBAC	LOC107764742	Nicotiana tabacum	3:Protein inferred from homology	Dihydrolipoamide acetyltransferase component of pyruvate dehydrogenase complex
208	29.445	30.172	29.9408	29.1145	29.8934	29.7478	28.8468	30.3022	29.6693	30.0089	274	1	0,999	14	830	100	830	tr|A0A1S3XG19|A0A1S3XG19_TOBAC	A0A1S3XG19	A0A1S3XG19_TOBAC	LOC107764701	Nicotiana tabacum	3:Protein inferred from homology	adenine phosphoribosyltransferase
209	29.2115	29.5329	30.2328	30.2559	29.9756	29.9545	29.1375	29.6026	29.8933	29.8408	206	1	0,999	13	376	0	1780	tr|A0A1S3XGB4|A0A1S3XGB4_TOBAC	A0A1S3XGB4	A0A1S3XGB4_TOBAC	LOC107764897	Nicotiana tabacum	3:Protein inferred from homology	60S ribosomal protein L13	tr|A0A1S3XLC6|A0A1S3XLC6_TOBAC
210	26.3764	26.3552	25.9678	28.6051	26.9558	25.4955	21.8436	28.3029	24.8907	25.0075	354	1	0,999	14	496	106	496	tr|A0A1S3XGD4|A0A1S3XGD4_TOBAC	A0A1S3XGD4	A0A1S3XGD4_TOBAC	LOC107764931	Nicotiana tabacum	3:Protein inferred from homology	WD repeat-containing protein 55
211	24.2274	22.2853	24.681	25.9282	25.5481	26.3801	26.5251	26.9193	26.9139	27.734	217	1	0,999	8	210	119	210	tr|A0A1S3XGH0|A0A1S3XGH0_TOBAC	A0A1S3XGH0	A0A1S3XGH0_TOBAC	LOC107764953	Nicotiana tabacum	4:Protein predicted	Uncharacterized protein LOC107764953
212	29.6968	29.852	30.0953	29.2532	30.0464	29.3451	29.3993	29.1974	29.8034	29.0536	62	1	0,999	4	250	0	250	tr|A0A1S3XGJ0|A0A1S3XGJ0_TOBAC	A0A1S3XGJ0	A0A1S3XGJ0_TOBAC	LOC107764876	Nicotiana tabacum	1:Experimental evidence at protein level	40S ribosomal protein S30	tr|A0A1S4D6G4|A0A1S4D6G4_TOBAC
213	35.8346	36.0155	35.8689	35.6151	35.9043	35.3376	33.4629	35.3929	33.8833	35.408	699	1	0,999	58	15815	1297	15815	tr|A0A1S3XGK4|A0A1S3XGK4_TOBAC	A0A1S3XGK4	A0A1S3XGK4_TOBAC	LOC107764955	Nicotiana tabacum	3:Protein inferred from homology	Heat shock cognate protein 80-like
214	29.5753	26.3201	30.7403	30.0431	30.3388	29.3498	30.8281	29.3249	31.3959	29.953	231	1	0,999	13	525	29	525	tr|A0A1S3XGK7|A0A1S3XGK7_TOBAC	A0A1S3XGK7	A0A1S3XGK7_TOBAC	LOC107765024	Nicotiana tabacum	3:Protein inferred from homology	Protein CWC15 homolog
215	31.88	31.2658	32.9365	32.6323	32.4852	32.579	31.6316	31.9888	32.0903	32.2662	299	1	0,999	20	973	973	2737	tr|A0A1S3XGU4|A0A1S3XGU4_TOBAC	A0A1S3XGU4	A0A1S3XGU4_TOBAC	LOC107764856	Nicotiana tabacum	4:Protein predicted	Hsp70-Hsp90 organizing protein 2-like
216	28.206	28.1564	27.5447	27.9144	28.2976	26.1529	27.39	28.4505	27.7115	27.2586	481	1	0,999	16	431	24	431	tr|A0A1S3XGV3|A0A1S3XGV3_TOBAC	A0A1S3XGV3	A0A1S3XGV3_TOBAC	LOC107765074	Nicotiana tabacum	4:Protein predicted	Ribosome biogenesis protein C8F11.04
217	26.0963	27.1576	26.9471	26.1492	27.1362	27.5041	26.411	27.5077	26.9326	25.0618	510	1	0,999	20	402	36	402	tr|A0A1S3XHI6|A0A1S3XHI6_TOBAC	A0A1S3XHI6	A0A1S3XHI6_TOBAC	LOC107765278	Nicotiana tabacum	3:Protein inferred from homology	Splicing factor 3A subunit 3-like
218	30.9867	30.8866	30.9259	30.8726	31.1245	30.9999	29.6156	30.9315	30.716	30.8861	122	1	0,999	11	297	297	1594	tr|A0A1S3XHL0|A0A1S3XHL0_TOBAC	A0A1S3XHL0	A0A1S3XHL0_TOBAC	LOC107765328	Nicotiana tabacum	1:Experimental evidence at protein level	40S ribosomal protein S20-2
219	26.8951	27.7024	27.7678	27.0049	27.3062	26.3449	26.1162	26.5877	28.1253	28.1179	314	1	0,999	12	451	0	451	tr|A0A1S3XHP3|A0A1S3XHP3_TOBAC	A0A1S3XHP3	A0A1S3XHP3_TOBAC	LOC107765360	Nicotiana tabacum	3:Protein inferred from homology	ATP-dependent Clp protease proteolytic subunit	tr|A0A1S3ZE64|A0A1S3ZE64_TOBAC
220	29.953	30.7736	30.3932	30.0614	29.8489	30.1228	27.19	30.3811	29.4393	29.5143	362	1	0,999	29	882	82	3222	tr|A0A1S3XHU5|A0A1S3XHU5_TOBAC	A0A1S3XHU5	A0A1S3XHU5_TOBAC	LOC107765349	Nicotiana tabacum	3:Protein inferred from homology	UDP-arabinopyranose mutase
221	29.5559	28.8861	30.8779	29.7762	30.1237	29.8269	30.2543	29.9576	30.7923	30.7155	99	1	0,999	7	494	494	494	tr|A0A1S3XHX0|A0A1S3XHX0_TOBAC	A0A1S3XHX0	A0A1S3XHX0_TOBAC	LOC107765381	Nicotiana tabacum	3:Protein inferred from homology	Sm-like protein LSM7
222	31.7154	31.9306	31.6234	31.5913	31.6153	30.8732	29.5548	31.4929	30.34	31.3799	538	1	0,999	38	2813	160	2813	tr|A0A1S3XI60|A0A1S3XI60_TOBAC	A0A1S3XI60	A0A1S3XI60_TOBAC	LOC107765406	Nicotiana tabacum	3:Protein inferred from homology	T-complex protein 1 subunit delta
223	27.1469	26.3635	28.4826	28.4977	26.6273	29.7473	30.2385	29.6689	30.2064	29.4887	232	1	0,999	8	518	0	518	tr|A0A1S3XII1|A0A1S3XII1_TOBAC	A0A1S3XII1	A0A1S3XII1_TOBAC	LOC107765513	Nicotiana tabacum	4:Protein predicted	RNA-binding protein 2-like	tr|A0A1S3YPT1|A0A1S3YPT1_TOBAC
224	29.5913	28.3096	31.3052	30.5139	30.3322	30.3653	30.6985	29.9214	30.701	30.0753	139	1	0,999	15	673	195	1589	tr|A0A1S3XIK8|A0A1S3XIK8_TOBAC	A0A1S3XIK8	A0A1S3XIK8_TOBAC	LOC107765599	Nicotiana tabacum	4:Protein predicted	Multiprotein-bridging factor 1b
225	28.951	28.7908	29.2426	29.3253	29.3061	28.8582	29.4438	28.8982	28.7261	28.8021	598	1	0,999	48	636	455	3525	tr|A0A1S3XIQ5|A0A1S3XIQ5_TOBAC	A0A1S3XIQ5	A0A1S3XIQ5_TOBAC	LOC107765583	Nicotiana tabacum	3:Protein inferred from homology	H/ACA ribonucleoprotein complex subunit 4-like
226	26.8863	27.5527	27.3438	26.8305	27.3116	27.1954	26.301	27.2146	26.9563	26.8146	424	1	0,999	9	116	9	379	tr|A0A1S3XIS4|A0A1S3XIS4_TOBAC	A0A1S3XIS4	A0A1S3XIS4_TOBAC	LOC107765666	Nicotiana tabacum	3:Protein inferred from homology	UDP-glucuronate decarboxylase
227	28.1104	28.7413	28.3749	28.4489	26.7421	29.5017	26.1159	29.5312	27.9995	28.1521	223	1	0,999	14	324	65	620	tr|A0A1S3XIZ5|A0A1S3XIZ5_TOBAC	A0A1S3XIZ5	A0A1S3XIZ5_TOBAC	LOC107765700	Nicotiana tabacum	3:Protein inferred from homology	glutathione transferase
228	29.4678	26.5111	30.0391	29.1387	29.511	28.9797	29.3901	28.3679	29.4113	30.1136	106	1	0,999	7	468	0	468	tr|A0A1S3XJ54|A0A1S3XJ54_TOBAC	A0A1S3XJ54	A0A1S3XJ54_TOBAC	LOC107765821	Nicotiana tabacum	3:Protein inferred from homology	NADH dehydrogenase [ubiquinone] 1 beta subcomplex subunit 10-A-like	tr|A0A1S4BUC0|A0A1S4BUC0_TOBAC
229	28.1171	27.8642	28.2032	27.995	28.2049	28.2076	28.0046	28.0428	27.8725	28.2547	260	1	0,999	22	137	137	3786	tr|A0A1S3XJC8|A0A1S3XJC8_TOBAC	A0A1S3XJC8	A0A1S3XJC8_TOBAC	LOC107765835	Nicotiana tabacum	3:Protein inferred from homology	Small ribosomal subunit protein eS1
230	28.8048	27.748	30.3537	29.5199	29.4795	29.3302	29.9628	29.348	30.124	29.6975	472	1	0,999	12	627	0	627	tr|A0A1S3XJE3|A0A1S3XJE3_TOBAC	A0A1S3XJE3	A0A1S3XJE3_TOBAC	LOC107765844	Nicotiana tabacum	4:Protein predicted	La-related protein 1C-like isoform X2	tr|A0A1S3XK40|A0A1S3XK40_TOBAC
231	29.5416	30.6237	29.8726	29.756	29.906	29.7813	27.1647	30.095	28.5157	29.7398	1406	1	0,999	58	2565	266	2565	tr|A0A1S3XJF5|A0A1S3XJF5_TOBAC	A0A1S3XJF5	A0A1S3XJF5_TOBAC	LOC107765791	Nicotiana tabacum	3:Protein inferred from homology	phosphoribosylformylglycinamidine synthase
232	30.6172	29.3389	28.9307	31.0279	30.0647	29.1093	27.1146	28.198	27.2885	28.3752	86	1	0,999	5	434	0	434	tr|A0A1S3XJK0|A0A1S3XJK0_TOBAC	A0A1S3XJK0	A0A1S3XJK0_TOBAC	LOC107765692	Nicotiana tabacum	1:Experimental evidence at protein level	40S ribosomal protein S27
233	31.2196	31.6565	31.508	31.2818	31.5374	31.1588	30.0011	31.3537	30.4862	31.4409	535	1	0,999	32	2557	106	2557	tr|A0A1S3XJN1|A0A1S3XJN1_TOBAC	A0A1S3XJN1	A0A1S3XJN1_TOBAC	LOC107765950	Nicotiana tabacum	3:Protein inferred from homology	T-complex protein 1 subunit zeta 1-like
234	27.8657	26.7595	29.4083	28.8106	28.9576	28.6232	28.9888	28.6699	29.5029	29.1324	296	1	0,999	13	570	158	570	tr|A0A1S3XJQ4|A0A1S3XJQ4_TOBAC	A0A1S3XJQ4	A0A1S3XJQ4_TOBAC	LOC107766012	Nicotiana tabacum	3:Protein inferred from homology	procollagen-proline 4-dioxygenase
235	29.0719	29.3599	28.9008	29.3138	29.136	29.0646	27.5284	28.6736	27.9483	28.8617	219	1	0,999	12	232	77	1540	tr|A0A1S3XK37|A0A1S3XK37_TOBAC	A0A1S3XK37	A0A1S3XK37_TOBAC	LOC107766087	Nicotiana tabacum	3:Protein inferred from homology	60S ribosomal protein L10-like
236	23.6971	26.0169	26.0583	24.9271	25.6929	26.1579	24.0355	21.742	25.9185	25.8047	1017	1	0,999	59	323	0	3250	tr|A0A1S3XK48|A0A1S3XK48_TOBAC	A0A1S3XK48	A0A1S3XK48_TOBAC	LOC107766127	Nicotiana tabacum	4:Protein predicted	Protein TIC110, chloroplastic-like isoform X1	tr|A0A1S3XKB8|A0A1S3XKB8_TOBAC
237	29.99	30.5021	29.7448	30.1273	30.0576	29.4707	25.0552	29.4262	26.8204	29.3563	633	1	0,999	28	1388	0	1388	tr|A0A1S3XK67|A0A1S3XK67_TOBAC	A0A1S3XK67	A0A1S3XK67_TOBAC	LOC107766102	Nicotiana tabacum	4:Protein predicted	Coatomer subunit beta'-1	tr|A0A1S3ZLM0|A0A1S3ZLM0_TOBAC
238	29.2788	27.6497	30.3791	29.2418	28.7973	29.6246	29.8367	28.4532	29.9828	28.5228	306	1	0,999	18	694	328	694	tr|A0A1S3XKA7|A0A1S3XKA7_TOBAC	A0A1S3XKA7	A0A1S3XKA7_TOBAC	LOC107766184	Nicotiana tabacum	3:Protein inferred from homology	GrpE protein homolog
239	31.005	31.7775	31.2426	31.0258	31.1175	31.299	28.5491	31.2596	30.1603	31.1318	475	1	0,999	30	2592	448	2592	tr|A0A1S3XKB9|A0A1S3XKB9_TOBAC	A0A1S3XKB9	A0A1S3XKB9_TOBAC	LOC107765924	Nicotiana tabacum	3:Protein inferred from homology	Uridine 5'-monophosphate synthase
240	29.4363	29.2745	30.6209	29.3054	29.8732	29.543	29.4221	29.4681	29.7851	30.2297	258	1	0,999	9	660	0	660	tr|A0A1S3XKF1|A0A1S3XKF1_TOBAC	A0A1S3XKF1	A0A1S3XKF1_TOBAC	LOC107766175	Nicotiana tabacum	4:Protein predicted	3-isopropylmalate dehydratase small subunit 3-like	tr|A0A1S4DAA2|A0A1S4DAA2_TOBAC
241	29.5208	29.9425	29.829	29.6403	29.4342	29.7295	27.9216	29.0576	28.0863	29.2961	268	1	0,999	17	844	97	844	tr|A0A1S3XKF9|A0A1S3XKF9_TOBAC	A0A1S3XKF9	A0A1S3XKF9_TOBAC	LOC107766230	Nicotiana tabacum	3:Protein inferred from homology	Eukaryotic translation initiation factor 2 subunit beta-like
242	27.5747	27.2515	29.9363	27.4897	27.7816	27.4899	28.5715	28.271	29.4028	27.9979	105	1	0,999	5	284	93	284	tr|A0A1S3XKH8|A0A1S3XKH8_TOBAC	A0A1S3XKH8	A0A1S3XKH8_TOBAC	LOC107766124	Nicotiana tabacum	4:Protein predicted	NADH dehydrogenase [ubiquinone] 1 alpha subcomplex subunit 8-B-like
243	31.0459	31.0036	30.6801	30.7668	30.6552	30.0091	26.3791	30.296	28.4341	30.1609	517	1	0,999	27	1875	1875	1875	tr|A0A1S3XKL8|A0A1S3XKL8_TOBAC	A0A1S3XKL8	A0A1S3XKL8_TOBAC	LOC107766223	Nicotiana tabacum	3:Protein inferred from homology	Eukaryotic translation initiation factor 3 subunit L
244	28.5618	29.5841	28.4648	28.8109	29.2552	28.7057	27.1534	28.6317	27.1728	28.6112	432	1	0,999	19	1105	29	1105	tr|A0A1S3XKM0|A0A1S3XKM0_TOBAC	A0A1S3XKM0	A0A1S3XKM0_TOBAC	LOC107766022	Nicotiana tabacum	3:Protein inferred from homology	Glutamine synthetase
245	27.3641	27.9309	28.9808	27.0287	27.696	28.7331	27.827	27.9438	28.4206	28.4094	282	1	0,999	9	343	343	688	tr|A0A1S3XKN4|A0A1S3XKN4_TOBAC	A0A1S3XKN4	A0A1S3XKN4_TOBAC	LOC107766305	Nicotiana tabacum	3:Protein inferred from homology	LOW QUALITY PROTEIN: histone H1-like
246	33.1862	33.3458	33.1014	33.0177	33.0363	32.8208	32.0748	32.7488	31.9657	32.8477	844	1	0,999	57	5284	583	5284	tr|A0A1S3XL99|A0A1S3XL99_TOBAC	A0A1S3XL99	A0A1S3XL99_TOBAC	LOC107766483	Nicotiana tabacum	4:Protein predicted	Heat shock 70 kDa protein 15-like
247	26.489	25.8701	26.6884	26.8301	26.5452	26.3909	27.0626	26.5841	26.8493	26.3713	676	1	0,999	20	216	64	216	tr|A0A1S3XLB0|A0A1S3XLB0_TOBAC	A0A1S3XLB0	A0A1S3XLB0_TOBAC	LOC107766363	Nicotiana tabacum	3:Protein inferred from homology	tRNA-dihydrouridine(47) synthase [NAD(P)(+)]
248	30.4751	29.9353	31.8928	30.7276	30.9187	30.7653	30.8182	30.0957	31.2077	30.8833	118	1	0,999	10	706	93	772	tr|A0A1S3XLS6|A0A1S3XLS6_TOBAC	A0A1S3XLS6	A0A1S3XLS6_TOBAC	LOC107766359	Nicotiana tabacum	4:Protein predicted	Peptidyl-prolyl cis-trans isomerase
249	28.847	26.2529	30.2643	29.1658	29.3078	28.497	28.6135	27.985	29.4991	28.7156	346	1	0,999	7	376	8	376	tr|A0A1S3XLT6|A0A1S3XLT6_TOBAC	A0A1S3XLT6	A0A1S3XLT6_TOBAC	LOC107766368	Nicotiana tabacum	4:Protein predicted	TBC1 domain family member 5 homolog A-like
250	28.0587	27.5317	27.9791	28.4747	28.3616	28.1906	30.3606	29.2357	30.0666	28.6987	216	1	0,999	10	571	416	571	tr|A0A1S3XLY1|A0A1S3XLY1_TOBAC	A0A1S3XLY1	A0A1S3XLY1_TOBAC	LOC107766555	Nicotiana tabacum	4:Protein predicted	Polyadenylate-binding protein 2-like
251	26.0549	23.7786	27.5246	27.1605	26.8449	25.9234	27.8345	26.5965	27.873	26.692	2456	1	0,999	71	362	0	1634	tr|A0A1S3XM21|A0A1S3XM21_TOBAC	A0A1S3XM21	A0A1S3XM21_TOBAC	LOC107766666	Nicotiana tabacum	4:Protein predicted	Uncharacterized protein LOC107766666 isoform X2
252	28.1381	29.0166	28.5678	28.6328	28.4438	28.8699	28.241	29.5259	28.7923	28.9459	1230	1	0,999	53	1710	270	1710	tr|A0A1S3XM28|A0A1S3XM28_TOBAC	A0A1S3XM28	A0A1S3XM28_TOBAC	LOC107766595	Nicotiana tabacum	3:Protein inferred from homology	Enhancer of mRNA-decapping protein 4-like
253	32.0071	30.5213	33.4049	32.765	32.7245	32.7387	32.5329	32.4751	32.9218	32.3778	286	1	0,999	20	2190	779	2190	tr|A0A1S3XM68|A0A1S3XM68_TOBAC	A0A1S3XM68	A0A1S3XM68_TOBAC	LOC107766695	Nicotiana tabacum	4:Protein predicted	Uncharacterized protein LOC107766695
254	26.7571	25.7076	27.7915	27.4161	25.8397	25.9946	27.0043	28.1184	26.8912	27.3313	240	1	0,999	8	172	29	172	tr|A0A1S3XM70|A0A1S3XM70_TOBAC	A0A1S3XM70	A0A1S3XM70_TOBAC	LOC107766713	Nicotiana tabacum	3:Protein inferred from homology	Vesicle-associated protein 1-2-like
255	27.801	23.6733	30.6507	28.58	29.1929	29.1066	28.7141	28.1302	29.7	29.0413	111	1	0,999	11	670	670	4377	tr|A0A1S3XMA7|A0A1S3XMA7_TOBAC	A0A1S3XMA7	A0A1S3XMA7_TOBAC	LOC107766732	Nicotiana tabacum	3:Protein inferred from homology	60S acidic ribosomal protein P2-2-like
256	28.8338	27.9954	29.0538	28.9162	29.1107	28.7878	28.4324	28.0365	28.4028	28.6187	108	0,9995	0,999	6	121	121	698	tr|A0A1S3XME8|A0A1S3XME8_TOBAC	A0A1S3XME8	A0A1S3XME8_TOBAC	LOC107766767	Nicotiana tabacum	3:Protein inferred from homology	60S ribosomal protein L36
257	28.2332	26.4368	29.3816	29.4416	27.8534	29.1322	29.441	29.4876	28.7804	29.0733	833	1	0,999	35	466	0	1631	tr|A0A1S3XMM7|A0A1S3XMM7_TOBAC	A0A1S3XMM7	A0A1S3XMM7_TOBAC	LOC107766836	Nicotiana tabacum	4:Protein predicted	Uncharacterized protein LOC107766836 isoform X1
258	29.4156	28.8968	29.5274	29.7089	29.3532	28.6034	28.7015	28.6701	28.7907	29.5996	386	1	0,999	22	762	38	762	tr|A0A1S3XMU7|A0A1S3XMU7_TOBAC	A0A1S3XMU7	A0A1S3XMU7_TOBAC	LOC107766884	Nicotiana tabacum	4:Protein predicted	UDP-D-apiose/UDP-D-xylose synthase 2-like
259	27.2454	28.4804	29.9396	29.0459	28.3376	29.4677	29.6551	29.5824	29.4001	29.9096	523	1	0,999	15	690	0	690	tr|A0A1S3XMX0|A0A1S3XMX0_TOBAC	A0A1S3XMX0	A0A1S3XMX0_TOBAC	LOC107766911	Nicotiana tabacum	3:Protein inferred from homology	Peroxisomal membrane protein PEX14	tr|A0A1S3XMZ2|A0A1S3XMZ2_TOBAC, tr|A0A1S3XNR5|A0A1S3XNR5_TOBAC
260	28.5453	25.2658	30.1278	29.1996	29.4627	29.236	30.0033	28.716	30.4086	29.0135	113	1	0,999	9	399	0	399	tr|A0A1S3XMZ6|A0A1S3XMZ6_TOBAC	A0A1S3XMZ6	A0A1S3XMZ6_TOBAC	LOC107766930	Nicotiana tabacum	4:Protein predicted	Uncharacterized protein LOC107766930	tr|A0A1S4ACV3|A0A1S4ACV3_TOBAC
261	28.9884	26.3474	30.1892	30.044	29.9934	30.028	30.1643	30.4899	30.5762	29.9338	810	1	0,999	32	874	224	874	tr|A0A1S3XN44|A0A1S3XN44_TOBAC	A0A1S3XN44	A0A1S3XN44_TOBAC	LOC107766755	Nicotiana tabacum	4:Protein predicted	Zinc finger CCCH domain-containing protein 55-like
262	30.4255	29.9496	30.6094	29.9626	30.8591	29.7316	29.5523	29.7402	29.8316	29.0782	155	1	0,999	11	775	57	775	tr|A0A1S3XNF3|A0A1S3XNF3_TOBAC	A0A1S3XNF3	A0A1S3XNF3_TOBAC	LOC107766976	Nicotiana tabacum	3:Protein inferred from homology	H/ACA ribonucleoprotein complex subunit 2
263	34.7615	33.354	35.2441	34.4522	34.849	34.9915	33.8929	35.2179	35.4012	35.5762	192	1	0,999	12	9073	3290	13431	tr|A0A1S3XNP1|A0A1S3XNP1_TOBAC	A0A1S3XNP1	A0A1S3XNP1_TOBAC	LOC107766892	Nicotiana tabacum	4:Protein predicted	Polyubiquitin 11-like
264	26.3171	21.9088	28.1939	27.4016	27.6519	28.1112	26.9899	28.1829	28.7484	28.0365	937	1	0,999	20	345	0	345	tr|A0A1S3XP28|A0A1S3XP28_TOBAC	A0A1S3XP28	A0A1S3XP28_TOBAC	LOC107767286	Nicotiana tabacum	4:Protein predicted	RNA-binding protein 25-like isoform X1	tr|A0A1S3XP40|A0A1S3XP40_TOBAC, tr|A0A1S3XPB9|A0A1S3XPB9_TOBAC
265	31.3127	29.638	33.1629	31.5966	32.1889	32.1883	31.2206	31.7152	32.0424	32.683	150	1	0,999	3	698	0	698	tr|A0A1S3XP56|A0A1S3XP56_TOBAC	A0A1S3XP56	A0A1S3XP56_TOBAC	LOC107767245	Nicotiana tabacum	3:Protein inferred from homology	Ferredoxin	tr|A0A1S3ZTN7|A0A1S3ZTN7_TOBAC
266	26.3269	25.7245	26.9849	28.2415	25.3385	28.0796	28.3571	26.2135	27.9133	26.1046	634	1	0,999	26	431	8	431	tr|A0A1S3XP60|A0A1S3XP60_TOBAC	A0A1S3XP60	A0A1S3XP60_TOBAC	LOC107767246	Nicotiana tabacum	4:Protein predicted	Coiled-coil domain-containing protein 18-like isoform X1
267	30.0457	29.4383	30.7648	29.3708	30.2864	29.6087	29.626	29.4455	30.1683	29.6685	209	1	0,999	10	377	84	1076	tr|A0A1S3XPB3|A0A1S3XPB3_TOBAC	A0A1S3XPB3	A0A1S3XPB3_TOBAC	LOC107767094	Nicotiana tabacum	3:Protein inferred from homology	Peptidyl-prolyl cis-trans isomerase
268	28.5123	29.4511	29.1621	27.9548	29.0761	28.6135	25.8705	28.9273	27.1437	28.8858	587	1	0,999	25	1380	63	1754	tr|A0A1S3XPE4|A0A1S3XPE4_TOBAC	A0A1S3XPE4	A0A1S3XPE4_TOBAC	LOC107767339	Nicotiana tabacum	3:Protein inferred from homology	Serine/threonine-protein phosphatase 2A 65 kDa regulatory subunit A beta isoform-like
269	30.9817	31.1407	31.0048	30.8184	30.8376	30.5261	28.7326	30.5997	29.1363	30.3585	488	1	0,999	29	1889	7	1889	tr|A0A1S3XPF3|A0A1S3XPF3_TOBAC	A0A1S3XPF3	A0A1S3XPF3_TOBAC	LOC107767363	Nicotiana tabacum	3:Protein inferred from homology	Probable 26S proteasome non-ATPase regulatory subunit 3
270	30.2544	30.1104	31.1978	30.7484	30.6416	30.8424	28.9256	30.5077	30.5898	31.1162	192	0,998	0,999	9	701	0	701	tr|A0A1S3XPG2|A0A1S3XPG2_TOBAC	A0A1S3XPG2	A0A1S3XPG2_TOBAC	LOC107767307	Nicotiana tabacum	3:Protein inferred from homology	Superoxide dismutase	tr|W0KRH1|W0KRH1_TOBAC
271	26.7244	26.7179	29.6614	27.0169	28.6022	28.6953	28.5858	28.9171	29.1135	29.1048	154	0,9999	0,999	17	147	0	11549	tr|A0A1S3XPI1|A0A1S3XPI1_TOBAC	A0A1S3XPI1	A0A1S3XPI1_TOBAC	LOC107767149	Nicotiana tabacum	3:Protein inferred from homology	Ubiquitin-NEDD8-like protein RUB2
272	30.4711	30.9768	30.4463	30.6268	30.6153	30.7839	27.5481	30.7674	29.6343	30.5763	522	1	0,999	23	1430	5	1430	tr|A0A1S3XPL8|A0A1S3XPL8_TOBAC	A0A1S3XPL8	A0A1S3XPL8_TOBAC	LOC107767400	Nicotiana tabacum	3:Protein inferred from homology	threonine synthase
273	30.357	30.607	30.1949	30.3103	30.0085	30.359	29.7469	30.4648	29.7273	30.4419	530	1	0,999	22	1416	418	1416	tr|A0A1S3XQA4|A0A1S3XQA4_TOBAC	A0A1S3XQA4	A0A1S3XQA4_TOBAC	LOC107767589	Nicotiana tabacum	3:Protein inferred from homology	Coatomer subunit delta
274	33.6092	32.6666	34.4188	33.9086	34.1963	33.7787	33.4127	33.3805	33.8208	33.8489	168	1	0,999	25	2078	3	2853	tr|A0A1S3XQF4|A0A1S3XQF4_TOBAC	A0A1S3XQF4	A0A1S3XQF4_TOBAC	LOC107767566	Nicotiana tabacum	3:Protein inferred from homology	ATP synthase subunit d, mitochondrial
275	29.5752	29.6997	30.4814	29.8095	29.9019	29.0397	26.6432	28.791	28.5144	29.1337	277	1	0,999	19	1043	0	1621	tr|A0A1S3XQI6|A0A1S3XQI6_TOBAC	A0A1S3XQI6	A0A1S3XQI6_TOBAC	LOC107767447	Nicotiana tabacum	3:Protein inferred from homology	Prohibitin	tr|A0A1S4AG05|A0A1S4AG05_TOBAC
276	30.5804	31.2433	30.8228	30.8431	30.7455	30.5425	26.2706	30.3492	27.7258	29.9159	552	1	0,999	37	1876	91	1876	tr|A0A1S3XQI7|A0A1S3XQI7_TOBAC	A0A1S3XQI7	A0A1S3XQI7_TOBAC	LOC107767661	Nicotiana tabacum	3:Protein inferred from homology	aspartate--tRNA ligase
277	27.9829	29.1347	28.0564	29.2678	28.8234	29.7155	27.3972	30.2552	27.6842	29.4339	358	1	0,999	24	203	203	5340	tr|A0A1S3XQR5|A0A1S3XQR5_TOBAC	A0A1S3XQR5	A0A1S3XQR5_TOBAC	LOC107767727	Nicotiana tabacum	3:Protein inferred from homology	Fructose-bisphosphate aldolase
278	28.5276	26.7968	29.367	29.0149	29.0457	29.0977	29.9524	29.1642	29.756	29.1501	861	1	0,999	22	847	826	847	tr|A0A1S3XQS5|A0A1S3XQS5_TOBAC	A0A1S3XQS5	A0A1S3XQS5_TOBAC	LOC107767733	Nicotiana tabacum	3:Protein inferred from homology	Nuclear pore complex protein NUP98A-like
279	28.2838	27.3111	29.71	28.8923	29.07	29.1568	28.3055	28.9171	28.5751	29.336	201	1	0,999	13	231	231	1430	tr|A0A1S3XR26|A0A1S3XR26_TOBAC	A0A1S3XR26	A0A1S3XR26_TOBAC	LOC107767598	Nicotiana tabacum	3:Protein inferred from homology	ATP synthase subunit delta', mitochondrial-like
280	27.5102	28.1906	27.3932	28.7154	27.593	28.6979	25.182	28.8592	24.2257	27.3377	1808	1	0,999	91	1571	926	1571	tr|A0A1S3XRE1|A0A1S3XRE1_TOBAC	A0A1S3XRE1	A0A1S3XRE1_TOBAC	LOC107767690	Nicotiana tabacum	4:Protein predicted	Centromere-associated protein E-like
281	27.2028	27.6566	28.9553	27.6672	27.0882	28.372	26.3231	27.866	28.4591	27.8259	169	1	0,999	3	310	81	310	tr|A0A1S3XRF1|A0A1S3XRF1_TOBAC	A0A1S3XRF1	A0A1S3XRF1_TOBAC	LOC107767930	Nicotiana tabacum	3:Protein inferred from homology	Ubiquitin-conjugating enzyme E2 7-like
282	25.1395	24.6266	27.4888	27.2876	27.4377	25.6065	28.5069	27.1734	28.7325	26.881	111	1	0,999	3	102	102	102	tr|A0A1S3XRF7|A0A1S3XRF7_TOBAC	A0A1S3XRF7	A0A1S3XRF7_TOBAC	LOC107767940	Nicotiana tabacum	3:Protein inferred from homology	Succinate dehydrogenase assembly factor 4, mitochondrial
283	28.8132	30.2508	29.4316	28.6733	30.5739	29.6697	27.3056	28.9293	29.6976	28.4667	573	1	0,999	30	1287	1287	1503	tr|A0A1S3XRJ7|A0A1S3XRJ7_TOBAC	A0A1S3XRJ7	A0A1S3XRJ7_TOBAC	LOC107767906	Nicotiana tabacum	3:Protein inferred from homology	Chaperonin CPN60-like 2, mitochondrial
284	27.7161	28.5127	28.0721	27.8456	27.8642	27.4094	28.5465	28.8605	28.8579	28.073	268	1	0,999	10	426	102	612	tr|A0A1S3XRJ9|A0A1S3XRJ9_TOBAC	A0A1S3XRJ9	A0A1S3XRJ9_TOBAC	LOC107767738	Nicotiana tabacum	4:Protein predicted	Reticulon-like protein
285	27.1996	27.7882	27.8755	26.9381	28.0336	28.194	26.3576	28.3348	27.3864	28.2354	175	0,9999	0,999	13	93	93	1045	tr|A0A1S3XRS7|A0A1S3XRS7_TOBAC	A0A1S3XRS7	A0A1S3XRS7_TOBAC	LOC107767990	Nicotiana tabacum	3:Protein inferred from homology	60S ribosomal protein L17-1-like
286	20.8464	26.7798	27.9297	26.3353	24.0751	26.7754	24.2344	23.8165	23.9989	25.387	148	1	0,999	4	223	96	615	tr|A0A1S3XRZ7|A0A1S3XRZ7_TOBAC	A0A1S3XRZ7	A0A1S3XRZ7_TOBAC	LOC107768053	Nicotiana tabacum	3:Protein inferred from homology	Ubiquitin-conjugating enzyme E2 28-like
287	29.2206	29.6096	29.593	28.5594	29.0685	29.6151	26.4607	30.0511	28.398	29.6435	293	1	0,999	13	920	85	920	tr|A0A1S3XS26|A0A1S3XS26_TOBAC	A0A1S3XS26	A0A1S3XS26_TOBAC	LOC107767887	Nicotiana tabacum	3:Protein inferred from homology	Lactoylglutathione lyase
288	28.5487	29.1814	28.1518	27.9903	28.3849	28.2568	28.4604	27.7473	27.6329	28.1746	599	1	0,999	23	1033	210	1033	tr|A0A1S3XS42|A0A1S3XS42_TOBAC	A0A1S3XS42	A0A1S3XS42_TOBAC	LOC107768178	Nicotiana tabacum	3:Protein inferred from homology	Pescadillo homolog
289	31.9414	32.2099	31.5694	32.0957	31.9496	32.7039	31.2128	32.6267	31.3675	32.3943	839	1	0,999	49	4049	3815	4049	tr|A0A1S3XS81|A0A1S3XS81_TOBAC	A0A1S3XS81	A0A1S3XS81_TOBAC	LOC107767943	Nicotiana tabacum	4:Protein predicted	Glutamate synthase [NADH], amyloplastic-like
290	29.8296	28.1696	30.3939	29.6138	30.2497	29.4411	29.7637	28.7026	30.6366	28.5281	331	1	0,999	15	851	62	851	tr|A0A1S3XSD5|A0A1S3XSD5_TOBAC	A0A1S3XSD5	A0A1S3XSD5_TOBAC	LOC107768260	Nicotiana tabacum	3:Protein inferred from homology	Ribosome biogenesis regulatory protein
291	31.1112	31.6886	30.7944	31.3807	31.0217	30.3124	27.1443	31.5675	28.7241	30.3073	1927	1	0,999	92	4065	1475	4065	tr|A0A1S3XSI4|A0A1S3XSI4_TOBAC	A0A1S3XSI4	A0A1S3XSI4_TOBAC	LOC107768241	Nicotiana tabacum	4:Protein predicted	rRNA biogenesis protein RRP5
292	28.274	29.2439	28.8647	28.1433	29.7576	28.4701	20.4354	28.6665	25.7352	29.4363	463	1	0,999	20	1309	231	1309	tr|A0A1S3XSK8|A0A1S3XSK8_TOBAC	A0A1S3XSK8	A0A1S3XSK8_TOBAC	LOC107768322	Nicotiana tabacum	3:Protein inferred from homology	Oxysterol-binding protein-related protein 3A-like
293	29.8092	30.8015	30.474	29.2529	30.1514	30.0046	27.6542	30.157	29.2921	30.2151	765	1	0,999	52	1541	5	7954	tr|A0A1S3XSP4|A0A1S3XSP4_TOBAC	A0A1S3XSP4	A0A1S3XSP4_TOBAC	LOC107768359	Nicotiana tabacum	3:Protein inferred from homology	5-methyltetrahydropteroyltriglutamate--homocysteine S-methyltransferase
294	30.0185	30.3745	29.9929	29.5307	29.7839	27.546	28.0946	30.0855	28.5197	30.0888	140	1	0,999	11	251	176	1650	tr|A0A1S3XSQ1|A0A1S3XSQ1_TOBAC	A0A1S3XSQ1	A0A1S3XSQ1_TOBAC	LOC107768301	Nicotiana tabacum	1:Experimental evidence at protein level	60S ribosomal protein L23
295	31.4436	31.8679	31.6013	31.493	31.541	31.1481	29.8082	31.1774	30.2973	31.2612	421	1	0,999	35	2220	0	2220	tr|A0A1S3XSQ4|A0A1S3XSQ4_TOBAC	A0A1S3XSQ4	A0A1S3XSQ4_TOBAC	LOC107768302	Nicotiana tabacum	3:Protein inferred from homology	Succinate--CoA ligase [ADP-forming] subunit beta, mitochondrial
296	26.3801	25.7201	27.6067	27.1632	26.2508	27.5051	28.3958	27.746	28.395	24.9109	166	0,9999	0,999	4	152	0	152	tr|A0A1S3XT27|A0A1S3XT27_TOBAC	A0A1S3XT27	A0A1S3XT27_TOBAC	LOC107768240	Nicotiana tabacum	3:Protein inferred from homology	Probable ribosome biogenesis protein RLP24	tr|A0A1S3Z6Y0|A0A1S3Z6Y0_TOBAC
297	30.4342	29.1043	29.9973	30.2909	30.4128	29.4695	28.2023	30.3291	29.1854	29.8017	248	1	0,999	17	1007	1	1007	tr|A0A1S3XTA8|A0A1S3XTA8_TOBAC	A0A1S3XTA8	A0A1S3XTA8_TOBAC	LOC107768309	Nicotiana tabacum	3:Protein inferred from homology	Proteasome subunit alpha type
298	32.5215	32.6004	32.5326	32.527	32.4882	32.36	30.9032	32.2527	31.0518	32.3435	648	1	0,999	49	1140	270	14023	tr|A0A1S3XTB8|A0A1S3XTB8_TOBAC	A0A1S3XTB8	A0A1S3XTB8_TOBAC	LOC107768506	Nicotiana tabacum	3:Protein inferred from homology	Heat shock cognate 70 kDa protein 2-like
299	28.2309	28.4273	28.7193	28.7346	28.5366	29.2543	28.4096	29.1939	29.206	29.6456	473	1	0,999	16	946	10	946	tr|A0A1S3XTC0|A0A1S3XTC0_TOBAC	A0A1S3XTC0	A0A1S3XTC0_TOBAC	LOC107768587	Nicotiana tabacum	3:Protein inferred from homology	Low-temperature-induced cysteine proteinase-like
300	29.9189	28.5193	31.332	30.4375	30.3563	30.4675	31.1685	30.407	31.3118	30.7804	197	1	0,999	12	733	474	733	tr|A0A1S3XTD4|A0A1S3XTD4_TOBAC	A0A1S3XTD4	A0A1S3XTD4_TOBAC	LOC107768338	Nicotiana tabacum	4:Protein predicted	Protein MODIFIER OF SNC1 11-like
301	28.1374	28.6867	27.9466	28.2207	27.7737	27.2991	27.9823	27.2098	28.0665	28.0846	579	1	0,999	30	586	0	2672	tr|A0A1S3XTG6|A0A1S3XTG6_TOBAC	A0A1S3XTG6	A0A1S3XTG6_TOBAC	LOC107768570	Nicotiana tabacum	3:Protein inferred from homology	Leucine aminopeptidase 2, chloroplastic	tr|U3PLK3|U3PLK3_TOBAC
302	28.2689	29.0792	30.2831	29.3496	29.5103	29.0962	30.1801	29.6612	29.768	30.1304	853	1	0,999	28	1031	0	1031	tr|A0A1S3XTH7|A0A1S3XTH7_TOBAC	A0A1S3XTH7	A0A1S3XTH7_TOBAC	LOC107768579	Nicotiana tabacum	3:Protein inferred from homology	Serine/threonine-protein phosphatase 6 regulatory subunit 3-like isoform X1	tr|A0A1S3XTK1|A0A1S3XTK1_TOBAC
303	29.7808	28.8949	31.6581	30.6689	31.0912	31.1598	30.4637	30.5505	31.2364	31.0839	168	1	0,999	10	838	418	938	tr|A0A1S3XTU9|A0A1S3XTU9_TOBAC	A0A1S3XTU9	A0A1S3XTU9_TOBAC	LOC107768666	Nicotiana tabacum	3:Protein inferred from homology	SKP1-like protein
304	30.1009	28.6419	32.2132	30.5939	31.2731	30.5482	31.0504	30.245	31.6903	30.4476	317	1	0,999	16	845	49	845	tr|A0A1S3XU14|A0A1S3XU14_TOBAC	A0A1S3XU14	A0A1S3XU14_TOBAC	LOC107768792	Nicotiana tabacum	4:Protein predicted	Protein SLOW GREEN 1, chloroplastic-like
305	30.7519	29.6723	32.0164	30.8486	31.4172	30.4697	30.8222	30.162	30.8242	30.7937	69	1	0,999	5	703	398	703	tr|A0A1S3XU58|A0A1S3XU58_TOBAC	A0A1S3XU58	A0A1S3XU58_TOBAC	LOC107768841	Nicotiana tabacum	3:Protein inferred from homology	Cytochrome b-c1 complex subunit 6
306	27.8041	29.5972	28.9365	27.8958	28.1698	26.8631	23.1094	26.5247	28.8831	28.6159	699	1	0,999	59	1091	367	16524	tr|A0A1S3XU77|A0A1S3XU77_TOBAC	A0A1S3XU77	A0A1S3XU77_TOBAC	LOC107768797	Nicotiana tabacum	3:Protein inferred from homology	Heat shock cognate protein 80-like
307	30.9262	30.9442	30.9694	30.7809	30.9321	30.5446	28.7828	30.3398	29.7892	30.5633	112	1	0,999	6	680	0	680	tr|A0A1S3XU79|A0A1S3XU79_TOBAC	A0A1S3XU79	A0A1S3XU79_TOBAC	LOC107768641	Nicotiana tabacum	1:Experimental evidence at protein level	60S ribosomal protein L35a-3	tr|A0A1S4AHL7|A0A1S4AHL7_TOBAC, tr|A0A1S4AMT9|A0A1S4AMT9_TOBAC, tr|A0A1S4DCB9|A0A1S4DCB9_TOBAC
308	27.4755	26.2155	20.9147	28.3659	27.4893	28.4063	27.1768	26.7382	28.7329	27.8815	70	1	0,999	4	75	0	75	tr|A0A1S3XUA2|A0A1S3XUA2_TOBAC	A0A1S3XUA2	A0A1S3XUA2_TOBAC	LOC107768874	Nicotiana tabacum	3:Protein inferred from homology	ATP synthase subunit epsilon, mitochondrial-like	tr|A0A1S4A3W6|A0A1S4A3W6_TOBAC, tr|A0A1S4AVH2|A0A1S4AVH2_TOBAC
309	33.1025	31.8142	34.9048	33.4115	33.7439	33.1771	32.1019	32.8662	32.8599	33.2948	86	1	0,999	8	1694	332	1694	tr|A0A1S3XUC9|A0A1S3XUC9_TOBAC	A0A1S3XUC9	A0A1S3XUC9_TOBAC	LOC107768675	Nicotiana tabacum	4:Protein predicted	Copper transport protein ATX1-like
310	21.3504	20.6999	26.9738	26.5332	26.5492	26.2835	27.3872	26.5896	27.2775	26.7505	401	1	0,999	13	161	161	266	tr|A0A1S3XUD3|A0A1S3XUD3_TOBAC	A0A1S3XUD3	A0A1S3XUD3_TOBAC	LOC107768853	Nicotiana tabacum	3:Protein inferred from homology	Pinin-like
311	33.6822	34.0108	33.5001	33.679	33.6656	33.2067	31.658	33.3086	31.9964	33.178	389	1	0,999	28	3647	0	3647	tr|A0A1S3XUE1|A0A1S3XUE1_TOBAC	A0A1S3XUE1	A0A1S3XUE1_TOBAC	LOC107768851	Nicotiana tabacum	3:Protein inferred from homology	60S ribosomal protein L3-like	tr|Q6TKR0|Q6TKR0_TOBAC
312	28.1814	25.0183	29.2162	28.7186	28.6524	29.0718	30.1282	29.08	30.3898	29.0262	711	1	0,999	23	672	141	672	tr|A0A1S3XUQ1|A0A1S3XUQ1_TOBAC	A0A1S3XUQ1	A0A1S3XUQ1_TOBAC	LOC107768786	Nicotiana tabacum	4:Protein predicted	Zinc finger CCCH domain-containing protein 17-like
313	28.7772	28.7729	26.8723	25.4127	29.7836	25.546	27.0072	26.4925	26.6697	25.7873	1071	1	0,999	23	254	113	254	tr|A0A1S3XUQ9|A0A1S3XUQ9_TOBAC	A0A1S3XUQ9	A0A1S3XUQ9_TOBAC	LOC107768943	Nicotiana tabacum	4:Protein predicted	Uncharacterized protein LOC107768943
314	32.7623	32.9694	32.6575	32.7105	32.8497	32.5083	30.4147	32.2191	31.0321	32.5887	216	1	0,999	18	1446	0	1446	tr|A0A1S3XUR0|A0A1S3XUR0_TOBAC	A0A1S3XUR0	A0A1S3XUR0_TOBAC	LOC107769022	Nicotiana tabacum	3:Protein inferred from homology	Ribosomal protein	tr|A0A1S3Y379|A0A1S3Y379_TOBAC, tr|A0A1S3ZTH3|A0A1S3ZTH3_TOBAC
315	31.4814	30.4117	32.4399	31.8576	31.9997	31.8819	31.8211	31.3223	31.4971	31.4425	89	1	0,999	3	307	0	307	tr|A0A1S3XUU3|A0A1S3XUU3_TOBAC	A0A1S3XUU3	A0A1S3XUU3_TOBAC	LOC107769057	Nicotiana tabacum	4:Protein predicted	Uncharacterized protein At2g27730, mitochondrial-like isoform X2	tr|A0A1S3XVJ3|A0A1S3XVJ3_TOBAC, tr|A0A1S4A9D2|A0A1S4A9D2_TOBAC
316	30.8752	31.2483	30.6711	30.8992	30.6663	30.5546	27.5709	30.6398	28.3722	30.5894	464	1	0,999	22	1508	69	1508	tr|A0A1S3XUU6|A0A1S3XUU6_TOBAC	A0A1S3XUU6	A0A1S3XUU6_TOBAC	LOC107768991	Nicotiana tabacum	3:Protein inferred from homology	protein-synthesizing GTPase
317	27.8774	28.6744	30.1001	28.3986	29.9158	30.2424	28.8153	26.5791	29.7993	30.048	151	1	0,999	4	466	318	466	tr|A0A1S3XVG2|A0A1S3XVG2_TOBAC	A0A1S3XVG2	A0A1S3XVG2_TOBAC	LOC107769023	Nicotiana tabacum	3:Protein inferred from homology	Ferredoxin
318	25.5795	27.5745	27.4441	26.6572	27.564	27.0202	22.8696	25.8225	22.6685	26.2611	980	1	0,999	56	493	493	4121	tr|A0A1S3XVH1|A0A1S3XVH1_TOBAC	A0A1S3XVH1	A0A1S3XVH1_TOBAC	LOC107769187	Nicotiana tabacum	4:Protein predicted	Ribonuclease
319	25.6632	25.4221	28.233	25.9551	27.1221	27.5791	27.813	27.2169	28.18	27.5688	128	0,9908	0,999	2	77	77	80	tr|A0A1S3XVK6|A0A1S3XVK6_TOBAC	A0A1S3XVK6	A0A1S3XVK6_TOBAC	LOC107769281	Nicotiana tabacum	3:Protein inferred from homology	Acyl carrier protein
320	28.5283	28.0846	30.1315	29.772	29.3184	30.1261	29.4292	30.1629	30.629	30.536	275	1	0,999	14	818	0	818	tr|A0A1S3XVL1|A0A1S3XVL1_TOBAC	A0A1S3XVL1	A0A1S3XVL1_TOBAC	LOC107769283	Nicotiana tabacum	4:Protein predicted	Glycine-rich RNA-binding protein RZ1C-like isoform X1
321	31.6355	30.8788	32.9098	31.7873	32.3458	32.2653	31.7625	32.2817	31.9726	32.539	252	1	0,999	18	1858	214	1938	tr|A0A1S3XVM3|A0A1S3XVM3_TOBAC	A0A1S3XVM3	A0A1S3XVM3_TOBAC	LOC107769079	Nicotiana tabacum	3:Protein inferred from homology	20 kDa chaperonin, chloroplastic-like
322	27.4295	25.1201	28.3051	27.2163	28.5253	24.233	23.8508	25.6998	27.6705	25.4894	209	1	0,999	8	188	148	188	tr|A0A1S3XVS9|A0A1S3XVS9_TOBAC	A0A1S3XVS9	A0A1S3XVS9_TOBAC	LOC107769288	Nicotiana tabacum	4:Protein predicted	Uncharacterized protein LOC107769288
323	28.3841	29.6354	28.5296	28.8193	28.4123	29.5123	26.6759	28.1664	27.2088	28.5698	350	1	0,999	9	638	432	638	tr|A0A1S3XWH6|A0A1S3XWH6_TOBAC	A0A1S3XWH6	A0A1S3XWH6_TOBAC	LOC107769361	Nicotiana tabacum	4:Protein predicted	5'-methylthioadenosine/S-adenosylhomocysteine nucleosidase
324	30.5211	29.4951	31.9111	31.2691	31.7838	30.7312	31.6923	31.2019	31.5389	31.5333	315	1	0,999	9	1251	323	1251	tr|A0A1S3XX03|A0A1S3XX03_TOBAC	A0A1S3XX03	A0A1S3XX03_TOBAC	LOC107769683	Nicotiana tabacum	4:Protein predicted	31 kDa ribonucleoprotein, chloroplastic
325	28.1062	17.9782	29.0688	28.3391	28.6147	27.3669	29.1535	27.1764	29.558	27.0365	224	1	0,999	10	276	0	432	tr|A0A1S3XX41|A0A1S3XX41_TOBAC	A0A1S3XX41	A0A1S3XX41_TOBAC	LOC107769716	Nicotiana tabacum	3:Protein inferred from homology	Eukaryotic translation initiation factor 3 subunit J
326	29.606	29.9476	29.5398	29.796	28.3158	29.3401	23.3914	29.563	27.5363	29.6538	441	1	0,999	22	1156	0	1156	tr|A0A1S3XXI4|A0A1S3XXI4_TOBAC	A0A1S3XXI4	A0A1S3XXI4_TOBAC	LOC107769690	Nicotiana tabacum	3:Protein inferred from homology	Chorismate synthase	tr|A0A1S3ZTJ9|A0A1S3ZTJ9_TOBAC
327	26.3912	22.3604	25.4005	27.0289	26.7436	27.5758	28.7249	27.8894	28.5381	26.8088	605	1	0,999	32	671	0	919	tr|A0A1S3XXK8|A0A1S3XXK8_TOBAC	A0A1S3XXK8	A0A1S3XXK8_TOBAC	LOC107769931	Nicotiana tabacum	3:Protein inferred from homology	RNA helicase	tr|A0A1S3XY80|A0A1S3XY80_TOBAC
328	30.7972	30.8268	30.7937	30.6313	30.842	30.9516	29.5697	31.1823	30.4582	30.8896	327	1	0,999	18	1652	6	1652	tr|A0A1S3XXM3|A0A1S3XXM3_TOBAC	A0A1S3XXM3	A0A1S3XXM3_TOBAC	LOC107769721	Nicotiana tabacum	3:Protein inferred from homology	Triosephosphate isomerase, chloroplastic-like
329	32.8005	32.8969	33.0166	33.0498	32.6676	32.9038	31.1134	32.7739	31.6894	32.5441	260	1	0,999	17	2036	429	2036	tr|A0A1S3XXQ5|A0A1S3XXQ5_TOBAC	A0A1S3XXQ5	A0A1S3XXQ5_TOBAC	LOC107769978	Nicotiana tabacum	1:Experimental evidence at protein level	60S ribosomal protein L8-like
330	27.8422	28.3999	28.458	28.5862	28.0224	28.745	28.735	29.2138	29.054	29.4935	360	1	0,999	11	531	1	551	tr|A0A1S3XXR9|A0A1S3XXR9_TOBAC	A0A1S3XXR9	A0A1S3XXR9_TOBAC	LOC107769928	Nicotiana tabacum	3:Protein inferred from homology	Transmembrane 9 superfamily member
331	27.5657	27.4923	27.0039	27.5668	27.3014	27.5104	25.8436	27.7075	26.1211	27.1044	425	1	0,999	15	440	41	440	tr|A0A1S3XXU1|A0A1S3XXU1_TOBAC	A0A1S3XXU1	A0A1S3XXU1_TOBAC	LOC107770013	Nicotiana tabacum	3:Protein inferred from homology	Casein kinase II subunit alpha
332	27.8416	26.4414	30.0348	28.8837	28.6098	28.6526	28.7178	28.9227	29.7785	29.0375	195	1	0,999	9	649	184	649	tr|A0A1S3XXV7|A0A1S3XXV7_TOBAC	A0A1S3XXV7	A0A1S3XXV7_TOBAC	LOC107769958	Nicotiana tabacum	4:Protein predicted	WW domain-binding protein 2-like
333	26.5544	26.5355	26.467	26.4535	27.0411	27.5466	27.198	27.128	27.747	27.795	234	1	0,999	12	280	63	280	tr|A0A1S3XXX3|A0A1S3XXX3_TOBAC	A0A1S3XXX3	A0A1S3XXX3_TOBAC	LOC107769985	Nicotiana tabacum	3:Protein inferred from homology	Peptidyl-prolyl cis-trans isomerase
334	32.3011	32.6668	32.2057	32.3058	32.2632	31.6859	29.4614	31.7079	30.553	31.6779	791	1	0,999	49	4272	804	4272	tr|A0A1S3XXX9|A0A1S3XXX9_TOBAC	A0A1S3XXX9	A0A1S3XXX9_TOBAC	LOC107769814	Nicotiana tabacum	3:Protein inferred from homology	Heat shock protein 90-6, mitochondrial-like
335	27.7717	27.6134	27.8754	27.7115	27.857	26.6991	26.3877	27.0827	26.1331	26.67	361	1	0,999	14	215	0	215	tr|A0A1S3XXZ8|A0A1S3XXZ8_TOBAC	A0A1S3XXZ8	A0A1S3XXZ8_TOBAC	LOC107770019	Nicotiana tabacum	3:Protein inferred from homology	mannose-1-phosphate guanylyltransferase	tr|A0A1S3Y3W2|A0A1S3Y3W2_TOBAC
336	27.143	24.6737	27.6307	27.7948	29.4639	28.0547	29.9247	28.0882	29.5022	28.3698	920	1	0,999	29	646	92	646	tr|A0A1S3XY23|A0A1S3XY23_TOBAC	A0A1S3XY23	A0A1S3XY23_TOBAC	LOC107770048	Nicotiana tabacum	3:Protein inferred from homology	SART-1 family protein DOT2-like
337	34.7739	35.1133	34.9811	34.7239	34.8531	34.481	33.1126	34.2324	33.5058	34.523	575	1	0,999	47	9756	296	9975	tr|A0A1S3XY51|A0A1S3XY51_TOBAC	A0A1S3XY51	A0A1S3XY51_TOBAC	LOC107770118	Nicotiana tabacum	3:Protein inferred from homology	Chaperonin CPN60-2, mitochondrial
338	30.7407	31.0665	30.8762	30.945	30.9171	30.8013	29.3464	31.1805	30.2965	31.0065	414	1	0,999	25	1491	2	1654	tr|A0A1S3XYB6|A0A1S3XYB6_TOBAC	A0A1S3XYB6	A0A1S3XYB6_TOBAC	LOC107770176	Nicotiana tabacum	3:Protein inferred from homology	26S protease regulatory subunit 6B homolog
339	28.5266	27.1969	30.0854	29.4853	29.8071	29.5072	30.2598	30.2086	30.5542	30.4026	293	1	0,999	14	673	204	890	tr|A0A1S3XYD3|A0A1S3XYD3_TOBAC	A0A1S3XYD3	A0A1S3XYD3_TOBAC	LOC107769987	Nicotiana tabacum	4:Protein predicted	Zinc finger CCCH domain-containing protein 14-like
340	28.4149	28.3232	28.8112	28.4471	28.4538	27.8416	20.1064	26.2576	26.8273	26.9057	310	1	0,999	12	505	126	1243	tr|A0A1S3XYH7|A0A1S3XYH7_TOBAC	A0A1S3XYH7	A0A1S3XYH7_TOBAC	LOC107770145	Nicotiana tabacum	3:Protein inferred from homology	Cytochrome c1-2, heme protein, mitochondrial
341	26.9505	26.0947	27.5885	20.7097	27.4513	27.9584	27.1678	27.3472	27.3628	27.9865	206	1	0,999	14	241	241	2043	tr|A0A1S3XYQ4|A0A1S3XYQ4_TOBAC	A0A1S3XYQ4	A0A1S3XYQ4_TOBAC	LOC107770287	Nicotiana tabacum	3:Protein inferred from homology	60S ribosomal protein L13
342	26.7049	26.8228	28.7709	27.3434	26.4269	27.2942	27.8569	27.7152	28.6402	27.5913	221	1	0,999	10	223	72	223	tr|A0A1S3XYQ5|A0A1S3XYQ5_TOBAC	A0A1S3XYQ5	A0A1S3XYQ5_TOBAC	LOC107770211	Nicotiana tabacum	4:Protein predicted	Uncharacterized protein LOC107770211
343	26.403	21.9668	27.1794	26.9163	27.3	27.3096	28.1872	27.81	28.3073	27.3816	592	1	0,999	12	210	210	476	tr|A0A1S3XYR2|A0A1S3XYR2_TOBAC	A0A1S3XYR2	A0A1S3XYR2_TOBAC	LOC107770309	Nicotiana tabacum	4:Protein predicted	La-related protein 1A-like
344	26.3091	26.4805	26.4143	27.9649	27.2186	26.9116	26.2422	28.0337	27.727	26.8661	353	1	0,999	14	475	164	475	tr|A0A1S3XYU6|A0A1S3XYU6_TOBAC	A0A1S3XYU6	A0A1S3XYU6_TOBAC	LOC107770246	Nicotiana tabacum	4:Protein predicted	Serine/arginine-rich splicing factor RS31-like isoform X1
345	30.907	28.734	32.0311	31.6852	31.5481	31.3598	32.0228	31.3494	32.1648	31.791	841	1	0,999	27	1931	532	1931	tr|A0A1S3XYV0|A0A1S3XYV0_TOBAC	A0A1S3XYV0	A0A1S3XYV0_TOBAC	LOC107770296	Nicotiana tabacum	4:Protein predicted	Uncharacterized protein LOC107770296
346	21.4579	24.2454	27.7688	24.8751	26.6342	23.6632	25.1279	24.322	28.1622	27.2316	203	1	0,999	5	172	135	172	tr|A0A1S3XYV7|A0A1S3XYV7_TOBAC	A0A1S3XYV7	A0A1S3XYV7_TOBAC	LOC107770335	Nicotiana tabacum	3:Protein inferred from homology	Pre-rRNA-processing protein TSR2 homolog
347	21.8783	24.9286	25.7801	20.8754	25.5077	26.5376	27.5803	23.4593	27.1746	26.7355	400	1	0,999	13	188	77	830	tr|A0A1S3XYY2|A0A1S3XYY2_TOBAC	A0A1S3XYY2	A0A1S3XYY2_TOBAC	LOC107770355	Nicotiana tabacum	3:Protein inferred from homology	26S proteasome regulatory subunit RPN10
348	29.3892	29.6426	28.3006	29.7415	29.9576	28.2291	27.1705	29.3137	29.5515	29.83	222	1	0,999	5	297	30	297	tr|A0A1S3XZH9|A0A1S3XZH9_TOBAC	A0A1S3XZH9	A0A1S3XZH9_TOBAC	LOC107770542	Nicotiana tabacum	3:Protein inferred from homology	Germin-like protein
349	28.7011	28.0072	30.1683	29.4684	29.1293	29.5225	29.4165	29.3303	30.3947	29.6541	234	1	0,999	18	398	18	1287	tr|A0A1S3XZI2|A0A1S3XZI2_TOBAC	A0A1S3XZI2	A0A1S3XZI2_TOBAC	LOC107770509	Nicotiana tabacum	4:Protein predicted	Glutathione S-transferase L3-like isoform X2
350	28.1544	28.633	28.904	28.5238	28.0623	29.1636	26.8132	29.7082	28.4896	29.2728	320	1	0,999	16	817	104	817	tr|A0A1S3XZJ1|A0A1S3XZJ1_TOBAC	A0A1S3XZJ1	A0A1S3XZJ1_TOBAC	LOC107770543	Nicotiana tabacum	3:Protein inferred from homology	Ribose-phosphate pyrophosphokinase 4-like
351	24.7881	18.0893	27.232	25.924	22.9375	25.6178	23.9247	26.6521	26.6842	25.3222	235	0,9999	0,999	17	128	128	1397	tr|A0A1S3XZP3|A0A1S3XZP3_TOBAC	A0A1S3XZP3	A0A1S3XZP3_TOBAC	LOC107770509	Nicotiana tabacum	4:Protein predicted	Glutathione S-transferase L3-like isoform X1
352	29.7001	27.8217	30.9571	29.8823	30.2863	28.9224	30.2014	28.7769	30.5225	28.8811	163	1	0,999	11	692	663	692	tr|A0A1S3XZY4|A0A1S3XZY4_TOBAC	A0A1S3XZY4	A0A1S3XZY4_TOBAC	LOC107770564	Nicotiana tabacum	4:Protein predicted	Uncharacterized protein LOC107770564
353	26.2668	21.3407	28.6806	28.1909	28.1544	27.9405	27.3174	28.0094	28.701	28.2643	219	1	0,999	16	305	0	325	tr|A0A1S3Y041|A0A1S3Y041_TOBAC	A0A1S3Y041	A0A1S3Y041_TOBAC	LOC107770660	Nicotiana tabacum	3:Protein inferred from homology	Calcineurin B-like protein	tr|M4N8X4|M4N8X4_TOBAC
354	31.2404	31.3968	31.1181	31.1912	31.2938	30.6227	26.8927	30.3872	28.6711	30.6363	741	1	0,999	44	2221	249	2221	tr|A0A1S3Y052|A0A1S3Y052_TOBAC	A0A1S3Y052	A0A1S3Y052_TOBAC	LOC107770544	Nicotiana tabacum	3:Protein inferred from homology	glutamate--tRNA ligase
355	26.9603	21.1055	29.2438	27.4803	29.3138	29.2811	29.3312	29.0651	30.5592	27.4059	91	1	0,999	4	321	0	321	tr|A0A1S3Y080|A0A1S3Y080_TOBAC	A0A1S3Y080	A0A1S3Y080_TOBAC	LOC107770661	Nicotiana tabacum	4:Protein predicted	Uncharacterized protein LOC107770661
356	22.1782	23.8088	26.8832	25.4437	23.0634	27.5032	28.5531	25.7939	28.9811	27.9071	1249	1	0,999	27	373	227	373	tr|A0A1S3Y081|A0A1S3Y081_TOBAC	A0A1S3Y081	A0A1S3Y081_TOBAC	LOC107770809	Nicotiana tabacum	3:Protein inferred from homology	starch synthase
357	26.084	25.2067	28.5665	27.7076	27.8544	27.272	26.3279	25.9836	27.6634	26.1935	403	1	0,999	10	254	49	254	tr|A0A1S3Y0I6|A0A1S3Y0I6_TOBAC	A0A1S3Y0I6	A0A1S3Y0I6_TOBAC	LOC107770917	Nicotiana tabacum	4:Protein predicted	PP2A regulatory subunit TAP46-like
358	31.4602	31.6368	31.146	31.4332	31.3143	31.2782	29.4392	31.2535	29.3898	30.8626	557	1	0,999	28	2006	0	2006	tr|A0A1S3Y0M0|A0A1S3Y0M0_TOBAC	A0A1S3Y0M0	A0A1S3Y0M0_TOBAC	LOC107770838	Nicotiana tabacum	3:Protein inferred from homology	T-complex protein 1 subunit gamma
359	35.1414	35.5083	35.3548	35.168	35.2385	35.2367	33.2516	35.1648	33.7237	35.212	843	1	0,999	63	16708	3132	16708	tr|A0A1S3Y0T4|A0A1S3Y0T4_TOBAC	A0A1S3Y0T4	A0A1S3Y0T4_TOBAC	LOC107770769	Nicotiana tabacum	4:Protein predicted	Elongation factor 2
360	33.6099	33.2963	33.3992	33.3584	33.5695	33.0786	31.7414	33.3979	31.8786	33.2448	393	1	0,999	32	4302	113	4302	tr|A0A1S3Y0V1|A0A1S3Y0V1_TOBAC	A0A1S3Y0V1	A0A1S3Y0V1_TOBAC	LOC107770931	Nicotiana tabacum	3:Protein inferred from homology	S-adenosylmethionine synthase
361	28.5444	29.9191	32.1315	27.2589	29.6808	28.4454	28.67	28.426	30.2286	29.3432	112	1	0,999	12	1154	1154	4640	tr|A0A1S3Y0Y1|A0A1S3Y0Y1_TOBAC	A0A1S3Y0Y1	A0A1S3Y0Y1_TOBAC	LOC107771057	Nicotiana tabacum	3:Protein inferred from homology	60S acidic ribosomal protein P2A-like
362	32.1759	31.5709	32.5055	31.9264	32.6076	32.5279	30.995	31.9289	32.342	32.2506	133	1	0,999	3	571	0	2036	tr|A0A1S3Y108|A0A1S3Y108_TOBAC	A0A1S3Y108	A0A1S3Y108_TOBAC	LOC107770854	Nicotiana tabacum	3:Protein inferred from homology	Histone H2A	tr|A0A1S3YVN8|A0A1S3YVN8_TOBAC, tr|A0A1S4AGI6|A0A1S4AGI6_TOBAC
363	34.0817	33.2435	35.5141	34.0754	34.7213	34.4851	33.8789	34.0547	34.331	34.3938	113	1	0,999	14	5720	2707	5728	tr|A0A1S3Y124|A0A1S3Y124_TOBAC	A0A1S3Y124	A0A1S3Y124_TOBAC	LOC107770879	Nicotiana tabacum	3:Protein inferred from homology	60S acidic ribosomal protein P2-1-like
364	28.3551	28.9263	29.2422	28.4208	28.7371	27.5163	27.4073	27.1184	27.6889	27.5288	325	1	0,999	16	626	0	626	tr|A0A1S3Y133|A0A1S3Y133_TOBAC	A0A1S3Y133	A0A1S3Y133_TOBAC	LOC107771030	Nicotiana tabacum	4:Protein predicted	Hypersensitive-induced response protein 1-like isoform X1	tr|A0A1S3Y169|A0A1S3Y169_TOBAC
365	27.9031	28.1662	29.6556	27.3118	29.7029	28.6042	28.9172	28.2895	30.0958	29.7269	128	1	0,999	7	440	0	440	tr|A0A1S3Y145|A0A1S3Y145_TOBAC	A0A1S3Y145	A0A1S3Y145_TOBAC	LOC107771130	Nicotiana tabacum	4:Protein predicted	Uncharacterized protein At2g34160-like isoform X2	tr|A0A1S3Y1S0|A0A1S3Y1S0_TOBAC
366	27.3452	28.4264	26.1751	25.8667	25.1985	28.9648	25.1885	28.0865	27.8039	28.8726	783	1	0,999	44	1281	0	1281	tr|A0A1S3Y172|A0A1S3Y172_TOBAC	A0A1S3Y172	A0A1S3Y172_TOBAC	LOC107770936	Nicotiana tabacum	4:Protein predicted	Nudix hydrolase 3-like isoform X1
367	28.6028	27.0819	30.1161	28.7469	29.3457	29.6107	30.8081	29.1185	30.7115	29.7661	587	1	0,999	24	1212	82	1212	tr|A0A1S3Y184|A0A1S3Y184_TOBAC	A0A1S3Y184	A0A1S3Y184_TOBAC	LOC107771044	Nicotiana tabacum	4:Protein predicted	Splicing factor 3B subunit 2-like
368	29.7854	29.8404	29.6565	29.4496	29.8548	29.1657	28.0297	29.0648	28.8417	28.889	133	1	0,999	12	392	7	1155	tr|A0A1S3Y197|A0A1S3Y197_TOBAC	A0A1S3Y197	A0A1S3Y197_TOBAC	LOC107770958	Nicotiana tabacum	3:Protein inferred from homology	60S ribosomal protein L32-1-like
369	30.7778	30.9269	30.3532	31.127	30.9422	30.8068	29.9219	31.0439	30.4201	30.7455	923	1	0,999	52	2922	0	2922	tr|A0A1S3Y1E2|A0A1S3Y1E2_TOBAC	A0A1S3Y1E2	A0A1S3Y1E2_TOBAC	LOC107771216	Nicotiana tabacum	3:Protein inferred from homology	ATP-dependent Clp protease ATP-binding subunit ClpA homolog CD4B, chloroplastic-like	tr|A0A1S4AJI4|A0A1S4AJI4_TOBAC
370	28.6571	28.842	28.2584	28.4528	28.4975	28.1973	26.6173	27.6871	27.8226	27.8265	667	1	0,999	47	464	130	3995	tr|A0A1S3Y1G1|A0A1S3Y1G1_TOBAC	A0A1S3Y1G1	A0A1S3Y1G1_TOBAC	LOC107771128	Nicotiana tabacum	4:Protein predicted	Luminal-binding protein 5-like
371	29.36	28.8367	29.9837	30.1307	29.9016	28.6242	29.1109	28.6009	29.0661	28.7116	931	1	0,999	38	1313	0	1313	tr|A0A1S3Y1L0|A0A1S3Y1L0_TOBAC	A0A1S3Y1L0	A0A1S3Y1L0_TOBAC	LOC107771189	Nicotiana tabacum	3:Protein inferred from homology	Pentatricopeptide repeat-containing protein At1g10270-like isoform X2	tr|A0A1S3Y1N6|A0A1S3Y1N6_TOBAC
372	25.9632	22.8181	28.8783	27.6421	28.0924	27.9903	28.5634	28.3622	29.2044	27.9242	403	1	0,999	17	585	8	585	tr|A0A1S3Y1M6|A0A1S3Y1M6_TOBAC	A0A1S3Y1M6	A0A1S3Y1M6_TOBAC	LOC107771184	Nicotiana tabacum	4:Protein predicted	Probable ADP-ribosylation factor GTPase-activating protein AGD8
373	32.4367	32.0206	33.8815	32.7653	33.0654	32.4426	31.9497	32.8446	32.094	32.9723	224	1	0,999	13	1835	521	1835	tr|A0A1S3Y1S2|A0A1S3Y1S2_TOBAC	A0A1S3Y1S2	A0A1S3Y1S2_TOBAC	LOC107771336	Nicotiana tabacum	4:Protein predicted	Ran-binding protein 1 homolog c-like
374	28.1688	28.4968	28.4125	28.002	28.135	26.7857	27.1604	28.7551	27.9103	28.2051	202	1	0,999	13	596	0	756	tr|A0A1S3Y1U0|A0A1S3Y1U0_TOBAC	A0A1S3Y1U0	A0A1S3Y1U0_TOBAC	LOC107771246	Nicotiana tabacum	4:Protein predicted	Ras-related protein RABD1-like	tr|A0A1S4CPY5|A0A1S4CPY5_TOBAC
375	30.3684	30.9549	30.4168	30.4569	30.3788	29.6964	26.7995	30.2298	28.4888	30.0946	480	1	0,999	28	1642	0	1642	tr|A0A1S3Y1V9|A0A1S3Y1V9_TOBAC	A0A1S3Y1V9	A0A1S3Y1V9_TOBAC	LOC107771267	Nicotiana tabacum	3:Protein inferred from homology	UDP-glucose 6-dehydrogenase	tr|A0A1S3YLM2|A0A1S3YLM2_TOBAC
376	27.4868	27.7083	27.0379	27.2135	27.1636	26.1131	26.0893	27.9657	26.4413	27.9811	233	1	0,999	8	322	0	322	tr|A0A1S3Y1Z6|A0A1S3Y1Z6_TOBAC	A0A1S3Y1Z6	A0A1S3Y1Z6_TOBAC	LOC107771406	Nicotiana tabacum	3:Protein inferred from homology	Ubiquitin carboxyl-terminal hydrolase
377	27.8317	28.048	27.4424	27.1658	27.5726	26.6231	26.4053	26.7855	26.3842	26.9688	150	0,9999	0,999	11	88	88	1449	tr|A0A1S3Y218|A0A1S3Y218_TOBAC	A0A1S3Y218	A0A1S3Y218_TOBAC	LOC107771427	Nicotiana tabacum	3:Protein inferred from homology	40S ribosomal protein S14-2-like
378	30.1778	29.2058	31.9076	30.5517	31.2189	30.9723	30.9212	30.5482	31.6369	30.7404	282	1	0,999	14	1054	118	1054	tr|A0A1S3Y219|A0A1S3Y219_TOBAC	A0A1S3Y219	A0A1S3Y219_TOBAC	LOC107771345	Nicotiana tabacum	3:Protein inferred from homology	Ribosome-recycling factor, chloroplastic
379	28.2855	26.4226	30.4619	29.1725	29.282	30.872	30.5292	30.6686	31.4785	30.5554	350	1	0,999	17	855	297	855	tr|A0A1S3Y274|A0A1S3Y274_TOBAC	A0A1S3Y274	A0A1S3Y274_TOBAC	LOC107771396	Nicotiana tabacum	4:Protein predicted	Protein SLOW GREEN 1, chloroplastic-like
380	26.0515	24.5554	27.5278	27.2721	26.9024	26.3531	25.1044	27.2873	27.3208	27.2634	402	1	0,999	13	150	4	150	tr|A0A1S3Y2C2|A0A1S3Y2C2_TOBAC	A0A1S3Y2C2	A0A1S3Y2C2_TOBAC	LOC107771424	Nicotiana tabacum	3:Protein inferred from homology	Acyl-CoA-binding domain-containing protein 1-like
381	29.4002	27.793	29.7082	29.8444	29.5381	29.801	30.5452	30.1294	30.5985	29.3992	973	1	0,999	43	1178	87	1178	tr|A0A1S3Y2J0|A0A1S3Y2J0_TOBAC	A0A1S3Y2J0	A0A1S3Y2J0_TOBAC	LOC107771362	Nicotiana tabacum	3:Protein inferred from homology	Villin-4-like
382	26.0906	27.6701	26.8648	26.0579	26.979	26.6754	26.4355	26.883	26.6977	26.7261	488	0,9999	0,999	29	212	55	3877	tr|A0A1S3Y2N7|A0A1S3Y2N7_TOBAC	A0A1S3Y2N7	A0A1S3Y2N7_TOBAC	LOC107771530	Nicotiana tabacum	3:Protein inferred from homology	Vacuolar proton pump subunit B
383	29.1774	28.6476	29.2185	29.6549	29.2856	28.6475	27.9739	28.105	29.2413	28.6927	570	1	0,999	29	1053	168	1053	tr|A0A1S3Y2R6|A0A1S3Y2R6_TOBAC	A0A1S3Y2R6	A0A1S3Y2R6_TOBAC	LOC107771549	Nicotiana tabacum	3:Protein inferred from homology	Protein disulfide-isomerase
384	28.8878	29.2118	28.1673	28.8569	28.706	28.109	26.3989	27.7601	27.7639	28.2039	521	1	0,999	29	1250	111	1250	tr|A0A1S3Y2X0|A0A1S3Y2X0_TOBAC	A0A1S3Y2X0	A0A1S3Y2X0_TOBAC	LOC107771579	Nicotiana tabacum	3:Protein inferred from homology	Serine hydroxymethyltransferase
385	31.564	31.6863	31.4806	31.5832	31.733	30.5556	30.0477	31.4231	30.5736	31.1813	545	1	0,999	29	2569	0	2569	tr|A0A1S3Y346|A0A1S3Y346_TOBAC	A0A1S3Y346	A0A1S3Y346_TOBAC	LOC107771644	Nicotiana tabacum	3:Protein inferred from homology	T-complex protein 1 subunit alpha
386	29.8529	28.6367	30.2136	29.3838	29.5602	29.7597	29.9506	30.0319	28.7244	29.8219	251	1	0,999	18	258	0	2178	tr|A0A1S3Y351|A0A1S3Y351_TOBAC	A0A1S3Y351	A0A1S3Y351_TOBAC	LOC107771652	Nicotiana tabacum	4:Protein predicted	RNA-binding protein 2-like
387	30.0733	30.2044	31.4259	30.6127	30.7271	31.6478	31.1447	31.2471	31.5373	31.0986	779	1	0,999	45	1769	682	2334	tr|A0A1S3Y3A2|A0A1S3Y3A2_TOBAC	A0A1S3Y3A2	A0A1S3Y3A2_TOBAC	LOC107771688	Nicotiana tabacum	3:Protein inferred from homology	Eukaryotic translation initiation factor-like
388	26.1797	27.1909	30.1006	27.5414	28.5071	29.1297	27.9631	28.0989	28.7804	28.5851	151	1	0,999	4	161	161	309	tr|A0A1S3Y3F1|A0A1S3Y3F1_TOBAC	A0A1S3Y3F1	A0A1S3Y3F1_TOBAC	LOC107771736	Nicotiana tabacum	3:Protein inferred from homology	Ferredoxin
389	22.7083	21.5759	27.0761	27.4593	26.0226	26.6407	27.9086	27.2884	27.8539	25.888	1010	1	0,999	24	202	2	554	tr|A0A1S3Y3F6|A0A1S3Y3F6_TOBAC	A0A1S3Y3F6	A0A1S3Y3F6_TOBAC	LOC107771741	Nicotiana tabacum	4:Protein predicted	Pumilio homolog 1-like isoform X1
390	30.963	29.384	32.1541	32.0292	31.8082	32.598	33.2258	32.7773	33.0586	32.6477	1242	1	0,999	71	4326	2839	4326	tr|A0A1S3Y3I5|A0A1S3Y3I5_TOBAC	A0A1S3Y3I5	A0A1S3Y3I5_TOBAC	LOC107771625	Nicotiana tabacum	4:Protein predicted	Uncharacterized protein LOC107771625
391	26.7312	27.4384	26.8045	27.257	28.5685	28.8521	26.9759	28.1307	26.9327	28.7371	463	1	0,999	22	707	210	707	tr|A0A1S3Y3N2|A0A1S3Y3N2_TOBAC	A0A1S3Y3N2	A0A1S3Y3N2_TOBAC	LOC107771873	Nicotiana tabacum	3:Protein inferred from homology	histone acetyltransferase
392	29.2803	28.926	29.3096	29.0061	29.5268	29.4391	29.0351	29.2556	29.9917	29.3774	140	1	0,999	5	290	41	1755	tr|A0A1S3Y3U0|A0A1S3Y3U0_TOBAC	A0A1S3Y3U0	A0A1S3Y3U0_TOBAC	LOC107771868	Nicotiana tabacum	3:Protein inferred from homology	Histone H2A
393	29.2601	29.1478	27.6911	27.6818	29.0704	29.3734	29.0935	29.1472	29.0637	29.9609	301	1	0,999	15	852	411	852	tr|A0A1S3Y3V1|A0A1S3Y3V1_TOBAC	A0A1S3Y3V1	A0A1S3Y3V1_TOBAC	LOC107771888	Nicotiana tabacum	3:Protein inferred from homology	2-oxoglutarate-dependent dioxygenase DAO-like
394	30.3414	30.9903	31.6578	30.2477	31.2922	30.7626	30.4181	30.2318	30.8047	30.7836	120	1	0,999	9	1178	0	1178	tr|A0A1S3Y3V5|A0A1S3Y3V5_TOBAC	A0A1S3Y3V5	A0A1S3Y3V5_TOBAC	LOC107771890	Nicotiana tabacum	1:Experimental evidence at protein level	60S ribosomal protein L31	tr|A0A1S4A6K0|A0A1S4A6K0_TOBAC
395	28.7561	26.793	30.0328	29.496	29.8467	29.4668	29.5043	29.3029	29.5528	29.5857	255	1	0,999	8	427	337	427	tr|A0A1S3Y3V8|A0A1S3Y3V8_TOBAC	A0A1S3Y3V8	A0A1S3Y3V8_TOBAC	LOC107771895	Nicotiana tabacum	4:Protein predicted	Uncharacterized protein At2g39795, mitochondrial-like
396	27.5731	27.4291	28.9144	29.381	29.2618	29.9178	30.1645	29.5948	29.4426	29.2736	598	1	0,999	17	664	0	845	tr|A0A1S3Y3X4|A0A1S3Y3X4_TOBAC	A0A1S3Y3X4	A0A1S3Y3X4_TOBAC	LOC107771978	Nicotiana tabacum	3:Protein inferred from homology	Splicing factor U2af large subunit A-like isoform X2	tr|A0A1S3Y455|A0A1S3Y455_TOBAC
397	26.0859	27.0198	29.3439	28.4189	27.954	28.2899	27.2009	29.7135	28.7711	28.8055	118	1	0,999	9	357	199	819	tr|A0A1S3Y3Z1|A0A1S3Y3Z1_TOBAC	A0A1S3Y3Z1	A0A1S3Y3Z1_TOBAC	LOC107771931	Nicotiana tabacum	4:Protein predicted	Thioredoxin H-type 2
398	31.5786	31.6877	31.3103	31.4413	31.484	31.1006	29.1488	31.2519	29.5877	31.1138	1020	1	0,999	52	3846	13	3846	tr|A0A1S3Y462|A0A1S3Y462_TOBAC	A0A1S3Y462	A0A1S3Y462_TOBAC	LOC107772051	Nicotiana tabacum	3:Protein inferred from homology	oxoglutarate dehydrogenase (succinyl-transferring)
399	31.1141	31.5772	30.9604	30.9342	31.1704	30.5568	26.873	30.4845	28.8608	30.375	1218	1	0,999	69	3025	75	3025	tr|A0A1S3Y478|A0A1S3Y478_TOBAC	A0A1S3Y478	A0A1S3Y478_TOBAC	LOC107771989	Nicotiana tabacum	4:Protein predicted	Coatomer subunit alpha
400	31.0478	31.6803	31.3393	31.2739	31.4323	30.8569	28.9547	30.8539	30.0348	30.9553	582	1	0,999	33	2207	148	2207	tr|A0A1S3Y4C0|A0A1S3Y4C0_TOBAC	A0A1S3Y4C0	A0A1S3Y4C0_TOBAC	LOC107772035	Nicotiana tabacum	3:Protein inferred from homology	asparagine--tRNA ligase
401	27.8853	24.99	30.6257	29.6638	28.9773	27.9762	29.5971	28.5019	30.2106	28.2432	450	1	0,999	17	543	282	543	tr|A0A1S3Y4M9|A0A1S3Y4M9_TOBAC	A0A1S3Y4M9	A0A1S3Y4M9_TOBAC	LOC107771882	Nicotiana tabacum	3:Protein inferred from homology	Protein WVD2-like 5
402	30.9868	31.2837	31.2231	30.9811	31.1054	31.2374	29.2349	31.2352	30.2035	31.0341	326	1	0,999	26	2154	773	3388	tr|A0A1S3Y4V1|A0A1S3Y4V1_TOBAC	A0A1S3Y4V1	A0A1S3Y4V1_TOBAC	LOC107772203	Nicotiana tabacum	3:Protein inferred from homology	Guanine nucleotide-binding protein subunit beta-like protein
403	29.8535	30.0705	29.8219	29.9596	30.1685	29.638	27.9733	29.6279	28.8554	29.8912	539	1	0,999	23	1055	186	1055	tr|A0A1S3Y4Y6|A0A1S3Y4Y6_TOBAC	A0A1S3Y4Y6	A0A1S3Y4Y6_TOBAC	LOC107772248	Nicotiana tabacum	3:Protein inferred from homology	Calnexin homolog 1-like
404	29.3735	29.7679	29.6681	29.5026	28.9732	29.607	26.471	29.1775	26.7182	28.8043	467	1	0,999	26	1253	0	1253	tr|A0A1S3Y536|A0A1S3Y536_TOBAC	A0A1S3Y536	A0A1S3Y536_TOBAC	LOC107772379	Nicotiana tabacum	3:Protein inferred from homology	RuvB-like helicase	tr|A0A1S4ASP3|A0A1S4ASP3_TOBAC
405	28.9481	29.0939	27.982	27.8688	28.8968	30.1524	26.4067	30.6403	26.5412	29.714	600	1	0,999	31	1469	21	1469	tr|A0A1S3Y577|A0A1S3Y577_TOBAC	A0A1S3Y577	A0A1S3Y577_TOBAC	LOC107772419	Nicotiana tabacum	3:Protein inferred from homology	Imidazole glycerol phosphate synthase hisHF
406	33.433	33.8631	33.6334	33.1323	33.4826	33.6655	31.497	33.7807	32.2244	33.607	553	1	0,999	26	4370	3	4370	tr|A0A1S3Y5A9|A0A1S3Y5A9_TOBAC	A0A1S3Y5A9	A0A1S3Y5A9_TOBAC	LOC107772372	Nicotiana tabacum	3:Protein inferred from homology	ATP synthase subunit beta
407	30.6644	31.1634	30.7856	30.911	30.7413	31.7871	30.1055	31.9922	30.7593	31.8622	173	1	0,999	12	990	481	990	tr|A0A1S3Y5I1|A0A1S3Y5I1_TOBAC	A0A1S3Y5I1	A0A1S3Y5I1_TOBAC	LOC107772524	Nicotiana tabacum	3:Protein inferred from homology	glutathione transferase
408	25.8493	28.2337	27.4566	26.247	26.9032	25.6856	27.039	25.1198	27.3823	26.9666	390	1	0,999	15	358	25	358	tr|A0A1S3Y5P8|A0A1S3Y5P8_TOBAC	A0A1S3Y5P8	A0A1S3Y5P8_TOBAC	LOC107772383	Nicotiana tabacum	3:Protein inferred from homology	Serpin-ZX-like
409	29.4358	28.6438	29.6612	29.3834	29.2095	28.5837	23.4114	28.301	25.701	27.5416	220	1	0,999	10	507	507	1133	tr|A0A1S3Y5S6|A0A1S3Y5S6_TOBAC	A0A1S3Y5S6	A0A1S3Y5S6_TOBAC	LOC107772548	Nicotiana tabacum	3:Protein inferred from homology	Pyruvate decarboxylase 1-like
410	28.3989	28.8293	28.5971	27.5859	28.8783	28.3139	27.3969	28.7391	28.0663	28.7214	102	1	0,999	8	588	159	588	tr|A0A1S3Y611|A0A1S3Y611_TOBAC	A0A1S3Y611	A0A1S3Y611_TOBAC	LOC107772526	Nicotiana tabacum	4:Protein predicted	methenyltetrahydrofolate cyclohydrolase
411	32.5552	31.6938	34.1286	33.1364	33.2275	33.2808	32.6512	32.8209	32.8917	33.1331	86	1	0,999	5	870	197	870	tr|A0A1S3Y669|A0A1S3Y669_TOBAC	A0A1S3Y669	A0A1S3Y669_TOBAC	LOC107772593	Nicotiana tabacum	4:Protein predicted	Glycine-rich RNA-binding protein 2, mitochondrial-like
412	25.3886	24.3618	25.8412	25.566	25.0459	26.4373	27.0886	25.4859	26.8482	26.3646	208	1	0,9989	4	57	25	57	tr|A0A1S3Y6A7|A0A1S3Y6A7_TOBAC	A0A1S3Y6A7	A0A1S3Y6A7_TOBAC	LOC107772741	Nicotiana tabacum	4:Protein predicted	Uncharacterized protein LOC107772741
413	25.6969	25.9707	25.8633	26.9629	25.9104	27.7003	27.0802	27.4139	26.8124	26.8305	484	1	0,999	16	375	125	375	tr|A0A1S3Y6H6|A0A1S3Y6H6_TOBAC	A0A1S3Y6H6	A0A1S3Y6H6_TOBAC	LOC107772752	Nicotiana tabacum	3:Protein inferred from homology	ABC transporter G family member 3-like
414	32.9452	33.5788	33.2417	33.173	33.1029	33.0499	31.5177	33.199	32.0794	33.3647	332	1	0,999	21	5641	931	5641	tr|A0A1S3Y6M1|A0A1S3Y6M1_TOBAC	A0A1S3Y6M1	A0A1S3Y6M1_TOBAC	LOC107772922	Nicotiana tabacum	3:Protein inferred from homology	Malate dehydrogenase
415	26.8185	26.9165	29.5703	24.6096	27.6115	26.8882	29.1887	27.3126	29.3321	28.274	457	1	0,999	27	347	347	1564	tr|A0A1S3Y6U1|A0A1S3Y6U1_TOBAC	A0A1S3Y6U1	A0A1S3Y6U1_TOBAC	LOC107772699	Nicotiana tabacum	3:Protein inferred from homology	Protein FLX-like 2
416	26.3926	24.9042	27.8203	26.8205	27.4468	26.9246	24.5147	26.3677	28.0754	26.6707	101	0,9908	0,999	3	74	74	258	tr|A0A1S3Y6U9|A0A1S3Y6U9_TOBAC	A0A1S3Y6U9	A0A1S3Y6U9_TOBAC	LOC107773008	Nicotiana tabacum	4:Protein predicted	Glutamyl-tRNA(Gln) amidotransferase subunit C, chloroplastic/mitochondrial-like
417	26.5838	25.4011	29.2359	28.4907	28.3881	23.0391	27.2058	25.4822	27.8918	27.1441	91	1	0,999	3	167	167	167	tr|A0A1S3Y6V9|A0A1S3Y6V9_TOBAC	A0A1S3Y6V9	A0A1S3Y6V9_TOBAC	LOC107773017	Nicotiana tabacum	3:Protein inferred from homology	Uncharacterized protein LOC107773017
418	28.5507	27.9973	29.2116	27.9862	28.936	28.8635	29.0438	29.1605	29.1291	30.1367	176	1	0,999	7	652	290	652	tr|A0A1S3Y6Y6|A0A1S3Y6Y6_TOBAC	A0A1S3Y6Y6	A0A1S3Y6Y6_TOBAC	LOC107772749	Nicotiana tabacum	3:Protein inferred from homology	PITH domain-containing protein At3g04780
419	26.5553	26.6521	27.325	26.3103	22.7602	26.4111	26.5614	26.2336	22.862	26.5698	164	1	0,999	8	111	111	573	tr|A0A1S3Y760|A0A1S3Y760_TOBAC	A0A1S3Y760	A0A1S3Y760_TOBAC	LOC107772852	Nicotiana tabacum	4:Protein predicted	Heat shock 70 kDa protein 14-like
420	24.73	23.3234	26.1991	26.5528	24.6742	26.9197	28.2454	24.5991	28.0053	25.5532	1052	1	0,999	23	404	0	417	tr|A0A1S3Y7C1|A0A1S3Y7C1_TOBAC	A0A1S3Y7C1	A0A1S3Y7C1_TOBAC	LOC107773147	Nicotiana tabacum	4:Protein predicted	Uncharacterized protein LOC107773147 isoform X2
421	25.3838	22.9186	25.9011	27.1277	23.8094	26.8145	27.1583	26.4658	26.9206	25.5319	188	1	0,999	5	56	56	169	tr|A0A1S3Y7E0|A0A1S3Y7E0_TOBAC	A0A1S3Y7E0	A0A1S3Y7E0_TOBAC	LOC107772970	Nicotiana tabacum	3:Protein inferred from homology	Transcription initiation factor IIF subunit alpha
422	27.3041	22.0971	27.9413	23.546	28.0987	28.0592	26.8964	28.2064	27.154	28.0528	198	1	0,999	3	159	112	159	tr|A0A1S3Y7F1|A0A1S3Y7F1_TOBAC	A0A1S3Y7F1	A0A1S3Y7F1_TOBAC	LOC107773264	Nicotiana tabacum	4:Protein predicted	3-isopropylmalate dehydratase large subunit-like
423	29.1392	30.3486	29.7827	29.6385	29.6558	31.1771	29.6496	31.3475	30.2882	31.3511	262	1	0,999	12	1316	1005	1321	tr|A0A1S3Y7G1|A0A1S3Y7G1_TOBAC	A0A1S3Y7G1	A0A1S3Y7G1_TOBAC	LOC107772996	Nicotiana tabacum	4:Protein predicted	8-hydroxygeraniol dehydrogenase-like
424	30.2361	28.4365	31.7105	30.9114	31.1923	31.1524	31.5327	31.1608	31.6704	31.6467	617	1	0,999	19	1355	432	1355	tr|A0A1S3Y7M2|A0A1S3Y7M2_TOBAC	A0A1S3Y7M2	A0A1S3Y7M2_TOBAC	LOC107773273	Nicotiana tabacum	4:Protein predicted	Protein decapping 5-like
425	28.1689	26.9976	30.0784	28.6027	29.7192	28.0082	29.8747	28.4358	29.8243	28.5741	196	1	0,999	8	346	0	423	tr|A0A1S3Y7M8|A0A1S3Y7M8_TOBAC	A0A1S3Y7M8	A0A1S3Y7M8_TOBAC	LOC107773072	Nicotiana tabacum	4:Protein predicted	Serine/arginine-rich SC35-like splicing factor SCL33	tr|A0A1S4CB61|A0A1S4CB61_TOBAC
426	30.5192	28.769	32.5563	31.2321	31.3038	31.6624	31.3265	31.0589	32.0124	31.4971	112	1	0,999	12	963	382	963	tr|A0A1S3Y7Q1|A0A1S3Y7Q1_TOBAC	A0A1S3Y7Q1	A0A1S3Y7Q1_TOBAC	LOC107773311	Nicotiana tabacum	3:Protein inferred from homology	Protein SPIRAL1-like 1
427	25.7317	26.6467	22.2404	20.9534	24.1334	27.175	26.5869	26.1866	26.5243	27.1326	142	1	0,999	9	252	190	469	tr|A0A1S3Y7T6|A0A1S3Y7T6_TOBAC	A0A1S3Y7T6	A0A1S3Y7T6_TOBAC	LOC107773355	Nicotiana tabacum	4:Protein predicted	3-phosphoshikimate 1-carboxyvinyltransferase, chloroplastic-like
428	25.8059	24.9062	29.0767	28.3147	27.8293	29.6358	29.218	28.3324	29.3791	29.951	218	1	0,999	3	255	197	255	tr|A0A1S3Y7W8|A0A1S3Y7W8_TOBAC	A0A1S3Y7W8	A0A1S3Y7W8_TOBAC	LOC107773160	Nicotiana tabacum	4:Protein predicted	Uncharacterized protein LOC107773160
429	28.3089	28.0738	30.4702	29.0402	29.1538	29.1425	29.3142	28.7077	29.9741	29.3774	239	1	0,999	12	346	346	1517	tr|A0A1S3Y7X2|A0A1S3Y7X2_TOBAC	A0A1S3Y7X2	A0A1S3Y7X2_TOBAC	LOC107773166	Nicotiana tabacum	4:Protein predicted	Succinate dehydrogenase subunit 5, mitochondrial-like
430	29.7776	27.995	30.7552	29.9112	30.5203	29.6707	30.4994	29.2427	30.5363	29.5578	194	1	0,999	9	564	564	564	tr|A0A1S3Y823|A0A1S3Y823_TOBAC	A0A1S3Y823	A0A1S3Y823_TOBAC	LOC107773238	Nicotiana tabacum	4:Protein predicted	50S ribosomal protein L7/L12-like
431	32.4544	32.5967	32.4213	32.3648	32.6663	32.8753	31.6469	32.8579	31.8826	32.765	527	1	0,999	36	3516	103	3516	tr|A0A1S3Y892|A0A1S3Y892_TOBAC	A0A1S3Y892	A0A1S3Y892_TOBAC	LOC107773422	Nicotiana tabacum	3:Protein inferred from homology	Pyruvate kinase
432	22.9889	26.7208	27.489	25.6675	26.0791	25.9164	22.1981	25.0986	26.6068	25.7348	226	1	0,999	14	119	119	597	tr|A0A1S3Y8A7|A0A1S3Y8A7_TOBAC	A0A1S3Y8A7	A0A1S3Y8A7_TOBAC	LOC107773445	Nicotiana tabacum	4:Protein predicted	Protein disulfide isomerase-like 2-3
433	29.0743	27.2088	30.5723	29.275	29.7135	29.436	30.2671	29.605	30.4493	29.7869	91	1	0,999	5	377	199	377	tr|A0A1S3Y8E1|A0A1S3Y8E1_TOBAC	A0A1S3Y8E1	A0A1S3Y8E1_TOBAC	LOC107773412	Nicotiana tabacum	4:Protein predicted	28 kDa heat- and acid-stable phosphoprotein-like
434	33.6573	33.735	33.5767	33.4099	33.368	33.0533	31.3575	33.2733	31.8125	33.2004	449	1	0,999	22	3962	0	3962	tr|A0A1S3Y8Q8|A0A1S3Y8Q8_TOBAC	A0A1S3Y8Q8	A0A1S3Y8Q8_TOBAC	LOC107773558	Nicotiana tabacum	3:Protein inferred from homology	Tubulin alpha chain
435	28.2711	28.4571	28.4818	28.6025	28.8752	28.6239	26.4856	28.4138	27.5335	28.4906	574	1	0,999	9	469	69	469	tr|A0A1S3Y8U8|A0A1S3Y8U8_TOBAC	A0A1S3Y8U8	A0A1S3Y8U8_TOBAC	LOC107773848	Nicotiana tabacum	4:Protein predicted	Uncharacterized protein LOC107773848
436	28.1059	26.3035	31.1673	29.9276	28.8756	29.7919	30.2419	30.0799	31.369	29.9415	301	1	0,999	15	702	702	702	tr|A0A1S3Y8V8|A0A1S3Y8V8_TOBAC	A0A1S3Y8V8	A0A1S3Y8V8_TOBAC	LOC107773610	Nicotiana tabacum	3:Protein inferred from homology	Glutathione S-transferase DHAR3, chloroplastic
437	25.9776	25.5819	27.9806	27.3746	26.6202	25.5525	26.8667	26.1371	27.6086	27.5576	128	1	0,999	8	214	81	214	tr|A0A1S3Y908|A0A1S3Y908_TOBAC	A0A1S3Y908	A0A1S3Y908_TOBAC	LOC107773733	Nicotiana tabacum	3:Protein inferred from homology	Large ribosomal subunit protein mL53
438	32.2399	32.5932	32.2613	32.2942	32.2177	32.3524	30.3066	32.1328	31.2809	32.1863	143	1	0,999	8	1597	0	1597	tr|A0A1S3Y949|A0A1S3Y949_TOBAC	A0A1S3Y949	A0A1S3Y949_TOBAC	LOC107773605	Nicotiana tabacum	1:Experimental evidence at protein level	40S ribosomal protein S19-3	tr|A0A1S4CYT7|A0A1S4CYT7_TOBAC
439	27.9319	26.2979	29.2288	28.3174	28.4381	29.4885	29.4067	29.2266	29.8733	29.7937	106	1	0,999	2	222	222	222	tr|A0A1S3Y988|A0A1S3Y988_TOBAC	A0A1S3Y988	A0A1S3Y988_TOBAC	LOC107773701	Nicotiana tabacum	3:Protein inferred from homology	Replication protein A 14 kDa subunit B-like
440	27.3537	27.9942	27.1868	27.5661	27.9604	28.9493	28.6469	28.6238	29.2449	28.8677	462	1	0,999	28	284	284	2421	tr|A0A1S3Y9C0|A0A1S3Y9C0_TOBAC	A0A1S3Y9C0	A0A1S3Y9C0_TOBAC	LOC107773773	Nicotiana tabacum	4:Protein predicted	La protein 1-like
441	30.3063	30.4643	30.0975	30.1255	29.9679	29.7457	25.1901	29.9695	27.9683	29.7654	1111	1	0,999	49	2071	483	2071	tr|A0A1S3Y9F0|A0A1S3Y9F0_TOBAC	A0A1S3Y9F0	A0A1S3Y9F0_TOBAC	LOC107773903	Nicotiana tabacum	4:Protein predicted	Importin-5-like
442	28.5457	25.9226	29.6353	28.3485	28.5341	28.2635	28.573	28.2232	29.3075	27.2335	201	1	0,999	10	302	2	302	tr|A0A1S3Y9J1|A0A1S3Y9J1_TOBAC	A0A1S3Y9J1	A0A1S3Y9J1_TOBAC	LOC107773996	Nicotiana tabacum	3:Protein inferred from homology	Nitrogen regulatory protein P-II homolog
443	28.9496	27.2951	31.0128	30.1823	30.1944	29.351	29.4072	28.0899	30.504	28.1647	271	1	0,999	9	343	16	343	tr|A0A1S3Y9L4|A0A1S3Y9L4_TOBAC	A0A1S3Y9L4	A0A1S3Y9L4_TOBAC	LOC107773854	Nicotiana tabacum	4:Protein predicted	Surfeit locus protein 2-like
444	28.0179	27.1905	29.1773	28.1982	28.5984	29.5352	29.0072	29.3305	29.9301	29.9867	130	1	0,999	11	108	108	863	tr|A0A1S3Y9P0|A0A1S3Y9P0_TOBAC	A0A1S3Y9P0	A0A1S3Y9P0_TOBAC	LOC107773830	Nicotiana tabacum	4:Protein predicted	14 kDa zinc-binding protein-like
445	29.7848	28.1919	30.9728	30.8511	30.7166	30.6536	31.1186	30.8223	31.2851	31.055	764	1	0,999	17	1074	1074	1074	tr|A0A1S3Y9S7|A0A1S3Y9S7_TOBAC	A0A1S3Y9S7	A0A1S3Y9S7_TOBAC	LOC107773927	Nicotiana tabacum	4:Protein predicted	Uncharacterized protein LOC107773927
446	29.1826	25.4577	30.0382	29.6472	29.6553	29.4968	30.4398	29.3464	30.4134	29.2684	373	1	0,999	23	881	813	2189	tr|A0A1S3Y9T1|A0A1S3Y9T1_TOBAC	A0A1S3Y9T1	A0A1S3Y9T1_TOBAC	LOC107774073	Nicotiana tabacum	4:Protein predicted	Uncharacterized protein At5g39570-like
447	26.6451	23.2972	25.9577	26.8179	26.3481	27.2955	23.4619	27.0175	27.9438	27.3546	1074	1	0,999	36	270	240	742	tr|A0A1S3YA94|A0A1S3YA94_TOBAC	A0A1S3YA94	A0A1S3YA94_TOBAC	LOC107774169	Nicotiana tabacum	3:Protein inferred from homology	Guanylate-binding protein 1-like
448	28.1846	27.8071	29.8295	29.2434	28.6011	28.7269	26.5555	29.0603	29.6129	28.6579	183	1	0,999	4	288	201	288	tr|A0A1S3YAA7|A0A1S3YAA7_TOBAC	A0A1S3YAA7	A0A1S3YAA7_TOBAC	LOC107774225	Nicotiana tabacum	3:Protein inferred from homology	NEDD8-conjugating enzyme Ubc12
449	27.8528	25.4015	28.7651	28.5152	28.3861	27.5323	29.3151	27.5145	29.1494	27.4377	474	1	0,999	13	332	152	574	tr|A0A1S3YAF7|A0A1S3YAF7_TOBAC	A0A1S3YAF7	A0A1S3YAF7_TOBAC	LOC107774054	Nicotiana tabacum	3:Protein inferred from homology	YTH domain-containing family protein
450	26.9888	27.4105	25.4124	26.9619	27.0201	27.5521	23.7314	28.3711	22.1327	27.455	457	1	0,999	16	503	39	503	tr|A0A1S3YAN6|A0A1S3YAN6_TOBAC	A0A1S3YAN6	A0A1S3YAN6_TOBAC	LOC107774293	Nicotiana tabacum	3:Protein inferred from homology	COBW domain-containing protein 1-like
451	31.9628	30.5911	33.3614	32.1431	32.6489	32.6975	32.4808	32.4986	32.6137	32.8219	113	1	0,999	15	1424	596	1424	tr|A0A1S3YAW9|A0A1S3YAW9_TOBAC	A0A1S3YAW9	A0A1S3YAW9_TOBAC	LOC107774275	Nicotiana tabacum	3:Protein inferred from homology	Tubulin-specific chaperone A
452	28.4404	28.2522	27.9759	28.3508	27.7268	27.9435	25.8706	27.9769	26.6506	28.2274	679	1	0,999	27	973	412	973	tr|A0A1S3YB46|A0A1S3YB46_TOBAC	A0A1S3YB46	A0A1S3YB46_TOBAC	LOC107774425	Nicotiana tabacum	4:Protein predicted	KH domain-containing protein At4g18375-like
453	28.6399	27.856	30.4102	29.6416	29.7575	28.7449	29.8307	29.066	29.9286	29.2031	291	1	0,999	10	568	2	568	tr|A0A1S3YB66|A0A1S3YB66_TOBAC	A0A1S3YB66	A0A1S3YB66_TOBAC	LOC107774439	Nicotiana tabacum	4:Protein predicted	28 kDa ribonucleoprotein, chloroplastic-like
454	27.1622	22.1822	28.6446	28.1466	28.4311	25.1452	26.1671	26.1156	21.7313	25.4391	380	1	0,999	17	401	305	401	tr|A0A1S3YBF8|A0A1S3YBF8_TOBAC	A0A1S3YBF8	A0A1S3YBF8_TOBAC	LOC107774351	Nicotiana tabacum	4:Protein predicted	Uncharacterized protein LOC107774351
455	27.0007	25.1236	29.3992	27.9888	28.2933	26.9722	28.4917	26.9561	28.7913	27.1358	677	1	0,999	19	462	66	959	tr|A0A1S3YBI6|A0A1S3YBI6_TOBAC	A0A1S3YBI6	A0A1S3YBI6_TOBAC	LOC107774458	Nicotiana tabacum	4:Protein predicted	Far upstream element-binding protein 2-like
456	26.539	26.2673	27.1305	26.8962	26.8535	27.2404	27.6264	27.1754	27.723	28.0965	290	0,9999	0,999	14	45	45	1246	tr|A0A1S3YBI7|A0A1S3YBI7_TOBAC	A0A1S3YBI7	A0A1S3YBI7_TOBAC	LOC107774375	Nicotiana tabacum	3:Protein inferred from homology	inorganic diphosphatase
457	28.7093	27.8632	30.0287	28.8369	29.3354	29.6689	30.476	29.5129	30.2399	29.6501	98	1	0,999	6	338	338	338	tr|A0A1S3YBJ9|A0A1S3YBJ9_TOBAC	A0A1S3YBJ9	A0A1S3YBJ9_TOBAC	LOC107774569	Nicotiana tabacum	3:Protein inferred from homology	U6 snRNA-associated Sm-like protein LSm8
458	28.1776	26.0215	29.301	28.5738	28.1102	27.4041	28.4524	27.3916	28.9859	27.4098	422	1	0,999	13	234	234	723	tr|A0A1S3YBN9|A0A1S3YBN9_TOBAC	A0A1S3YBN9	A0A1S3YBN9_TOBAC	LOC107774417	Nicotiana tabacum	4:Protein predicted	Multiple organellar RNA editing factor 1, mitochondrial-like
459	27.7166	22.2498	28.3505	27.9309	28.2751	25.9024	28.4728	27.4916	28.8518	27.9139	158	1	0,999	7	138	33	138	tr|A0A1S3YBQ0|A0A1S3YBQ0_TOBAC	A0A1S3YBQ0	A0A1S3YBQ0_TOBAC	LOC107774495	Nicotiana tabacum	4:Protein predicted	Probable calcium-binding protein CML18
460	27.2222	27.8722	25.0291	27.7484	27.3183	28.792	26.8887	28.557	27.1776	28.792	520	1	0,999	21	763	0	763	tr|A0A1S3YBU5|A0A1S3YBU5_TOBAC	A0A1S3YBU5	A0A1S3YBU5_TOBAC	LOC107774582	Nicotiana tabacum	3:Protein inferred from homology	Glucose-1-phosphate adenylyltransferase	tr|A0A1S4ALJ9|A0A1S4ALJ9_TOBAC, tr|A7XAQ5|A7XAQ5_TOBAC
461	30.7133	29.1892	32.0326	31.1499	30.6796	30.2742	31.1081	29.5588	31.0161	29.6884	149	1	0,999	10	981	508	981	tr|A0A1S3YBX4|A0A1S3YBX4_TOBAC	A0A1S3YBX4	A0A1S3YBX4_TOBAC	LOC107774636	Nicotiana tabacum	3:Protein inferred from homology	Protein FAM136A-like
462	30.9397	30.5778	32.4884	31.4986	31.4357	31.473	30.7864	31.2957	31.6207	31.5942	414	1	0,999	11	1301	118	1301	tr|A0A1S3YBZ4|A0A1S3YBZ4_TOBAC	A0A1S3YBZ4	A0A1S3YBZ4_TOBAC	LOC107774489	Nicotiana tabacum	4:Protein predicted	Polyadenylate-binding protein RBP45-like
463	30.0107	30.1695	29.9352	30.0102	30.6084	29.6391	29.5042	30.3936	29.8154	30.4579	1130	1	0,999	47	2073	606	2073	tr|A0A1S3YC29|A0A1S3YC29_TOBAC	A0A1S3YC29	A0A1S3YC29_TOBAC	LOC107774522	Nicotiana tabacum	3:Protein inferred from homology	LOW QUALITY PROTEIN: protein transport protein SEC31 homolog B-like
464	27.4827	26.355	28.863	27.8393	28.0561	28.4625	28.0459	27.8882	28.4744	27.7249	174	1	0,999	3	87	0	87	tr|A0A1S3YC89|A0A1S3YC89_TOBAC	A0A1S3YC89	A0A1S3YC89_TOBAC	LOC107774732	Nicotiana tabacum	3:Protein inferred from homology	Nuclear transcription factor Y subunit B-10-like isoform X3	tr|A0A1S3YCJ2|A0A1S3YCJ2_TOBAC, tr|A0A1S4DBQ2|A0A1S4DBQ2_TOBAC
465	27.4221	27.3738	29.0593	27.8885	28.7445	28.5545	29.3424	29.6195	29.8267	29.9054	231	1	0,999	7	493	0	493	tr|A0A1S3YCA3|A0A1S3YCA3_TOBAC	A0A1S3YCA3	A0A1S3YCA3_TOBAC	LOC107774746	Nicotiana tabacum	3:Protein inferred from homology	2-C-methyl-D-erythritol 2,4-cyclodiphosphate synthase	tr|A0A1S4DFD6|A0A1S4DFD6_TOBAC
466	31.0069	31.4178	31.5327	31.1133	31.7126	31.3443	30.4557	31.0411	30.7203	31.2805	681	1	0,999	41	1137	280	4737	tr|A0A1S3YCI5|A0A1S3YCI5_TOBAC	A0A1S3YCI5	A0A1S3YCI5_TOBAC	LOC107774811	Nicotiana tabacum	3:Protein inferred from homology	Heat shock 70 kDa protein, mitochondrial
467	30.0879	28.9129	31.4061	29.9228	30.82	29.4196	31.2181	30.2767	31.4107	30.8638	144	1	0,999	12	731	110	731	tr|A0A1S3YCI6|A0A1S3YCI6_TOBAC	A0A1S3YCI6	A0A1S3YCI6_TOBAC	LOC107774632	Nicotiana tabacum	3:Protein inferred from homology	Probable prefoldin subunit 2
468	31.1085	29.7398	31.8668	31.3	31.7422	30.7265	31.375	31.1227	31.6711	31.3823	401	1	0,999	23	1642	1061	1642	tr|A0A1S3YCM3|A0A1S3YCM3_TOBAC	A0A1S3YCM3	A0A1S3YCM3_TOBAC	LOC107774819	Nicotiana tabacum	4:Protein predicted	Nucleolar and coiled-body phosphoprotein 1-like
469	28.0094	27.7328	29.4435	28.64	28.7974	28.5103	28.5517	28.3615	28.6741	28.5283	169	1	0,999	6	323	43	501	tr|A0A1S3YCS0|A0A1S3YCS0_TOBAC	A0A1S3YCS0	A0A1S3YCS0_TOBAC	LOC107774688	Nicotiana tabacum	3:Protein inferred from homology	Cytochrome b5-like
470	25.7658	26.8946	27.2163	28.4028	27.6278	26.5485	27.2362	27.762	25.1815	27.3057	374	1	0,999	16	686	238	686	tr|A0A1S3YD06|A0A1S3YD06_TOBAC	A0A1S3YD06	A0A1S3YD06_TOBAC	LOC107774973	Nicotiana tabacum	3:Protein inferred from homology	Methylthioribose-1-phosphate isomerase
471	25.5647	27.2106	27.1916	25.2417	26.8332	27.4216	26.9027	27.2754	27.4942	27.8559	475	1	0,999	13	279	0	549	tr|A0A1S3YD17|A0A1S3YD17_TOBAC	A0A1S3YD17	A0A1S3YD17_TOBAC	LOC107774881	Nicotiana tabacum	4:Protein predicted	G3BP-like protein isoform X2	tr|A0A1S3YDF1|A0A1S3YDF1_TOBAC
472	30.5208	28.6197	31.5832	31.1617	31.0539	31.2581	31.9216	31.6704	32.1592	31.6704	506	1	0,999	17	1228	957	1228	tr|A0A1S3YD30|A0A1S3YD30_TOBAC	A0A1S3YD30	A0A1S3YD30_TOBAC	LOC107774998	Nicotiana tabacum	3:Protein inferred from homology	ALBINO3-like protein 1, chloroplastic
473	28.9084	28.552	28.7874	29.3522	29.461	29.3539	29.214	29.0516	28.5727	29.1931	568	1	0,999	21	617	97	655	tr|A0A1S3YD40|A0A1S3YD40_TOBAC	A0A1S3YD40	A0A1S3YD40_TOBAC	LOC107775008	Nicotiana tabacum	3:Protein inferred from homology	YTH domain-containing family protein
474	30.2363	30.8836	31.0474	30.5361	30.7744	30.8634	30.7444	31.6009	30.8753	31.6845	469	1	0,999	27	2066	401	2066	tr|A0A1S3YD61|A0A1S3YD61_TOBAC	A0A1S3YD61	A0A1S3YD61_TOBAC	LOC107775003	Nicotiana tabacum	4:Protein predicted	RNA-binding KH domain-containing protein PEPPER-like
475	27.219	26.2976	28.5197	27.653	27.5125	28.7048	29.8313	29.2783	29.2281	29.0122	275	1	0,999	10	395	395	395	tr|A0A1S3YD89|A0A1S3YD89_TOBAC	A0A1S3YD89	A0A1S3YD89_TOBAC	LOC107774946	Nicotiana tabacum	3:Protein inferred from homology	Uncharacterized protein LOC107774946
476	30.0726	28.7334	30.0081	29.8319	30.4147	29.7644	30.0586	28.7874	30.8609	29.7904	80	1	0,999	8	656	181	656	tr|A0A1S3YD94|A0A1S3YD94_TOBAC	A0A1S3YD94	A0A1S3YD94_TOBAC	LOC107774950	Nicotiana tabacum	3:Protein inferred from homology	Mitochondrial import inner membrane translocase subunit
477	29.9789	30.4562	29.2077	29.9772	29.6219	29.3125	22.2136	29.7752	26.6435	29.1121	949	1	0,999	40	1782	152	1782	tr|A0A1S3YDE5|A0A1S3YDE5_TOBAC	A0A1S3YDE5	A0A1S3YDE5_TOBAC	LOC107774878	Nicotiana tabacum	4:Protein predicted	Coatomer subunit beta
478	30.615	29.0668	31.4491	30.0693	30.939	30.8924	31.2754	29.9773	31.2004	30.7512	130	1	0,999	13	608	28	608	tr|A0A1S3YDH7|A0A1S3YDH7_TOBAC	A0A1S3YDH7	A0A1S3YDH7_TOBAC	LOC107774899	Nicotiana tabacum	3:Protein inferred from homology	Prefoldin subunit 6-like
479	33.8074	34.1439	33.7053	33.6985	33.6984	33.5193	31.6368	33.4189	32.1896	33.3467	446	1	0,999	29	5733	0	6272	tr|A0A1S3YDP0|A0A1S3YDP0_TOBAC	A0A1S3YDP0	A0A1S3YDP0_TOBAC	LOC107775153	Nicotiana tabacum	3:Protein inferred from homology	Tubulin beta chain	tr|A0A1S4AWT9|A0A1S4AWT9_TOBAC
480	27.4754	27.0028	29.7977	27.453	28.8387	28.1564	28.1524	27.9526	29.3222	27.8441	148	1	0,999	8	466	466	615	tr|A0A1S3YDQ9|A0A1S3YDQ9_TOBAC	A0A1S3YDQ9	A0A1S3YDQ9_TOBAC	LOC107775190	Nicotiana tabacum	4:Protein predicted	Uncharacterized protein LOC107775190
481	25.8433	25.4941	26.3366	26.2285	28.0535	26.374	26.2257	25.3312	26.5227	25.9728	402	1	0,999	14	316	74	316	tr|A0A1S3YDT1|A0A1S3YDT1_TOBAC	A0A1S3YDT1	A0A1S3YDT1_TOBAC	LOC107775126	Nicotiana tabacum	4:Protein predicted	Uncharacterized protein LOC107775126
482	31.6271	30.0484	33.2859	32.3109	32.4899	32.3763	31.6755	31.9007	31.6841	32.6159	257	1	0,999	12	791	791	1728	tr|A0A1S3YDT5|A0A1S3YDT5_TOBAC	A0A1S3YDT5	A0A1S3YDT5_TOBAC	LOC107775212	Nicotiana tabacum	4:Protein predicted	Uncharacterized protein At2g39795, mitochondrial-like
483	29.5816	29.6759	29.6253	29.5789	29.776	28.8095	28.006	29.8014	28.9484	29.6443	521	1	0,999	22	863	21	863	tr|A0A1S3YDV1|A0A1S3YDV1_TOBAC	A0A1S3YDV1	A0A1S3YDV1_TOBAC	LOC107775142	Nicotiana tabacum	3:Protein inferred from homology	Pre-mRNA-processing factor 19
484	30.6591	30.3261	31.4256	30.5563	30.9147	31.3567	30.9129	31.3145	31.8132	31.9779	287	1	0,999	19	1329	70	1690	tr|A0A1S3YE60|A0A1S3YE60_TOBAC	A0A1S3YE60	A0A1S3YE60_TOBAC	LOC107775122	Nicotiana tabacum	3:Protein inferred from homology	L-ascorbate peroxidase 3, peroxisomal-like
485	28.8045	29.6742	30.5912	30.1	29.4941	29.8999	28.3346	29.9265	30.1898	30.459	209	1	0,999	7	650	0	650	tr|A0A1S3YE92|A0A1S3YE92_TOBAC	A0A1S3YE92	A0A1S3YE92_TOBAC	LOC107775149	Nicotiana tabacum	4:Protein predicted	Glycine-rich RNA-binding protein RZ1A-like	tr|A0A1S4A359|A0A1S4A359_TOBAC
486	27.4541	28.2248	29.0392	27.8644	27.9895	28.8415	28.9481	28.3827	29.2021	28.7988	467	1	0,999	15	663	0	663	tr|A0A1S3YED5|A0A1S3YED5_TOBAC	A0A1S3YED5	A0A1S3YED5_TOBAC	LOC107775182	Nicotiana tabacum	4:Protein predicted	Probable ADP-ribosylation factor GTPase-activating protein AGD5 isoform X1
487	31.0479	30.2532	32.8138	31.9652	31.9007	31.7776	31.4021	31.5196	31.5151	31.8973	154	1	0,999	8	951	412	1036	tr|A0A1S3YEF7|A0A1S3YEF7_TOBAC	A0A1S3YEF7	A0A1S3YEF7_TOBAC	LOC107775371	Nicotiana tabacum	3:Protein inferred from homology	Glycine cleavage system H protein
488	29.2135	28.9491	30.1215	29.294	29.7188	29.5356	29.5413	29.6487	30.4184	30.3372	347	1	0,999	15	783	0	783	tr|A0A1S3YES4|A0A1S3YES4_TOBAC	A0A1S3YES4	A0A1S3YES4_TOBAC	LOC107775509	Nicotiana tabacum	4:Protein predicted	Splicing factor U2af small subunit B-like	tr|A0A1S3Z4X0|A0A1S3Z4X0_TOBAC
489	29.1978	29.3543	28.2582	28.8229	29.1385	28.8434	25.5719	29.6371	27.2092	29.3654	499	1	0,999	18	972	280	972	tr|A0A1S3YES5|A0A1S3YES5_TOBAC	A0A1S3YES5	A0A1S3YES5_TOBAC	LOC107775294	Nicotiana tabacum	3:Protein inferred from homology	Inosine-5'-monophosphate dehydrogenase
490	30.376	30.1995	32.0371	30.7477	31.4941	30.8887	30.695	30.4105	31.3297	31.2487	135	1	0,999	8	839	68	839	tr|A0A1S3YF58|A0A1S3YF58_TOBAC	A0A1S3YF58	A0A1S3YF58_TOBAC	LOC107775642	Nicotiana tabacum	4:Protein predicted	10 kDa chaperonin-like isoform X1
491	28.6547	29.3487	29.5159	29.29	29.0954	28.6959	25.5633	28.8582	27.5377	28.2219	257	1	0,999	9	440	2	440	tr|A0A1S3YF98|A0A1S3YF98_TOBAC	A0A1S3YF98	A0A1S3YF98_TOBAC	LOC107775687	Nicotiana tabacum	3:Protein inferred from homology	Expansin
492	29.6709	28.5256	30.9187	30.1929	30.1904	29.9156	29.6066	29.5988	29.5996	30.1522	122	1	0,999	3	235	235	314	tr|A0A1S3YFB7|A0A1S3YFB7_TOBAC	A0A1S3YFB7	A0A1S3YFB7_TOBAC	LOC107775639	Nicotiana tabacum	3:Protein inferred from homology	Acyl carrier protein
493	28.4775	28.7734	26.8712	28.0013	28.566	26.6276	24.3007	27.5165	21.7024	27.4382	542	1	0,999	26	829	39	1200	tr|A0A1S3YFE9|A0A1S3YFE9_TOBAC	A0A1S3YFE9	A0A1S3YFE9_TOBAC	LOC107775732	Nicotiana tabacum	3:Protein inferred from homology	Phospho-2-dehydro-3-deoxyheptonate aldolase
494	28.0556	29.0621	28.2274	27.9533	28.0021	28.4602	26.3981	28.9719	26.8404	28.6846	467	1	0,999	17	914	0	914	tr|A0A1S3YFP1|A0A1S3YFP1_TOBAC	A0A1S3YFP1	A0A1S3YFP1_TOBAC	LOC107775757	Nicotiana tabacum	3:Protein inferred from homology	3-oxoacyl-[acyl-carrier-protein] synthase
495	24.2246	20.0668	28.4357	28.1283	27.5655	26.5876	28.8256	26.0596	28.9493	26.0909	344	1	0,999	14	355	177	355	tr|A0A1S3YFR2|A0A1S3YFR2_TOBAC	A0A1S3YFR2	A0A1S3YFR2_TOBAC	LOC107775837	Nicotiana tabacum	4:Protein predicted	SURP and G-patch domain-containing protein 1-like protein
496	28.6145	28.8734	28.5094	28.7323	28.2656	30.383	28.7923	30.6727	28.9519	30.1386	1496	1	0,999	64	2165	0	2299	tr|A0A1S3YFY7|A0A1S3YFY7_TOBAC	A0A1S3YFY7	A0A1S3YFY7_TOBAC	LOC107775774	Nicotiana tabacum	3:Protein inferred from homology	Alpha-glucan water dikinase, chloroplastic isoform X1
497	29.2124	25.3778	30.2364	29.3105	29.9045	29.5275	30.6494	29.5665	30.9618	29.3764	200	1	0,999	13	591	277	591	tr|A0A1S3YG02|A0A1S3YG02_TOBAC	A0A1S3YG02	A0A1S3YG02_TOBAC	LOC107775781	Nicotiana tabacum	4:Protein predicted	Protein MODIFIER OF SNC1 11-like
498	27.8167	26.2444	28.234	25.7913	28.5156	28.4163	26.9083	28.2102	26.6785	27.4349	220	1	0,999	14	443	0	443	tr|A0A1S3YG08|A0A1S3YG08_TOBAC	A0A1S3YG08	A0A1S3YG08_TOBAC	LOC107775789	Nicotiana tabacum	3:Protein inferred from homology	Vesicle-associated membrane protein 711
499	24.5334	27.3406	28.9431	26.8393	27.1911	28.1975	28.4623	28.5924	29.247	29.2307	244	0,9998	0,999	11	546	67	546	tr|A0A1S3YG14|A0A1S3YG14_TOBAC	A0A1S3YG14	A0A1S3YG14_TOBAC	LOC107775927	Nicotiana tabacum	4:Protein predicted	Binding partner of ACD11 1-like isoform X2
500	31.6009	30.7737	31.7809	31.3051	31.8655	31.5743	31.91	31.4839	32.1871	32.3681	319	1	0,999	18	1388	121	1388	tr|A0A1S3YGA8|A0A1S3YGA8_TOBAC	A0A1S3YGA8	A0A1S3YGA8_TOBAC	LOC107775813	Nicotiana tabacum	3:Protein inferred from homology	Protein FLX-like 1
501	28.7993	29.1357	29.0649	29.0284	28.9787	27.4799	27.9245	28.5846	28.5956	28.1824	596	1	0,999	30	792	0	792	tr|A0A1S3YGL4|A0A1S3YGL4_TOBAC	A0A1S3YGL4	A0A1S3YGL4_TOBAC	LOC107776095	Nicotiana tabacum	3:Protein inferred from homology	tRNA (guanine(26)-N(2))-dimethyltransferase	tr|A0A1S3YHH9|A0A1S3YHH9_TOBAC
502	26.9722	24.0413	28.2601	26.9883	28.0073	23.1814	28.1234	24.4941	24.1989	24.8099	299	1	0,999	17	123	123	881	tr|A0A1S3YGN1|A0A1S3YGN1_TOBAC	A0A1S3YGN1	A0A1S3YGN1_TOBAC	LOC107775992	Nicotiana tabacum	4:Protein predicted	Protein BOBBER 1-like
503	26.0264	27.7573	27.614	26.4193	25.8249	26.8845	20.9368	26.4348	22.1036	26.6231	358	1	0,999	17	417	82	417	tr|A0A1S3YGR9|A0A1S3YGR9_TOBAC	A0A1S3YGR9	A0A1S3YGR9_TOBAC	LOC107775935	Nicotiana tabacum	3:Protein inferred from homology	Malate dehydrogenase
504	29.4489	27.7908	30.8101	29.8748	29.8418	28.5941	29.8015	29.1944	29.7219	29.6981	154	1	0,999	6	234	234	858	tr|A0A1S3YGU3|A0A1S3YGU3_TOBAC	A0A1S3YGU3	A0A1S3YGU3_TOBAC	LOC107776144	Nicotiana tabacum	3:Protein inferred from homology	Glycine cleavage system H protein
505	33.6161	33.8354	33.7762	33.6742	33.8621	33.6112	32.6157	33.3745	32.9201	33.747	681	1	0,999	43	4810	297	4810	tr|A0A1S3YGZ0|A0A1S3YGZ0_TOBAC	A0A1S3YGZ0	A0A1S3YGZ0_TOBAC	LOC107775921	Nicotiana tabacum	3:Protein inferred from homology	Heat shock 70 kDa protein, mitochondrial
506	29.4298	25.8089	30.1117	29.6071	29.6601	29.0821	29.7208	29.0091	29.5686	29.0744	359	1	0,999	28	195	111	2527	tr|A0A1S3YH94|A0A1S3YH94_TOBAC	A0A1S3YH94	A0A1S3YH94_TOBAC	LOC107776241	Nicotiana tabacum	4:Protein predicted	Intracellular hyaluronan-binding protein 4-like isoform X1
507	30.5918	29.0689	31.9165	30.9008	30.9308	30.6835	30.5306	30.6523	31.024	30.806	170	1	0,999	7	634	157	634	tr|A0A1S3YH99|A0A1S3YH99_TOBAC	A0A1S3YH99	A0A1S3YH99_TOBAC	LOC107776272	Nicotiana tabacum	3:Protein inferred from homology	Monothiol glutaredoxin-S15, mitochondrial-like
508	31.1764	28.9845	32.3508	31.7067	31.6906	31.6102	31.8049	31.5356	31.9773	31.6119	337	1	0,999	26	1474	72	2404	tr|A0A1S3YHK5|A0A1S3YHK5_TOBAC	A0A1S3YHK5	A0A1S3YHK5_TOBAC	LOC107776241	Nicotiana tabacum	4:Protein predicted	H/ACA ribonucleoprotein complex subunit 1-like isoform X2
509	28.3645	28.6915	29.6801	28.462	29.1752	29.5629	27.5516	29.6465	28.6939	29.4525	546	1	0,999	27	1572	889	1572	tr|A0A1S3YHP3|A0A1S3YHP3_TOBAC	A0A1S3YHP3	A0A1S3YHP3_TOBAC	LOC107776378	Nicotiana tabacum	4:Protein predicted	RAN GTPase-activating protein 2-like
510	27.6827	27.207	29.5132	28.4259	28.3473	29.2427	29.1488	28.897	29.905	29.6927	99	1	0,999	5	248	0	248	tr|A0A1S3YI54|A0A1S3YI54_TOBAC	A0A1S3YI54	A0A1S3YI54_TOBAC	LOC107776261	Nicotiana tabacum	3:Protein inferred from homology	Ubiquitin-related modifier 1 homolog	tr|A0A1S4D7I6|A0A1S4D7I6_TOBAC, tr|A0A1S4D7M2|A0A1S4D7M2_TOBAC
511	30.0563	29.3715	31.3762	30.5869	31.457	30.1527	30.7196	30.5327	30.5263	30.9675	168	1	0,999	9	631	96	1425	tr|A0A1S3YI67|A0A1S3YI67_TOBAC	A0A1S3YI67	A0A1S3YI67_TOBAC	LOC107776274	Nicotiana tabacum	4:Protein predicted	Cytochrome c oxidase subunit 5b-like
512	28.4006	29.5073	29.2326	28.8072	29.2931	30.0044	29.7368	29.5503	30.1537	30.1234	444	1	0,999	27	1464	0	9295	tr|A0A1S3YIG1|A0A1S3YIG1_TOBAC	A0A1S3YIG1	A0A1S3YIG1_TOBAC	LOC107776643	Nicotiana tabacum	3:Protein inferred from homology	phosphopyruvate hydratase	tr|C5J0G6|C5J0G6_TOBAC
513	33.9181	32.9737	34.6874	33.4564	34.5432	33.4587	33.8418	33.9048	33.9353	34.0405	242	1	0,999	30	3104	575	3104	tr|A0A1S3YIH2|A0A1S3YIH2_TOBAC	A0A1S3YIH2	A0A1S3YIH2_TOBAC	LOC107776369	Nicotiana tabacum	4:Protein predicted	Probable ATP synthase 24 kDa subunit, mitochondrial
514	30.2809	30.7381	30.3249	30.3687	30.428	29.7422	28.0046	30.4537	28.9324	29.9593	887	1	0,999	48	2234	102	2321	tr|A0A1S3YIH5|A0A1S3YIH5_TOBAC	A0A1S3YIH5	A0A1S3YIH5_TOBAC	LOC107776662	Nicotiana tabacum	3:Protein inferred from homology	Coatomer subunit gamma
515	29.6569	28.2074	31.1274	29.9866	30.3309	30.0539	30.6017	29.3658	31.2001	30.0635	107	1	0,999	10	743	743	1214	tr|A0A1S3YIL4|A0A1S3YIL4_TOBAC	A0A1S3YIL4	A0A1S3YIL4_TOBAC	LOC107776489	Nicotiana tabacum	3:Protein inferred from homology	Protein SPIRAL1-like 1
516	29.4973	28.2145	31.1111	30.3338	30.4872	30.2514	30.7455	29.956	30.881	30.3548	173	1	0,999	9	728	146	728	tr|A0A1S3YIP6|A0A1S3YIP6_TOBAC	A0A1S3YIP6	A0A1S3YIP6_TOBAC	LOC107776437	Nicotiana tabacum	4:Protein predicted	Peptidyl-prolyl cis-trans isomerase E-like
517	25.0727	24.4158	26.062	27.5567	27.2103	26.24	26.9439	26.7933	27.9938	28.1264	404	1	0,999	13	260	11	260	tr|A0A1S3YIQ8|A0A1S3YIQ8_TOBAC	A0A1S3YIQ8	A0A1S3YIQ8_TOBAC	LOC107776711	Nicotiana tabacum	3:Protein inferred from homology	Uncharacterized protein LOC107776711
518	30.2819	30.7641	30.6116	30.1165	30.1283	30.22	28.6825	30.1943	28.9116	30.1129	204	1	0,999	13	1082	325	1082	tr|A0A1S3YIU8|A0A1S3YIU8_TOBAC	A0A1S3YIU8	A0A1S3YIU8_TOBAC	LOC107776568	Nicotiana tabacum	3:Protein inferred from homology	Proteasome subunit beta
519	32.7893	31.2733	33.4119	33.6644	32.9099	33.8209	33.6695	33.7575	33.5605	34.0949	668	1	0,999	35	2845	0	2845	tr|A0A1S3YIW3|A0A1S3YIW3_TOBAC	A0A1S3YIW3	A0A1S3YIW3_TOBAC	LOC107776783	Nicotiana tabacum	4:Protein predicted	Nucleolin 1-like isoform X1	tr|A0A1S3YJG9|A0A1S3YJG9_TOBAC
520	26.8602	27.6293	27.5168	26.6787	27.6965	27.3475	26.1436	27.2935	26.7991	27.0091	423	0,6512	0,9973	1	80	80	80	tr|A0A1S3YIY9|A0A1S3YIY9_TOBAC	A0A1S3YIY9	A0A1S3YIY9_TOBAC	LOC107776794	Nicotiana tabacum	3:Protein inferred from homology	Protein ALTERED XYLOGLUCAN 4-like
521	30.3652	30.3932	30.8148	30.6781	30.6601	30.4571	28.6726	31.1486	29.7117	31.1133	186	1	0,999	11	1232	282	1232	tr|A0A1S3YJI1|A0A1S3YJI1_TOBAC	A0A1S3YJI1	A0A1S3YJI1_TOBAC	LOC107776708	Nicotiana tabacum	4:Protein predicted	Guanine deaminase-like
522	26.5432	24.4257	28.0116	27.1446	28.1165	27.2011	28.8425	28.0043	29.1522	28.3999	308	1	0,999	18	265	98	265	tr|A0A1S3YJJ4|A0A1S3YJJ4_TOBAC	A0A1S3YJJ4	A0A1S3YJJ4_TOBAC	LOC107776968	Nicotiana tabacum	3:Protein inferred from homology	Protein FLC EXPRESSOR-like
523	27.0107	27.2481	26.8571	27.6461	26.9689	26.3254	26.2459	26.912	21.9971	26.9919	220	1	0,999	12	190	190	1689	tr|A0A1S3YJQ5|A0A1S3YJQ5_TOBAC	A0A1S3YJQ5	A0A1S3YJQ5_TOBAC	LOC107776903	Nicotiana tabacum	3:Protein inferred from homology	40S ribosomal protein S8
524	27.3016	24.3994	30.3501	28.4348	29.2375	27.758	29.3984	28.4926	30.2135	29.0327	168	1	0,999	9	353	23	353	tr|A0A1S3YJS7|A0A1S3YJS7_TOBAC	A0A1S3YJS7	A0A1S3YJS7_TOBAC	LOC107777040	Nicotiana tabacum	4:Protein predicted	Uncharacterized protein LOC107777040
525	30.0595	30.0965	31.4774	30.0621	30.2689	30.4841	28.744	30.333	29.5869	30.7128	231	1	0,999	20	984	1	984	tr|A0A1S3YJT0|A0A1S3YJT0_TOBAC	A0A1S3YJT0	A0A1S3YJT0_TOBAC	LOC107777047	Nicotiana tabacum	3:Protein inferred from homology	V-type proton ATPase subunit E-like
526	24.9087	22.9478	28.7152	27.2375	29.0566	25.5135	30.0416	27.5308	29.5932	28.384	3244	1	0,999	53	560	0	560	tr|A0A1S3YJV1|A0A1S3YJV1_TOBAC	A0A1S3YJV1	A0A1S3YJV1_TOBAC	LOC107777060	Nicotiana tabacum	4:Protein predicted	Chromatin structure-remodeling complex protein SYD-like isoform X3	tr|A0A1S3YKE6|A0A1S3YKE6_TOBAC
527	27.3172	25.663	27.9475	25.9703	27.7049	26.6393	28.4015	26.9806	28.1881	26.8297	158	1	0,999	8	134	5	134	tr|A0A1S3YJY6|A0A1S3YJY6_TOBAC	A0A1S3YJY6	A0A1S3YJY6_TOBAC	LOC107776843	Nicotiana tabacum	3:Protein inferred from homology	Transcription factor HY5 isoform X2
528	26.5498	27.3263	26.1276	26.6059	29.2801	25.1872	28.5597	26.585	28.6167	29.3538	1052	1	0,999	38	648	174	648	tr|A0A1S3YJZ5|A0A1S3YJZ5_TOBAC	A0A1S3YJZ5	A0A1S3YJZ5_TOBAC	LOC107777093	Nicotiana tabacum	3:Protein inferred from homology	Nucleolar protein 6
529	25.8488	25.5742	27.9134	27.789	28.0304	27.1111	24.8164	26.7702	27.8057	26.7698	1013	1	0,999	30	486	113	486	tr|A0A1S3YK00|A0A1S3YK00_TOBAC	A0A1S3YK00	A0A1S3YK00_TOBAC	LOC107777096	Nicotiana tabacum	4:Protein predicted	Ribosome biogenesis protein BMS1 homolog
530	30.7776	31.5574	31.0961	30.8018	30.7502	30.9698	28.5281	30.89	29.5954	30.8942	495	1	0,999	26	2252	0	2252	tr|A0A1S3YK07|A0A1S3YK07_TOBAC	A0A1S3YK07	A0A1S3YK07_TOBAC	LOC107777100	Nicotiana tabacum	3:Protein inferred from homology	Glutathione reductase	tr|A0A1S3YKT8|A0A1S3YKT8_TOBAC
531	33.5638	33.676	33.345	33.3831	33.5356	33.3137	31.4908	33.3985	31.7929	33.2704	264	1	0,999	20	2481	171	2481	tr|A0A1S3YK35|A0A1S3YK35_TOBAC	A0A1S3YK35	A0A1S3YK35_TOBAC	LOC107776966	Nicotiana tabacum	3:Protein inferred from homology	40S ribosomal protein S4
532	27.3845	26.9277	29.1702	27.8958	27.8083	28.6005	28.0775	28.1408	28.7724	28.6159	122	1	0,999	7	232	0	893	tr|A0A1S3YK89|A0A1S3YK89_TOBAC	A0A1S3YK89	A0A1S3YK89_TOBAC	LOC107777066	Nicotiana tabacum	4:Protein predicted	Nuclear transport factor 2-like isoform X1
533	30.538	30.6001	30.0364	30.4702	30.3192	30.1693	22.4291	30.5673	29.1741	30.2307	630	1	0,999	28	1845	289	1845	tr|A0A1S3YKI8|A0A1S3YKI8_TOBAC	A0A1S3YKI8	A0A1S3YKI8_TOBAC	LOC107777278	Nicotiana tabacum	3:Protein inferred from homology	Succinate dehydrogenase [ubiquinone] flavoprotein subunit, mitochondrial
534	30.2479	30.6948	29.991	30.191	30.2649	30.184	29.0088	30.4604	28.8822	30.494	495	1	0,999	28	1938	232	1938	tr|A0A1S3YKL6|A0A1S3YKL6_TOBAC	A0A1S3YKL6	A0A1S3YKL6_TOBAC	LOC107777046	Nicotiana tabacum	3:Protein inferred from homology	6-phosphogluconate dehydrogenase, decarboxylating
535	30.8791	31.1704	31.0474	30.8445	31.0353	31.1027	29.6292	31.4358	30.1325	31.5544	437	1	0,999	20	1718	328	1718	tr|A0A1S3YKP6|A0A1S3YKP6_TOBAC	A0A1S3YKP6	A0A1S3YKP6_TOBAC	LOC107777146	Nicotiana tabacum	3:Protein inferred from homology	Phosphoserine aminotransferase
536	29.405	29.0483	30.1918	30.2769	30.0695	29.7091	29.6985	30.521	30.2438	30.2716	777	1	0,999	45	1367	0	1367	tr|A0A1S3YL73|A0A1S3YL73_TOBAC	A0A1S3YL73	A0A1S3YL73_TOBAC	LOC107777479	Nicotiana tabacum	3:Protein inferred from homology	Eukaryotic translation initiation factor-like isoform X1
537	28.9057	28.6873	30.7986	29.4572	29.7206	30.7873	29.8726	30.6273	30.8584	31.2022	212	1	0,999	17	537	537	2461	tr|A0A1S3YL98|A0A1S3YL98_TOBAC	A0A1S3YL98	A0A1S3YL98_TOBAC	LOC107777254	Nicotiana tabacum	3:Protein inferred from homology	Glutathione S-transferase DHAR2-like
538	27.0356	28.6276	28.1511	28.4804	27.2407	26.8129	20.4046	27.5901	26.1613	23.973	964	1	0,999	59	822	0	2499	tr|A0A1S3YLC5|A0A1S3YLC5_TOBAC	A0A1S3YLC5	A0A1S3YLC5_TOBAC	LOC107777405	Nicotiana tabacum	3:Protein inferred from homology	phosphoenolpyruvate carboxylase
539	24.4199	25.5817	27.8293	23.1939	23.7049	25.5088	24.4349	26.1318	27.0258	25.4571	313	1	0,999	12	190	8	190	tr|A0A1S3YLT7|A0A1S3YLT7_TOBAC	A0A1S3YLT7	A0A1S3YLT7_TOBAC	LOC107777672	Nicotiana tabacum	3:Protein inferred from homology	Autophagy-related protein 3-like
540	27.8467	27.8604	28.0221	27.7005	27.8659	20.3679	23.1894	22.3217	24.451	26.483	631	1	0,999	28	530	298	530	tr|A0A1S3YLV1|A0A1S3YLV1_TOBAC	A0A1S3YLV1	A0A1S3YLV1_TOBAC	LOC107777688	Nicotiana tabacum	3:Protein inferred from homology	Patellin-3-like
541	29.9179	30.3802	30.3214	29.7131	30.1324	28.3008	28.1009	29.725	29.317	29.9197	312	1	0,999	16	1415	0	1415	tr|A0A1S3YLY7|A0A1S3YLY7_TOBAC	A0A1S3YLY7	A0A1S3YLY7_TOBAC	LOC107777563	Nicotiana tabacum	3:Protein inferred from homology	Mitochondrial import receptor subunit TOM40-1-like	tr|A0A1S4CG96|A0A1S4CG96_TOBAC
542	26.7372	20.9118	28.428	28.7769	27.9399	24.8086	29.2974	27.0552	29.8468	29.2334	116	1	0,999	6	309	124	309	tr|A0A1S3YLZ4|A0A1S3YLZ4_TOBAC	A0A1S3YLZ4	A0A1S3YLZ4_TOBAC	LOC107777703	Nicotiana tabacum	4:Protein predicted	NADH dehydrogenase [ubiquinone] iron-sulfur protein 6, mitochondrial-like
543	30.3722	30.4163	30.1315	30.1342	30.2768	29.4148	28.9096	30.1611	29.3435	30.0498	413	0,9999	0,999	35	515	0	5570	tr|A0A1S3YM69|A0A1S3YM69_TOBAC	A0A1S3YM69	A0A1S3YM69_TOBAC	LOC107777566	Nicotiana tabacum	3:Protein inferred from homology	RNA helicase
544	27.666	26.7224	29.5968	28.4653	28.5358	28.175	28.3623	27.8025	28.3887	28.1743	140	1	0,999	2	186	0	186	tr|A0A1S3YMH4|A0A1S3YMH4_TOBAC	A0A1S3YMH4	A0A1S3YMH4_TOBAC	LOC107777846	Nicotiana tabacum	3:Protein inferred from homology	Acyl carrier protein	tr|A0A1S3YNA9|A0A1S3YNA9_TOBAC
545	28.2671	28.5927	27.5261	27.5732	28.3781	27.6642	27.1915	27.9377	26.9322	26.6422	882	1	0,999	45	774	97	774	tr|A0A1S3YML6|A0A1S3YML6_TOBAC	A0A1S3YML6	A0A1S3YML6_TOBAC	LOC107777723	Nicotiana tabacum	3:Protein inferred from homology	Late blight resistance protein homolog R1A-3
546	30.2674	29.1095	31.8858	30.5413	30.8243	30.4382	30.5684	30.1103	30.8167	30.6411	157	1	0,999	6	504	504	504	tr|A0A1S3YMW3|A0A1S3YMW3_TOBAC	A0A1S3YMW3	A0A1S3YMW3_TOBAC	LOC107777730	Nicotiana tabacum	4:Protein predicted	Uncharacterized protein LOC107777730
547	28.6477	26.4681	30.4053	29.063	29.3826	29.95	30.3463	29.243	30.7975	29.4276	186	0,9999	0,999	7	376	86	376	tr|A0A1S3YN45|A0A1S3YN45_TOBAC	A0A1S3YN45	A0A1S3YN45_TOBAC	LOC107777790	Nicotiana tabacum	3:Protein inferred from homology	50S ribosomal protein L12, chloroplastic
548	26.9194	26.6222	28.9146	27.9264	28.097	26.7331	27.0251	27.6787	27.9127	26.3113	153	1	0,999	7	226	39	226	tr|A0A1S3YN48|A0A1S3YN48_TOBAC	A0A1S3YN48	A0A1S3YN48_TOBAC	LOC107777865	Nicotiana tabacum	4:Protein predicted	Selenoprotein H-like
549	28.7364	28.7376	28.8305	28.6597	28.7884	28.3949	27.6892	27.9595	27.8434	28.5959	268	1	0,999	14	650	118	650	tr|A0A1S3YN60|A0A1S3YN60_TOBAC	A0A1S3YN60	A0A1S3YN60_TOBAC	LOC107777879	Nicotiana tabacum	3:Protein inferred from homology	Cytochrome b-c1 complex subunit Rieske, mitochondrial
550	32.0701	32.5839	32.0835	31.7614	32.0631	31.9574	29.4694	31.9223	30.689	31.628	728	1	0,999	43	3575	585	3575	tr|A0A1S3YNF7|A0A1S3YNF7_TOBAC	A0A1S3YNF7	A0A1S3YNF7_TOBAC	LOC107777878	Nicotiana tabacum	3:Protein inferred from homology	glycine--tRNA ligase
551	27.3513	25.1049	29.7275	27.388	27.6222	27.4176	28.416	28.8955	29.5003	29.1892	146	1	0,999	14	264	89	1174	tr|A0A1S3YNP2|A0A1S3YNP2_TOBAC	A0A1S3YNP2	A0A1S3YNP2_TOBAC	LOC107778179	Nicotiana tabacum	4:Protein predicted	Ubiquitin-conjugating enzyme E2 variant 1D isoform X1
552	28.2838	28.2049	31.1259	29.8552	29.1568	29.1361	28.6619	29.3647	29.5691	30.0841	238	1	0,999	10	1101	162	1101	tr|A0A1S3YNU2|A0A1S3YNU2_TOBAC	A0A1S3YNU2	A0A1S3YNU2_TOBAC	LOC107777961	Nicotiana tabacum	4:Protein predicted	Multiple organellar RNA editing factor 2, chloroplastic-like
553	26.9893	25.4898	30.1968	28.5662	28.3895	27.5946	28.5536	27.9287	28.755	27.736	239	1	0,999	13	454	32	454	tr|A0A1S3YNV5|A0A1S3YNV5_TOBAC	A0A1S3YNV5	A0A1S3YNV5_TOBAC	LOC107778106	Nicotiana tabacum	4:Protein predicted	26S proteasome non-ATPase regulatory subunit 10-like
554	29.1212	30.0942	29.2547	29.2718	28.7829	29.6679	24.5795	29.6041	25.6694	29.3141	428	1	0,999	21	1360	32	1360	tr|A0A1S3YP68|A0A1S3YP68_TOBAC	A0A1S3YP68	A0A1S3YP68_TOBAC	LOC107778194	Nicotiana tabacum	3:Protein inferred from homology	carbamoyl-phosphate synthase (glutamine-hydrolyzing)
555	27.4008	28.0952	27.6312	27.9665	27.7468	28.1445	26.9641	28.1913	25.5465	27.6791	704	1	0,999	30	767	0	767	tr|A0A1S3YPH6|A0A1S3YPH6_TOBAC	A0A1S3YPH6	A0A1S3YPH6_TOBAC	LOC107778398	Nicotiana tabacum	3:Protein inferred from homology	Uncharacterized protein LOC107778398 isoform X2	tr|A0A1S3YQ79|A0A1S3YQ79_TOBAC
556	29.4924	27.5127	30.5856	29.8005	30.2945	29.2935	30.3937	28.9328	30.6208	29.2688	197	1	0,999	11	470	198	470	tr|A0A1S3YPJ1|A0A1S3YPJ1_TOBAC	A0A1S3YPJ1	A0A1S3YPJ1_TOBAC	LOC107778200	Nicotiana tabacum	4:Protein predicted	Uncharacterized protein T28D9.1-like
557	30.1108	30.1617	29.8653	30.14	30.0443	30.1601	28.6449	29.7987	29.5443	30.0493	249	1	0,999	13	400	12	1124	tr|A0A1S3YPM6|A0A1S3YPM6_TOBAC	A0A1S3YPM6	A0A1S3YPM6_TOBAC	LOC107778441	Nicotiana tabacum	3:Protein inferred from homology	40S ribosomal protein S6
558	29.6533	29.7193	28.7653	29.339	29.2378	28.9093	27.927	29.1097	28.1921	28.9625	273	1	0,999	9	441	197	441	tr|A0A1S3YPR6|A0A1S3YPR6_TOBAC	A0A1S3YPR6	A0A1S3YPR6_TOBAC	LOC107778362	Nicotiana tabacum	3:Protein inferred from homology	Proteasome subunit beta
559	25.7208	22.1503	27.5638	26.4288	26.4354	23.7233	26.4776	26.6383	27.2767	27.4196	148	1	0,999	2	148	148	148	tr|A0A1S3YQ99|A0A1S3YQ99_TOBAC	A0A1S3YQ99	A0A1S3YQ99_TOBAC	LOC107778614	Nicotiana tabacum	3:Protein inferred from homology	Aspartic proteinase A1-like
560	30.0952	29.8776	30.3811	30.5506	30.8689	28.778	30.2943	30.3273	30.2085	29.8308	503	1	0,999	19	1317	513	1317	tr|A0A1S3YQD3|A0A1S3YQD3_TOBAC	A0A1S3YQD3	A0A1S3YQD3_TOBAC	LOC107778501	Nicotiana tabacum	4:Protein predicted	peptidylprolyl isomerase
561	28.8781	27.8746	28.6578	28.6299	28.33	27.6256	28.7409	27.2978	28.0342	27.0499	410	1	0,999	11	427	273	427	tr|A0A1S3YQG3|A0A1S3YQG3_TOBAC	A0A1S3YQG3	A0A1S3YQG3_TOBAC	LOC107778475	Nicotiana tabacum	3:Protein inferred from homology	50S ribosomal protein L1-like
562	31.7799	32.1935	31.4985	31.6664	31.6817	32.1592	30.8169	32.6455	31.4728	32.2302	409	1	0,999	28	2739	343	2868	tr|A0A1S3YQG6|A0A1S3YQG6_TOBAC	A0A1S3YQG6	A0A1S3YQG6_TOBAC	LOC107778680	Nicotiana tabacum	3:Protein inferred from homology	Aspartate aminotransferase
563	27.6738	26.4628	27.6031	27.895	28.2224	26.6169	27.3788	27.6278	27.1554	28.9323	288	1	0,999	18	745	150	745	tr|A0A1S3YQM5|A0A1S3YQM5_TOBAC	A0A1S3YQM5	A0A1S3YQM5_TOBAC	LOC107778732	Nicotiana tabacum	3:Protein inferred from homology	U2 small nuclear ribonucleoprotein A'-like
564	27.1389	20.0138	27.8011	27.3092	25.7422	30.1541	30.6521	29.4538	30.7201	29.5445	197	1	0,999	8	430	179	430	tr|A0A1S3YQV4|A0A1S3YQV4_TOBAC	A0A1S3YQV4	A0A1S3YQV4_TOBAC	LOC107778578	Nicotiana tabacum	4:Protein predicted	HMG-Y-related protein B-like
565	26.1807	25.2439	26.3	26.6746	26.0834	25.9849	28.3011	24.5074	28.1334	25.9767	1164	1	0,999	26	369	281	369	tr|A0A1S3YR67|A0A1S3YR67_TOBAC	A0A1S3YR67	A0A1S3YR67_TOBAC	LOC107778685	Nicotiana tabacum	3:Protein inferred from homology	Protein CROWDED NUCLEI 1-like
566	30.7345	31.0502	31.4591	31.1655	31.3223	31.006	29.2345	30.9262	29.9038	30.9286	148	1	0,999	8	836	0	836	tr|A0A1S3YRJ8|A0A1S3YRJ8_TOBAC	A0A1S3YRJ8	A0A1S3YRJ8_TOBAC	LOC107779018	Nicotiana tabacum	3:Protein inferred from homology	60S ribosomal protein L27a-3-like	tr|A0A1S4DCJ5|A0A1S4DCJ5_TOBAC
567	30.6785	30.7761	31.3345	30.1225	30.5311	31.4369	31.1332	31.5585	31.2227	31.9111	248	1	0,999	12	1496	78	1496	tr|A0A1S3YRP6|A0A1S3YRP6_TOBAC	A0A1S3YRP6	A0A1S3YRP6_TOBAC	LOC107779077	Nicotiana tabacum	3:Protein inferred from homology	Peptidyl-prolyl cis-trans isomerase
568	31.5725	31.0213	31.7908	31.1275	32.3732	29.6116	30.9441	30.5947	30.7829	31.3691	207	1	0,999	10	981	161	981	tr|A0A1S3YRR6|A0A1S3YRR6_TOBAC	A0A1S3YRR6	A0A1S3YRR6_TOBAC	LOC107778929	Nicotiana tabacum	3:Protein inferred from homology	Nascent polypeptide-associated complex subunit alpha-like protein 2
569	26.8775	26.5732	28.7201	27.9614	28.5706	27.9039	27.5782	27.5274	27.9566	27.7832	163	1	0,999	6	256	140	256	tr|A0A1S3YRV6|A0A1S3YRV6_TOBAC	A0A1S3YRV6	A0A1S3YRV6_TOBAC	LOC107779052	Nicotiana tabacum	4:Protein predicted	Protein EARLY RESPONSIVE TO DEHYDRATION 15-like
570	35.181	34.1567	36.4555	35.3783	35.8607	36.0398	35.7975	35.8742	35.7282	36.2873	153	1	0,999	17	10802	2	10802	tr|A0A1S3YRZ7|A0A1S3YRZ7_TOBAC	A0A1S3YRZ7	A0A1S3YRZ7_TOBAC	LOC107779166	Nicotiana tabacum	3:Protein inferred from homology	Calmodulin-7-like isoform X3
571	30.2912	31.0898	29.8124	30.4276	30.9359	30.1104	27.0443	30.2537	28.938	29.9629	444	1	0,999	27	1848	0	1848	tr|A0A1S3YS72|A0A1S3YS72_TOBAC	A0A1S3YS72	A0A1S3YS72_TOBAC	LOC107779199	Nicotiana tabacum	3:Protein inferred from homology	26S proteasome regulatory subunit 4 homolog A	tr|A0A1S3ZR12|A0A1S3ZR12_TOBAC, tr|A0A1S3ZR35|A0A1S3ZR35_TOBAC
572	28.4091	27.6305	28.1197	28.1505	28.488	28.6986	30.274	28.864	28.8088	28.8001	842	1	0,999	38	962	905	962	tr|A0A1S3YSB1|A0A1S3YSB1_TOBAC	A0A1S3YSB1	A0A1S3YSB1_TOBAC	LOC107779232	Nicotiana tabacum	3:Protein inferred from homology	Cell division cycle 5-like protein
573	27.8753	25.7778	29.6224	28.5809	28.6213	28.5774	29.8525	28.6754	30.1146	28.6995	380	1	0,999	18	557	322	557	tr|A0A1S3YSD3|A0A1S3YSD3_TOBAC	A0A1S3YSD3	A0A1S3YSD3_TOBAC	LOC107779204	Nicotiana tabacum	4:Protein predicted	Rho-N domain-containing protein 1, chloroplastic
574	31.2048	31.2004	31.2369	31.0916	31.2289	31.1669	29.7753	31.5017	29.9901	31.3098	409	1	0,999	35	1891	168	1891	tr|A0A1S3YSD8|A0A1S3YSD8_TOBAC	A0A1S3YSD8	A0A1S3YSD8_TOBAC	LOC107779209	Nicotiana tabacum	4:Protein predicted	RNA helicase
575	27.8701	29.1337	28.7755	28.2112	28.7771	28.9708	26.9883	25.84	28.0127	28.3747	319	1	0,999	9	357	126	706	tr|A0A1S3YSE5|A0A1S3YSE5_TOBAC	A0A1S3YSE5	A0A1S3YSE5_TOBAC	LOC107779136	Nicotiana tabacum	3:Protein inferred from homology	Protein EXORDIUM-like
576	26.698	26.9545	28.1713	27.7512	27.1859	28.0494	28.4266	28.4604	28.6177	28.3793	542	1	0,999	18	532	0	783	tr|A0A1S3YSE8|A0A1S3YSE8_TOBAC	A0A1S3YSE8	A0A1S3YSE8_TOBAC	LOC107779259	Nicotiana tabacum	4:Protein predicted	Flowering locus K homology domain-like isoform X1	tr|A0A1S3YSK2|A0A1S3YSK2_TOBAC
577	28.0619	27.4475	26.6468	27.3331	26.2677	27.1893	27.5697	27.3745	27.0502	26.7727	286	1	0,999	6	156	0	156	tr|A0A1S3YSG1|A0A1S3YSG1_TOBAC	A0A1S3YSG1	A0A1S3YSG1_TOBAC	LOC107779229	Nicotiana tabacum	4:Protein predicted	Uncharacterized protein LOC107779229 isoform X2	tr|A0A1S3YST4|A0A1S3YST4_TOBAC, tr|A0A1S4DRC7|A0A1S4DRC7_TOBAC, tr|A0A1S4DRE6|A0A1S4DRE6_TOBAC
578	32.8835	32.9014	32.9173	32.6029	32.8154	32.2495	30.5702	32.4245	31.3492	32.3286	578	1	0,999	28	2952	742	2952	tr|A0A1S3YSN4|A0A1S3YSN4_TOBAC	A0A1S3YSN4	A0A1S3YSN4_TOBAC	LOC107779126	Nicotiana tabacum	3:Protein inferred from homology	pyruvate decarboxylase
579	27.1923	27.2056	27.6784	27.3726	27.3076	27.3671	27.7026	27.3307	27.3942	27.3988	261	1	0,999	22	126	126	3831	tr|A0A1S3YSQ9|A0A1S3YSQ9_TOBAC	A0A1S3YSQ9	A0A1S3YSQ9_TOBAC	LOC107779358	Nicotiana tabacum	3:Protein inferred from homology	Small ribosomal subunit protein eS1
580	31.4163	30.3625	32.4079	31.6138	32.2177	31.5275	31.9963	31.8319	32.0176	32.2511	785	1	0,999	28	1364	1	2705	tr|A0A1S3YSU6|A0A1S3YSU6_TOBAC	A0A1S3YSU6	A0A1S3YSU6_TOBAC	LOC107779386	Nicotiana tabacum	4:Protein predicted	Far upstream element-binding protein 1-like isoform X1
581	25.5915	28.476	27.9787	28.1795	27.9761	28.3686	25.708	28.029	26.441	28.1471	386	1	0,999	18	496	177	889	tr|A0A1S3YTU2|A0A1S3YTU2_TOBAC	A0A1S3YTU2	A0A1S3YTU2_TOBAC	LOC107779673	Nicotiana tabacum	3:Protein inferred from homology	26S proteasome non-ATPase regulatory subunit 13 homolog B-like
582	31.0007	29.5248	31.5874	30.2626	31.8574	30.2731	31.5624	30.6611	30.917	30.5515	431	1	0,999	21	1170	166	1537	tr|A0A1S3YTV3|A0A1S3YTV3_TOBAC	A0A1S3YTV3	A0A1S3YTV3_TOBAC	LOC107779484	Nicotiana tabacum	3:Protein inferred from homology	FAM10 family protein At4g22670-like
583	24.6444	24.5283	27.0676	20.6332	25.9365	25.7309	24.0583	24.0661	25.2559	20.4982	530	1	0,999	15	327	4	327	tr|A0A1S3YTX2|A0A1S3YTX2_TOBAC	A0A1S3YTX2	A0A1S3YTX2_TOBAC	LOC107779703	Nicotiana tabacum	3:Protein inferred from homology	Uncharacterized protein LOC107779703
584	30.1935	30.6899	30.5152	30.248	30.4373	30.8035	28.6628	30.8781	29.4392	30.779	590	1	0,999	24	1100	1	3172	tr|A0A1S3YTZ2|A0A1S3YTZ2_TOBAC	A0A1S3YTZ2	A0A1S3YTZ2_TOBAC	LOC107779760	Nicotiana tabacum	3:Protein inferred from homology	Ketol-acid reductoisomerase
585	29.8092	30.0553	29.8417	29.816	29.8883	29.6125	27.766	29.3575	28.2696	29.6877	320	1	0,999	12	1078	1	1078	tr|A0A1S3YU22|A0A1S3YU22_TOBAC	A0A1S3YU22	A0A1S3YU22_TOBAC	LOC107779532	Nicotiana tabacum	3:Protein inferred from homology	Cytochrome c1-1, heme protein, mitochondrial
586	32.7826	33.0376	32.9392	32.8206	32.8289	33.3682	31.1154	33.2323	31.6372	33.2028	221	1	0,999	17	2761	0	2761	tr|A0A1S3YU28|A0A1S3YU28_TOBAC	A0A1S3YU28	A0A1S3YU28_TOBAC	LOC107779563	Nicotiana tabacum	3:Protein inferred from homology	GTP-binding nuclear protein	tr|A0A1S3ZIC2|A0A1S3ZIC2_TOBAC
587	25.1417	25.1036	28.011	27.5304	27.1642	27.116	27.2137	28.0704	28.7315	27.2856	387	1	0,999	13	365	0	365	tr|A0A1S3YU60|A0A1S3YU60_TOBAC	A0A1S3YU60	A0A1S3YU60_TOBAC	LOC107779825	Nicotiana tabacum	4:Protein predicted	Uncharacterized protein LOC107779825 isoform X1	tr|A0A1S3YV11|A0A1S3YV11_TOBAC
588	31.6424	32.0159	32.0562	31.7861	31.9567	32.2597	30.656	32.2674	31.1769	32.4537	264	1	0,999	16	1866	300	1866	tr|A0A1S3YU67|A0A1S3YU67_TOBAC	A0A1S3YU67	A0A1S3YU67_TOBAC	LOC107779602	Nicotiana tabacum	3:Protein inferred from homology	Proliferating cell nuclear antigen
589	32.5457	33.0665	32.9707	32.6624	32.7925	32.4136	30.8652	32.3302	31.5269	32.2241	407	1	0,999	20	3036	382	3036	tr|A0A1S3YU75|A0A1S3YU75_TOBAC	A0A1S3YU75	A0A1S3YU75_TOBAC	LOC107779610	Nicotiana tabacum	3:Protein inferred from homology	Mitochondrial phosphate carrier protein 3, mitochondrial-like
590	31.9761	31.0243	32.9194	31.9067	32.8359	32.1841	32.2151	32.4082	32.278	32.5143	791	1	0,999	24	1824	0	1824	tr|A0A1S3YUC6|A0A1S3YUC6_TOBAC	A0A1S3YUC6	A0A1S3YUC6_TOBAC	LOC107779634	Nicotiana tabacum	4:Protein predicted	Far upstream element-binding protein 1-like isoform X1
591	33.6185	33.7356	33.6337	33.4804	33.6336	33.2726	32.2749	33.0912	32.5988	33.3972	405	1	0,999	30	4143	743	4143	tr|A0A1S3YUH0|A0A1S3YUH0_TOBAC	A0A1S3YUH0	A0A1S3YUH0_TOBAC	LOC107779688	Nicotiana tabacum	3:Protein inferred from homology	60S ribosomal protein L4-1-like
592	31.1086	29.871	32.4771	31.6655	31.7579	31.8793	31.604	31.6417	32.0483	31.6337	396	1	0,999	23	1576	143	1576	tr|A0A1S3YUP2|A0A1S3YUP2_TOBAC	A0A1S3YUP2	A0A1S3YUP2_TOBAC	LOC107779764	Nicotiana tabacum	4:Protein predicted	Plant UBX domain-containing protein 4-like
593	28.5665	25.4986	28.975	28.904	28.6945	26.9901	28.9926	26.8338	29.5464	28.388	185	1	0,999	11	313	62	313	tr|A0A1S3YUQ7|A0A1S3YUQ7_TOBAC	A0A1S3YUQ7	A0A1S3YUQ7_TOBAC	LOC107780023	Nicotiana tabacum	4:Protein predicted	Uncharacterized protein LOC107780023
594	32.9751	33.1359	32.8403	32.6218	32.9778	33.3797	31.8489	33.4777	32.3864	33.5673	434	1	0,999	27	6276	538	6276	tr|A0A1S3YUT4|A0A1S3YUT4_TOBAC	A0A1S3YUT4	A0A1S3YUT4_TOBAC	LOC107779915	Nicotiana tabacum	3:Protein inferred from homology	monodehydroascorbate reductase (NADH)
595	30.4433	31.0981	30.6707	30.6867	30.5152	30.227	27.0728	30.244	28.1494	29.9992	569	1	0,999	32	1969	395	1969	tr|A0A1S3YUZ1|A0A1S3YUZ1_TOBAC	A0A1S3YUZ1	A0A1S3YUZ1_TOBAC	LOC107780108	Nicotiana tabacum	3:Protein inferred from homology	Pyrophosphate--fructose 6-phosphate 1-phosphotransferase subunit beta
596	28.841	24.3534	30.0657	29.332	29.7734	28.8415	29.7079	27.3955	30.0418	29.27	283	1	0,999	15	349	19	448	tr|A0A1S3YUZ7|A0A1S3YUZ7_TOBAC	A0A1S3YUZ7	A0A1S3YUZ7_TOBAC	LOC107779970	Nicotiana tabacum	4:Protein predicted	Chaperone protein dnaJ 6-like
597	27.4517	26.1426	28.2239	28.0782	26.9726	27.4505	26.1207	27.755	27.9248	28.515	251	1	0,999	13	429	63	429	tr|A0A1S3YVS9|A0A1S3YVS9_TOBAC	A0A1S3YVS9	A0A1S3YVS9_TOBAC	LOC107780413	Nicotiana tabacum	3:Protein inferred from homology	glutaminase
598	28.0954	27.7853	28.7802	29.0853	28.5573	27.7914	28.6812	28.0903	28.9963	28.6511	415	1	0,999	15	446	85	446	tr|A0A1S3YVX4|A0A1S3YVX4_TOBAC	A0A1S3YVX4	A0A1S3YVX4_TOBAC	LOC107780169	Nicotiana tabacum	3:Protein inferred from homology	Cytoplasmic 60S subunit biogenesis factor REI1 homolog 1-like
599	25.9984	25.2723	23.2209	25.3759	25.4115	26.2845	27.7322	26.7184	27.3639	26.7332	1261	1	0,999	24	459	0	459	tr|A0A1S3YVZ4|A0A1S3YVZ4_TOBAC	A0A1S3YVZ4	A0A1S3YVZ4_TOBAC	LOC107780308	Nicotiana tabacum	4:Protein predicted	Nucleolin-like isoform X1	tr|A0A1S3YWB8|A0A1S3YWB8_TOBAC, tr|A0A1S3YWL6|A0A1S3YWL6_TOBAC
600	30.1677	30.0279	29.4434	29.4898	29.9161	29.4789	28.6503	30.3276	29.3293	30.5115	309	1	0,999	13	933	59	933	tr|A0A1S3YWC2|A0A1S3YWC2_TOBAC	A0A1S3YWC2	A0A1S3YWC2_TOBAC	LOC107780228	Nicotiana tabacum	3:Protein inferred from homology	spermidine synthase
601	28.006	26.3668	29.5655	29.3919	29.4905	27.6925	26.8372	26.8715	29.1264	27.8324	417	1	0,999	18	388	388	388	tr|A0A1S3YWN1|A0A1S3YWN1_TOBAC	A0A1S3YWN1	A0A1S3YWN1_TOBAC	LOC107780524	Nicotiana tabacum	3:Protein inferred from homology	Small ribosomal subunit protein uS15c
602	29.4227	29.8209	29.8349	29.6481	29.1567	30.071	28.1781	29.5212	29.2312	30.0664	139	1	0,999	6	746	0	746	tr|A0A1S3YWQ0|A0A1S3YWQ0_TOBAC	A0A1S3YWQ0	A0A1S3YWQ0_TOBAC	LOC107780538	Nicotiana tabacum	3:Protein inferred from homology	Actin-depolymerizing factor 2-like	tr|A0A1S4CQE1|A0A1S4CQE1_TOBAC
603	20.814	24.0249	25.8124	26.1455	25.1502	22.95	27.0038	25.7663	24.1874	24.9503	699	1	0,999	15	314	108	314	tr|A0A1S3YWT2|A0A1S3YWT2_TOBAC	A0A1S3YWT2	A0A1S3YWT2_TOBAC	LOC107780591	Nicotiana tabacum	4:Protein predicted	Large proline-rich protein BAG6-like
604	32.6397	32.7372	32.8921	32.7261	32.6939	33.0361	31.5608	32.3338	31.7877	32.7481	208	1	0,999	10	1417	0	1417	tr|A0A1S3YX67|A0A1S3YX67_TOBAC	A0A1S3YX67	A0A1S3YX67_TOBAC	LOC107780640	Nicotiana tabacum	3:Protein inferred from homology	40S ribosomal protein S10-1-like	tr|A0A1S4DHU6|A0A1S4DHU6_TOBAC
605	27.2883	26.276	29.0989	28.4504	27.7357	29.1239	28.8612	29.014	29.4504	29.4157	100	1	0,999	7	160	160	1518	tr|A0A1S3YXD3|A0A1S3YXD3_TOBAC	A0A1S3YXD3	A0A1S3YXD3_TOBAC	LOC107780790	Nicotiana tabacum	3:Protein inferred from homology	Small ubiquitin-related modifier
606	30.8625	32.0457	31.8419	30.3784	31.4371	30.9413	29.6281	31.1076	30.8376	31.2585	341	0,9999	0,999	19	2305	303	3620	tr|A0A1S3YXG6|A0A1S3YXG6_TOBAC	A0A1S3YXG6	A0A1S3YXG6_TOBAC	LOC107780752	Nicotiana tabacum	3:Protein inferred from homology	Malate dehydrogenase
607	26.9049	26.2956	29.8107	27.471	28.4884	27.9011	27.6534	27.3784	29.3242	29.0608	160	1	0,999	16	266	266	3486	tr|A0A1S3YXL3|A0A1S3YXL3_TOBAC	A0A1S3YXL3	A0A1S3YXL3_TOBAC	LOC107780536	Nicotiana tabacum	3:Protein inferred from homology	Eukaryotic translation initiation factor 5A
608	28.127	28.5603	28.6494	27.9443	27.8467	28.9294	27.5088	29.2469	27.7085	28.8455	159	1	0,999	4	337	0	337	tr|A0A1S3YXM2|A0A1S3YXM2_TOBAC	A0A1S3YXM2	A0A1S3YXM2_TOBAC	LOC107780549	Nicotiana tabacum	4:Protein predicted	Phosphatidylglycerol/phosphatidylinositol transfer protein DDB_G0282179	tr|A0A1S4AL52|A0A1S4AL52_TOBAC
609	30.7182	31.2746	30.4889	30.8947	30.8703	30.5371	28.7482	30.9756	28.9376	30.5169	693	1	0,999	36	1906	89	1906	tr|A0A1S3YXR5|A0A1S3YXR5_TOBAC	A0A1S3YXR5	A0A1S3YXR5_TOBAC	LOC107780886	Nicotiana tabacum	3:Protein inferred from homology	assimilatory sulfite reductase (ferredoxin)
610	29.0383	27.9204	30.2546	29.2648	29.58	28.9966	30.2153	29.7056	30.6835	29.8592	235	1	0,999	10	690	30	690	tr|A0A1S3YXV1|A0A1S3YXV1_TOBAC	A0A1S3YXV1	A0A1S3YXV1_TOBAC	LOC107780626	Nicotiana tabacum	4:Protein predicted	ATP-dependent Clp protease ATP-binding subunit CLPT2, chloroplastic-like
611	29.3342	28.2932	30.4511	29.7662	30.5997	30.0551	31.7467	30.5486	31.0846	30.7662	809	1	0,999	40	2036	0	2036	tr|A0A1S3YXY3|A0A1S3YXY3_TOBAC	A0A1S3YXY3	A0A1S3YXY3_TOBAC	LOC107780879	Nicotiana tabacum	4:Protein predicted	Uncharacterized protein LOC107780879 isoform X1
612	28.9769	20.5615	30.1429	29.35	30.0769	29.9687	30.4911	28.838	30.6944	29.8969	366	1	0,999	17	625	56	1079	tr|A0A1S3YXY4|A0A1S3YXY4_TOBAC	A0A1S3YXY4	A0A1S3YXY4_TOBAC	LOC107780948	Nicotiana tabacum	3:Protein inferred from homology	Ubiquitin receptor RAD23
613	30.839	30.5469	33.2672	31.5565	32.1658	31.7702	31.0925	30.9792	30.8623	31.7003	114	1	0,999	13	1176	899	4197	tr|A0A1S3YY25|A0A1S3YY25_TOBAC	A0A1S3YY25	A0A1S3YY25_TOBAC	LOC107780915	Nicotiana tabacum	3:Protein inferred from homology	60S acidic ribosomal protein P2A-like
614	28.9632	29.5768	28.0653	28.5164	28.8367	28.8506	25.2855	28.0355	26.6476	28.6919	329	1	0,999	14	677	0	677	tr|A0A1S3YY76|A0A1S3YY76_TOBAC	A0A1S3YY76	A0A1S3YY76_TOBAC	LOC107781035	Nicotiana tabacum	3:Protein inferred from homology	Ribonucleoside-diphosphate reductase small chain	tr|A0A1S4BDX4|A0A1S4BDX4_TOBAC
615	30.5057	30.0804	31.9419	30.9755	31.1806	30.0416	30.5046	30.5199	31.1051	31.1237	201	1	0,999	17	1095	482	1123	tr|A0A1S3YYF4|A0A1S3YYF4_TOBAC	A0A1S3YYF4	A0A1S3YYF4_TOBAC	LOC107781034	Nicotiana tabacum	3:Protein inferred from homology	Mitochondrial import receptor subunit TOM20-like
616	28.0528	26.4466	30.2432	28.9826	28.6908	28.7095	28.8576	28.4341	29.8691	28.6217	80	1	0,999	6	496	104	496	tr|A0A1S3YYI7|A0A1S3YYI7_TOBAC	A0A1S3YYI7	A0A1S3YYI7_TOBAC	LOC107781069	Nicotiana tabacum	3:Protein inferred from homology	Cytochrome c oxidase copper chaperone 1-like
617	27.2562	26.834	29.2073	27.885	28.2922	27.06	27.5816	27.7036	27.7024	27.6245	468	1	0,999	11	492	65	492	tr|A0A1S3YYK9|A0A1S3YYK9_TOBAC	A0A1S3YYK9	A0A1S3YYK9_TOBAC	LOC107781059	Nicotiana tabacum	4:Protein predicted	G3BP-like protein isoform X2
618	29.2597	27.8818	30.0529	29.0022	29.6362	28.4121	29.2607	29.1866	29.578	29.7256	136	1	0,999	7	512	401	512	tr|A0A1S3YYM5|A0A1S3YYM5_TOBAC	A0A1S3YYM5	A0A1S3YYM5_TOBAC	LOC107781159	Nicotiana tabacum	3:Protein inferred from homology	cytochrome b5
619	26.2991	21.1576	26.5071	26.9328	27.499	25.0786	27.058	25.2177	26.5221	25.2952	634	1	0,999	28	161	159	730	tr|A0A1S3YYS3|A0A1S3YYS3_TOBAC	A0A1S3YYS3	A0A1S3YYS3_TOBAC	LOC107781134	Nicotiana tabacum	3:Protein inferred from homology	Protein KRI1 homolog
620	26.6507	24.3946	28.7406	26.3129	27.7983	27.3918	26.9206	25.8223	26.9579	27.2348	158	1	0,999	4	121	0	121	tr|A0A1S3YYT1|A0A1S3YYT1_TOBAC	A0A1S3YYT1	A0A1S3YYT1_TOBAC	LOC107781148	Nicotiana tabacum	3:Protein inferred from homology	Iron-sulfur assembly protein IscA-like 2, mitochondrial	tr|A0A1S4BT55|A0A1S4BT55_TOBAC
621	28.5535	27.5041	28.0829	28.7106	28.5874	27.2087	28.4388	27.9721	29.4049	28.2287	1143	1	0,999	31	855	216	855	tr|A0A1S3YYW5|A0A1S3YYW5_TOBAC	A0A1S3YYW5	A0A1S3YYW5_TOBAC	LOC107781168	Nicotiana tabacum	3:Protein inferred from homology	Nuclear export mediator factor Nemf
622	26.1516	26.3309	22.8794	26.64	26.2314	26.9451	27.3935	26.1632	28.1178	26.3566	76	1	0,999	3	295	204	295	tr|A0A1S3YYY5|A0A1S3YYY5_TOBAC	A0A1S3YYY5	A0A1S3YYY5_TOBAC	LOC107781179	Nicotiana tabacum	4:Protein predicted	Uncharacterized protein LOC107781179
623	27.0701	26.175	28.0953	27.3866	25.6456	27.31	28.3558	25.9507	28.6997	27.7268	779	1	0,999	38	477	43	1920	tr|A0A1S3YZ17|A0A1S3YZ17_TOBAC	A0A1S3YZ17	A0A1S3YZ17_TOBAC	LOC107781403	Nicotiana tabacum	3:Protein inferred from homology	Eukaryotic translation initiation factor-like isoform X1
624	27.9986	24.3889	29.7894	29.016	28.829	29.1553	29.9192	28.8364	30.1113	29.0184	637	1	0,999	26	667	0	667	tr|A0A1S3YZB6|A0A1S3YZB6_TOBAC	A0A1S3YZB6	A0A1S3YZB6_TOBAC	LOC107781268	Nicotiana tabacum	4:Protein predicted	Uncharacterized protein LOC107781268 isoform X1
625	28.6021	27.5724	30.2235	29.0042	29.3684	29.9327	30.0443	29.6921	30.6214	29.9009	187	1	0,999	11	605	129	605	tr|A0A1S3YZS5|A0A1S3YZS5_TOBAC	A0A1S3YZS5	A0A1S3YZS5_TOBAC	LOC107781414	Nicotiana tabacum	3:Protein inferred from homology	Translation machinery-associated protein 22
626	21.6461	20.2841	28.4096	26.8157	22.8078	28.1849	27.3271	27.09	27.6163	27.0793	246	1	0,999	6	259	0	360	tr|A0A1S3YZS6|A0A1S3YZS6_TOBAC	A0A1S3YZS6	A0A1S3YZS6_TOBAC	LOC107781438	Nicotiana tabacum	3:Protein inferred from homology	NifU-like protein 2, chloroplastic
627	30.0842	30.4806	29.5756	29.6158	29.8956	28.8891	26.8467	28.5415	25.9755	28.8643	956	1	0,999	47	1513	4	2703	tr|A0A1S3YZU3|A0A1S3YZU3_TOBAC	A0A1S3YZU3	A0A1S3YZU3_TOBAC	LOC107781513	Nicotiana tabacum	3:Protein inferred from homology	Plasma membrane ATPase
628	28.8449	28.7919	28.9255	29.0705	29.0425	28.5248	28.5009	27.2233	28.141	26.1171	528	1	0,999	27	745	164	1308	tr|A0A1S3YZV1|A0A1S3YZV1_TOBAC	A0A1S3YZV1	A0A1S3YZV1_TOBAC	LOC107781216	Nicotiana tabacum	3:Protein inferred from homology	Importin subunit alpha
629	29.2046	30.1067	31.0065	28.6209	28.8929	28.1579	28.7522	30.1319	29.1356	30.3876	1062	1	0,999	40	1292	43	1292	tr|A0A1S3Z055|A0A1S3Z055_TOBAC	A0A1S3Z055	A0A1S3Z055_TOBAC	LOC107781299	Nicotiana tabacum	4:Protein predicted	Calcium-transporting ATPase 4, endoplasmic reticulum-type-like
630	29.3016	29.8505	29.5643	29.0743	29.5355	30.1611	28.5579	30.2605	28.7172	30.0427	181	0,9998	0,999	12	465	77	2403	tr|A0A1S3Z059|A0A1S3Z059_TOBAC	A0A1S3Z059	A0A1S3Z059_TOBAC	LOC107781720	Nicotiana tabacum	3:Protein inferred from homology	ADP-ribosylation factor
631	29.1702	29.1909	28.9902	29.2318	28.736	29.0897	26.8797	29.1037	28.3513	29.2251	392	1	0,999	13	769	11	769	tr|A0A1S3Z0C5|A0A1S3Z0C5_TOBAC	A0A1S3Z0C5	A0A1S3Z0C5_TOBAC	LOC107781379	Nicotiana tabacum	3:Protein inferred from homology	Enoyl-[acyl-carrier-protein] reductase [NADH] 2, chloroplastic-like
632	31.0395	31.4833	30.9535	31.0187	31.2815	31.5268	29.7825	31.1756	30.2104	31.5773	358	1	0,999	20	2124	415	2970	tr|A0A1S3Z0N4|A0A1S3Z0N4_TOBAC	A0A1S3Z0N4	A0A1S3Z0N4_TOBAC	LOC107781715	Nicotiana tabacum	3:Protein inferred from homology	Fructose-bisphosphate aldolase
633	30.6457	31.0524	30.4457	30.8567	30.6632	31.3277	29.173	31.2303	29.2031	31.2009	334	1	0,999	7	130	91	130	tr|A0A1S3Z0Q8|A0A1S3Z0Q8_TOBAC	A0A1S3Z0Q8	A0A1S3Z0Q8_TOBAC	LOC107781728	Nicotiana tabacum	3:Protein inferred from homology	Serine racemase-like
634	29.3838	27.682	31.1994	29.9645	30.1973	30.12	30.1812	29.5316	30.9246	30.1026	112	1	0,999	6	825	349	825	tr|A0A1S3Z108|A0A1S3Z108_TOBAC	A0A1S3Z108	A0A1S3Z108_TOBAC	LOC107781596	Nicotiana tabacum	3:Protein inferred from homology	Protein SPIRAL1-like 3
635	26.529	25.9175	27.0648	26.515	26.9406	27.2219	27.3323	26.9837	27.3484	27.7721	176	1	0,999	7	221	221	583	tr|A0A1S3Z112|A0A1S3Z112_TOBAC	A0A1S3Z112	A0A1S3Z112_TOBAC	LOC107781867	Nicotiana tabacum	3:Protein inferred from homology	PITH domain-containing protein At3g04780-like
636	28.2531	29.4676	29.6471	28.7845	29.2955	29.4156	29.0581	29.3995	29.7964	29.6417	445	1	0,999	20	810	37	810	tr|A0A1S3Z180|A0A1S3Z180_TOBAC	A0A1S3Z180	A0A1S3Z180_TOBAC	LOC107781861	Nicotiana tabacum	3:Protein inferred from homology	Eukaryotic translation initiation factor 5-like
637	25.6153	21.9616	28.6147	26.7979	27.2931	27.217	28.148	26.6638	28.7693	27.8728	242	1	0,999	13	314	0	766	tr|A0A1S3Z1W5|A0A1S3Z1W5_TOBAC	A0A1S3Z1W5	A0A1S3Z1W5_TOBAC	LOC107782128	Nicotiana tabacum	4:Protein predicted	Glucose-induced degradation protein 8 homolog	tr|A0A1S4ABH7|A0A1S4ABH7_TOBAC
638	25.9598	22.6183	26.9789	27.1435	27.3338	27.831	28.983	26.7209	28.51	27.4534	627	1	0,999	21	298	88	298	tr|A0A1S3Z1Y3|A0A1S3Z1Y3_TOBAC	A0A1S3Z1Y3	A0A1S3Z1Y3_TOBAC	LOC107782050	Nicotiana tabacum	4:Protein predicted	AP-4 complex subunit epsilon-like
639	32.2946	32.259	33.2811	32.3294	32.8229	32.7436	31.9275	32.6148	32.4315	32.9004	162	1	0,999	11	1454	0	1454	tr|A0A1S3Z1Y6|A0A1S3Z1Y6_TOBAC	A0A1S3Z1Y6	A0A1S3Z1Y6_TOBAC	LOC107782115	Nicotiana tabacum	3:Protein inferred from homology	Nucleoside diphosphate kinase	tr|A0A1S4CE55|A0A1S4CE55_TOBAC
640	29.2895	28.8088	29.9226	29.7831	29.2651	29.0802	28.2514	29.5272	28.7351	29.674	100	1	0,999	5	336	7	336	tr|A0A1S3Z242|A0A1S3Z242_TOBAC	A0A1S3Z242	A0A1S3Z242_TOBAC	LOC107782102	Nicotiana tabacum	3:Protein inferred from homology	Cytochrome c oxidase subunit 6a, mitochondrial-like
641	28.676	28.3738	27.8957	28.7607	28.6077	29.3243	25.065	29.3946	26.7768	28.8528	979	1	0,999	59	498	0	5175	tr|A0A1S3Z262|A0A1S3Z262_TOBAC	A0A1S3Z262	A0A1S3Z262_TOBAC	LOC107782212	Nicotiana tabacum	3:Protein inferred from homology	Puromycin-sensitive aminopeptidase-like isoform X1	tr|A0A1S3Z293|A0A1S3Z293_TOBAC, tr|A0A1S3Z2B1|A0A1S3Z2B1_TOBAC, tr|A0A1S3Z311|A0A1S3Z311_TOBAC
642	32.2506	32.7786	32.4307	32.3785	32.3006	32.0811	30.0963	31.8491	30.6849	31.8425	221	1	0,999	13	1499	60	1499	tr|A0A1S3Z2D7|A0A1S3Z2D7_TOBAC	A0A1S3Z2D7	A0A1S3Z2D7_TOBAC	LOC107782233	Nicotiana tabacum	1:Experimental evidence at protein level	60S ribosomal protein L10-like
643	28.1291	29.2366	28.2605	28.359	28.5229	30.1361	28.2153	30.1969	28.0618	30.1788	344	1	0,999	21	1170	458	1170	tr|A0A1S3Z2E6|A0A1S3Z2E6_TOBAC	A0A1S3Z2E6	A0A1S3Z2E6_TOBAC	LOC107782007	Nicotiana tabacum	4:Protein predicted	Perakine reductase-like
644	28.5356	26.78	28.8283	28.9494	29.3184	30.8376	30.3819	31.1939	30.5459	31.4623	295	1	0,999	10	543	0	543	tr|A0A1S3Z2F6|A0A1S3Z2F6_TOBAC	A0A1S3Z2F6	A0A1S3Z2F6_TOBAC	LOC107782257	Nicotiana tabacum	4:Protein predicted	Histone deacetylase HDT1-like	tr|A0A1S3ZS86|A0A1S3ZS86_TOBAC, tr|A0A1S3ZS91|A0A1S3ZS91_TOBAC, tr|A0A1S3ZSE9|A0A1S3ZSE9_TOBAC
645	31.0937	31.3964	31.0018	30.9662	31.0233	31.0423	28.3685	30.4815	29.8072	31.1382	423	1	0,999	28	2228	0	2228	tr|A0A1S3Z2H2|A0A1S3Z2H2_TOBAC	A0A1S3Z2H2	A0A1S3Z2H2_TOBAC	LOC107782228	Nicotiana tabacum	3:Protein inferred from homology	26S protease regulatory subunit 6A homolog
646	29.6036	28.2944	32.4367	30.2868	30.1852	31.7434	29.9526	31.5533	31.4217	31.707	93	1	0,999	7	582	187	582	tr|A0A1S3Z2K0|A0A1S3Z2K0_TOBAC	A0A1S3Z2K0	A0A1S3Z2K0_TOBAC	LOC107782058	Nicotiana tabacum	3:Protein inferred from homology	Costars family protein-like
647	27.0349	26.8002	29.9914	27.6746	28.5605	29.6691	29.2558	28.5553	28.6495	28.3026	112	1	0,999	6	412	388	3095	tr|A0A1S3Z2P9|A0A1S3Z2P9_TOBAC	A0A1S3Z2P9	A0A1S3Z2P9_TOBAC	LOC107782341	Nicotiana tabacum	3:Protein inferred from homology	60S acidic ribosomal protein P1-like
648	28.7889	28.712	27.7886	28.158	28.5586	29.0811	27.1369	28.8754	27.7888	28.5093	594	1	0,999	30	507	0	3382	tr|A0A1S3Z2Q5|A0A1S3Z2Q5_TOBAC	A0A1S3Z2Q5	A0A1S3Z2Q5_TOBAC	LOC107782108	Nicotiana tabacum	4:Protein predicted	3,4-dihydroxy-2-butanone kinase isoform X1
649	27.9994	29.4632	28.0006	27.7808	27.7415	29.0493	25.4639	29.4454	24.1004	27.6025	1587	1	0,999	64	1406	452	1406	tr|A0A1S3Z2R2|A0A1S3Z2R2_TOBAC	A0A1S3Z2R2	A0A1S3Z2R2_TOBAC	LOC107782113	Nicotiana tabacum	3:Protein inferred from homology	Proteasome activator subunit 4
650	27.9286	27.1506	29.2899	28.18	28.5147	28.854	28.3119	27.8711	29.0046	28.2424	118	1	0,999	10	68	68	747	tr|A0A1S3Z2U3|A0A1S3Z2U3_TOBAC	A0A1S3Z2U3	A0A1S3Z2U3_TOBAC	LOC107782152	Nicotiana tabacum	4:Protein predicted	Peptidyl-prolyl cis-trans isomerase
651	25.7632	25.8309	26.9264	25.835	26.7353	27.2351	27.1655	26.8256	27.7245	27.2156	286	1	0,999	6	132	9	493	tr|A0A1S3Z2W9|A0A1S3Z2W9_TOBAC	A0A1S3Z2W9	A0A1S3Z2W9_TOBAC	LOC107782353	Nicotiana tabacum	3:Protein inferred from homology	L-ascorbate peroxidase 3, peroxisomal-like
652	31.1671	31.3637	31.3704	31.4451	31.1932	31.0335	29.1508	30.9005	30.0643	31.0943	133	1	0,999	9	1056	203	1056	tr|A0A1S3Z2X4|A0A1S3Z2X4_TOBAC	A0A1S3Z2X4	A0A1S3Z2X4_TOBAC	LOC107782359	Nicotiana tabacum	1:Experimental evidence at protein level	60S ribosomal protein L32-1
653	25.7981	25.729	26.1465	26.2714	26.0547	20.8967	27.0873	27.1453	26.8205	26.1907	263	1	0,999	6	111	111	283	tr|A0A1S3Z314|A0A1S3Z314_TOBAC	A0A1S3Z314	A0A1S3Z314_TOBAC	LOC107782454	Nicotiana tabacum	4:Protein predicted	Reticulon-like protein
654	30.1665	30.3239	32.9214	31.4327	31.3616	32.0891	29.5928	31.782	31.0404	32.4189	168	1	0,999	12	1471	75	3633	tr|A0A1S3Z332|A0A1S3Z332_TOBAC	A0A1S3Z332	A0A1S3Z332_TOBAC	LOC107782225	Nicotiana tabacum	3:Protein inferred from homology	Translationally-controlled tumor protein homolog
655	32.105	30.9835	33.5859	32.4434	32.7922	32.2357	32.2188	31.9476	32.4487	32.1867	373	1	0,999	28	1763	0	3264	tr|A0A1S3Z340|A0A1S3Z340_TOBAC	A0A1S3Z340	A0A1S3Z340_TOBAC	LOC107782412	Nicotiana tabacum	4:Protein predicted	Plasminogen activator inhibitor 1 RNA-binding protein-like isoform X1
656	26.1493	24.4385	28.2811	27.5387	26.6624	26.6846	26.9858	26.5512	25.1936	27.8876	503	1	0,999	24	446	220	446	tr|A0A1S3Z3C0|A0A1S3Z3C0_TOBAC	A0A1S3Z3C0	A0A1S3Z3C0_TOBAC	LOC107782495	Nicotiana tabacum	4:Protein predicted	Outer envelope protein 61-like
657	31.3619	31.6052	31.3833	31.6897	31.633	30.7578	30.7582	30.9361	31.1817	30.9451	958	1	0,999	57	3086	275	3086	tr|A0A1S3Z3K3|A0A1S3Z3K3_TOBAC	A0A1S3Z3K3	A0A1S3Z3K3_TOBAC	LOC107782623	Nicotiana tabacum	3:Protein inferred from homology	Eukaryotic translation initiation factor 3 subunit A
658	27.5848	27.6038	27.9116	27.6629	27.7558	28.0979	27.501	27.0385	27.88	26.8826	249	0,9898	0,999	14	93	0	1630	tr|A0A1S3Z3Y7|A0A1S3Z3Y7_TOBAC	A0A1S3Z3Y7	A0A1S3Z3Y7_TOBAC	LOC107782679	Nicotiana tabacum	1:Experimental evidence at protein level	40S ribosomal protein S6	tr|A0A1S4D5A4|A0A1S4D5A4_TOBAC
659	32.1438	32.4309	32.4519	32.0031	32.4547	32.1768	31.4297	32.0231	31.9079	32.3319	573	1	0,999	46	2363	178	7669	tr|A0A1S3Z427|A0A1S3Z427_TOBAC	A0A1S3Z427	A0A1S3Z427_TOBAC	LOC107782773	Nicotiana tabacum	3:Protein inferred from homology	Chaperonin CPN60-2, mitochondrial-like
660	30.1614	30.1302	29.8916	29.856	30.0109	29.2994	28.6244	29.1236	28.9206	30.1178	421	1	0,999	22	1385	168	1385	tr|A0A1S3Z446|A0A1S3Z446_TOBAC	A0A1S3Z446	A0A1S3Z446_TOBAC	LOC107782585	Nicotiana tabacum	3:Protein inferred from homology	Stomatin-like protein 2, mitochondrial
661	23.9379	22.4222	25.7134	23.8012	24.8112	24.9002	26.1807	22.7712	25.701	24.9644	1268	1	0,999	24	68	68	238	tr|A0A1S3Z465|A0A1S3Z465_TOBAC	A0A1S3Z465	A0A1S3Z465_TOBAC	LOC107782760	Nicotiana tabacum	4:Protein predicted	HECT-type E3 ubiquitin transferase
662	29.3576	27.5604	29.2093	27.7725	30.152	29.5268	30.0537	30.0454	29.8425	30.3723	293	1	0,999	13	639	161	639	tr|A0A1S3Z4F2|A0A1S3Z4F2_TOBAC	A0A1S3Z4F2	A0A1S3Z4F2_TOBAC	LOC107782857	Nicotiana tabacum	4:Protein predicted	Peroxisomal and mitochondrial division factor 2-like
663	28.407	28.398	29.0479	29.3288	28.9093	29.7331	29.7292	29.2113	29.8866	29.8209	319	1	0,999	18	768	3	1183	tr|A0A1S3Z4L7|A0A1S3Z4L7_TOBAC	A0A1S3Z4L7	A0A1S3Z4L7_TOBAC	LOC107782973	Nicotiana tabacum	4:Protein predicted	Ubiquitin fusion degradation protein 1 homolog
664	30.4208	30.6403	30.5983	30.2846	30.3568	30.6173	28.7229	30.7256	29.507	30.3767	579	1	0,999	23	1787	187	1787	tr|A0A1S3Z4L8|A0A1S3Z4L8_TOBAC	A0A1S3Z4L8	A0A1S3Z4L8_TOBAC	LOC107782907	Nicotiana tabacum	3:Protein inferred from homology	Pyruvate kinase
665	30.678	30.5665	30.4245	30.5079	30.4641	30.2061	28.3343	30.3483	29.3935	30.5191	221	1	0,999	12	612	146	771	tr|A0A1S3Z4S2|A0A1S3Z4S2_TOBAC	A0A1S3Z4S2	A0A1S3Z4S2_TOBAC	LOC107782951	Nicotiana tabacum	3:Protein inferred from homology	glutathione transferase
666	26.4014	26.2662	21.8181	26.756	26.7745	26.1217	27.2229	26.4253	26.3225	26.7389	640	1	0,999	27	419	419	807	tr|A0A1S3Z4X3|A0A1S3Z4X3_TOBAC	A0A1S3Z4X3	A0A1S3Z4X3_TOBAC	LOC107782960	Nicotiana tabacum	3:Protein inferred from homology	MICOS complex subunit MIC60-like
667	26.7015	27.3801	28.2318	27.4659	27.9065	26.7255	27.7827	28.1488	28.1825	28.5316	237	1	0,999	16	318	110	1427	tr|A0A1S3Z555|A0A1S3Z555_TOBAC	A0A1S3Z555	A0A1S3Z555_TOBAC	LOC107783032	Nicotiana tabacum	3:Protein inferred from homology	Proteasome subunit alpha type
668	24.9131	23.9902	29.1047	28.0119	28.4269	27.204	26.3674	27.6968	28.8188	27.7242	316	1	0,999	15	304	16	304	tr|A0A1S3Z583|A0A1S3Z583_TOBAC	A0A1S3Z583	A0A1S3Z583_TOBAC	LOC107782938	Nicotiana tabacum	4:Protein predicted	Uncharacterized protein LOC107782938
669	25.4303	26.2299	26.8828	26.2859	23.4576	26.828	27.7139	25.2932	28.2414	28.1387	153	1	0,999	8	326	118	326	tr|A0A1S3Z584|A0A1S3Z584_TOBAC	A0A1S3Z584	A0A1S3Z584_TOBAC	LOC107783106	Nicotiana tabacum	4:Protein predicted	Uncharacterized protein LOC107783106
670	27.1666	24.0534	27.7719	27.8049	27.9636	27.7464	27.3103	27.1493	28.2714	26.0711	247	1	0,999	9	152	7	152	tr|A0A1S3Z590|A0A1S3Z590_TOBAC	A0A1S3Z590	A0A1S3Z590_TOBAC	LOC107783063	Nicotiana tabacum	3:Protein inferred from homology	rRNA biogenesis protein RRP36
671	29.2925	29.1611	29.3362	29.1129	29.789	27.8134	28.9989	29.3577	29.8706	29.4915	127	1	0,999	10	321	58	413	tr|A0A1S3Z5M0|A0A1S3Z5M0_TOBAC	A0A1S3Z5M0	A0A1S3Z5M0_TOBAC	LOC107783239	Nicotiana tabacum	4:Protein predicted	Uncharacterized protein At2g34160-like
672	32.9022	32.9791	32.569	32.9972	32.9989	32.333	30.977	32.2167	31.3172	32.0382	206	0,9999	0,999	14	1562	20	1562	tr|A0A1S3Z662|A0A1S3Z662_TOBAC	A0A1S3Z662	A0A1S3Z662_TOBAC	LOC107783495	Nicotiana tabacum	3:Protein inferred from homology	60S ribosomal protein L13a-4-like
673	24.0068	21.2996	26.4367	25.2172	26.2066	25.5001	28.181	26.3989	28.7898	26.9311	1008	1	0,999	14	212	0	212	tr|A0A1S3Z684|A0A1S3Z684_TOBAC	A0A1S3Z684	A0A1S3Z684_TOBAC	LOC107783445	Nicotiana tabacum	3:Protein inferred from homology	Lysine-specific demethylase JMJ25-like isoform X1	tr|A0A1S3Z6C9|A0A1S3Z6C9_TOBAC, tr|A0A1S3Z6D3|A0A1S3Z6D3_TOBAC
674	27.2212	23.1736	29.8236	27.9941	28.3807	30.012	31.1404	30.1105	31.1864	30.3944	161	1	0,999	11	531	364	531	tr|A0A1S3Z6C5|A0A1S3Z6C5_TOBAC	A0A1S3Z6C5	A0A1S3Z6C5_TOBAC	LOC107783486	Nicotiana tabacum	4:Protein predicted	HMG-Y-related protein A-like
675	28.4894	29.9565	28.7497	29.2423	28.9743	28.7208	24.3546	29.6851	25.6238	28.9421	454	1	0,999	21	985	455	985	tr|A0A1S3Z6E6|A0A1S3Z6E6_TOBAC	A0A1S3Z6E6	A0A1S3Z6E6_TOBAC	LOC107783503	Nicotiana tabacum	3:Protein inferred from homology	V-type proton ATPase subunit H
676	27.7796	29.4027	28.4789	28.6351	28.6599	28.816	26.9095	28.8735	26.9701	29.1683	563	1	0,999	24	1067	169	1364	tr|A0A1S3Z6G0|A0A1S3Z6G0_TOBAC	A0A1S3Z6G0	A0A1S3Z6G0_TOBAC	LOC107783505	Nicotiana tabacum	3:Protein inferred from homology	Pyruvate kinase
677	28.0433	23.6264	29.3494	27.9368	28.8225	28.8471	30.3013	29.0364	30.4878	29.0801	137	1	0,999	7	427	142	427	tr|A0A1S3Z6L4|A0A1S3Z6L4_TOBAC	A0A1S3Z6L4	A0A1S3Z6L4_TOBAC	LOC107783554	Nicotiana tabacum	4:Protein predicted	Protein FAM32A-like
678	30.4361	31.0063	30.734	31.0286	30.602	30.5359	29.169	30.9161	29.9686	30.7366	338	1	0,999	13	1351	1	1351	tr|A0A1S3Z6N8|A0A1S3Z6N8_TOBAC	A0A1S3Z6N8	A0A1S3Z6N8_TOBAC	LOC107783576	Nicotiana tabacum	3:Protein inferred from homology	Succinate--CoA ligase [ADP-forming] subunit alpha, mitochondrial
679	27.6472	27.9795	28.9913	29.2901	28.0274	28.2689	28.7254	28.9096	28.1987	28.9978	460	1	0,999	12	640	168	640	tr|A0A1S3Z6P5|A0A1S3Z6P5_TOBAC	A0A1S3Z6P5	A0A1S3Z6P5_TOBAC	LOC107783662	Nicotiana tabacum	4:Protein predicted	G3BP-like protein
680	33.7631	32.8323	34.8415	33.4527	34.233	33.7449	34.0774	33.5896	34.0687	34.3503	367	1	0,999	16	3025	660	3025	tr|A0A1S3Z6X4|A0A1S3Z6X4_TOBAC	A0A1S3Z6X4	A0A1S3Z6X4_TOBAC	LOC107783652	Nicotiana tabacum	3:Protein inferred from homology	Ubiquitin receptor RAD23
681	27.2885	26.0337	28.8265	27.4716	28.3963	28.8862	28.8765	28.2006	29.2614	27.9475	216	1	0,999	3	102	102	102	tr|A0A1S3Z6Z1|A0A1S3Z6Z1_TOBAC	A0A1S3Z6Z1	A0A1S3Z6Z1_TOBAC	LOC107783679	Nicotiana tabacum	4:Protein predicted	Uncharacterized protein LOC107783679
682	29.7528	29.3867	31.2558	29.9838	30.417	30.9136	29.874	29.1145	30.5185	30.3266	395	1	0,999	16	532	532	2897	tr|A0A1S3Z729|A0A1S3Z729_TOBAC	A0A1S3Z729	A0A1S3Z729_TOBAC	LOC107783697	Nicotiana tabacum	3:Protein inferred from homology	Ubiquitin receptor RAD23
683	27.2929	26.958	29.3568	28.0262	28.2467	27.8663	28.5103	28.6562	29.2731	28.7573	359	1	0,999	20	203	0	2286	tr|A0A1S3Z744|A0A1S3Z744_TOBAC	A0A1S3Z744	A0A1S3Z744_TOBAC	LOC107783791	Nicotiana tabacum	3:Protein inferred from homology	protein disulfide-isomerase
684	27.2882	29.9149	29.5202	27.9423	28.4682	28.1509	24.4979	28.5857	27.9296	28.463	529	1	0,999	25	969	21	969	tr|A0A1S3Z7A0|A0A1S3Z7A0_TOBAC	A0A1S3Z7A0	A0A1S3Z7A0_TOBAC	LOC107783840	Nicotiana tabacum	3:Protein inferred from homology	Argininosuccinate lyase, chloroplastic
685	24.1934	28.9441	28.8739	25.079	27.6697	28.3137	27.3185	27.2296	28.7396	27.8402	145	1	0,999	3	204	0	2004	tr|A0A1S3Z7F9|A0A1S3Z7F9_TOBAC	A0A1S3Z7F9	A0A1S3Z7F9_TOBAC	LOC107783833	Nicotiana tabacum	3:Protein inferred from homology	Histone H2A	tr|A0A1S4ANL3|A0A1S4ANL3_TOBAC
686	28.4692	27.3951	29.9043	28.6141	27.5788	29.672	29.3927	29.2972	30.3965	29.2351	125	1	0,999	10	429	0	429	tr|A0A1S3Z7J1|A0A1S3Z7J1_TOBAC	A0A1S3Z7J1	A0A1S3Z7J1_TOBAC	LOC107783928	Nicotiana tabacum	4:Protein predicted	Non-specific lipid-transfer protein-like 1	tr|A0A1S4AP54|A0A1S4AP54_TOBAC
687	31.7307	31.4289	32.0753	31.7396	31.9663	32.4281	31.3866	32.5108	31.6338	32.4873	464	1	0,999	29	2606	469	2606	tr|A0A1S3Z7W3|A0A1S3Z7W3_TOBAC	A0A1S3Z7W3	A0A1S3Z7W3_TOBAC	LOC107783974	Nicotiana tabacum	4:Protein predicted	La protein 1-like
688	27.6862	27.2114	28.0167	28.4911	27.8781	26.052	27.4058	27.2144	26.7766	26.0907	641	1	0,999	23	569	73	569	tr|A0A1S3Z7Y5|A0A1S3Z7Y5_TOBAC	A0A1S3Z7Y5	A0A1S3Z7Y5_TOBAC	LOC107783950	Nicotiana tabacum	4:Protein predicted	Protein CYPRO4-like
689	26.1284	25.7763	29.1018	27.1311	27.5454	24.9517	26.472	25.8727	28.4461	26.7174	319	1	0,999	10	252	99	252	tr|A0A1S3Z829|A0A1S3Z829_TOBAC	A0A1S3Z829	A0A1S3Z829_TOBAC	LOC107784022	Nicotiana tabacum	3:Protein inferred from homology	Pentatricopeptide repeat-containing protein At4g38150-like
690	30.0435	28.9786	31.0301	30.2539	30.454	30.3024	30.5779	29.9318	30.8086	29.9447	112	1	0,999	9	431	41	431	tr|A0A1S3Z8C6|A0A1S3Z8C6_TOBAC	A0A1S3Z8C6	A0A1S3Z8C6_TOBAC	LOC107784094	Nicotiana tabacum	3:Protein inferred from homology	Uncharacterized protein LOC107784094
691	32.0261	31.215	32.8468	31.8006	32.7079	32.1011	32.4416	31.614	32.1875	32.0721	420	1	0,999	18	1792	268	1792	tr|A0A1S3Z8F4|A0A1S3Z8F4_TOBAC	A0A1S3Z8F4	A0A1S3Z8F4_TOBAC	LOC107784193	Nicotiana tabacum	3:Protein inferred from homology	FAM10 family protein At4g22670-like
692	24.0773	26.4304	27.7698	27.5666	27.4608	27.2401	28.6676	27.7529	28.1049	26.8321	895	1	0,999	28	509	112	509	tr|A0A1S3Z8F9|A0A1S3Z8F9_TOBAC	A0A1S3Z8F9	A0A1S3Z8F9_TOBAC	LOC107784198	Nicotiana tabacum	4:Protein predicted	La-related protein 1A
693	29.6087	27.1126	31.2419	30.4692	30.4942	28.1044	29.7333	28.2334	30.0825	28.7637	589	1	0,999	42	1052	697	1840	tr|A0A1S3Z8N5|A0A1S3Z8N5_TOBAC	A0A1S3Z8N5	A0A1S3Z8N5_TOBAC	LOC107784191	Nicotiana tabacum	4:Protein predicted	Hsp70-Hsp90 organizing protein 3-like
694	30.7535	29.8557	32.1742	30.854	31.1348	29.5877	30.8792	30.811	31.1757	31.0181	135	1	0,999	10	976	2	976	tr|A0A1S3Z8R6|A0A1S3Z8R6_TOBAC	A0A1S3Z8R6	A0A1S3Z8R6_TOBAC	LOC107784219	Nicotiana tabacum	3:Protein inferred from homology	Glutaredoxin-C4-like
695	27.4977	27.7132	28.2823	26.501	24.6835	27.6951	25.7227	28.3273	26.2859	26.6202	854	1	0,999	54	812	664	5351	tr|A0A1S3Z8Y2|A0A1S3Z8Y2_TOBAC	A0A1S3Z8Y2	A0A1S3Z8Y2_TOBAC	LOC107784103	Nicotiana tabacum	4:Protein predicted	Heat shock 70 kDa protein 15-like
696	30.1439	31.0796	30.1695	30.2508	30.0534	30.6885	27.9848	30.7287	29.1623	30.6554	405	1	0,999	16	1467	363	1467	tr|A0A1S3Z8Z5|A0A1S3Z8Z5_TOBAC	A0A1S3Z8Z5	A0A1S3Z8Z5_TOBAC	LOC107784121	Nicotiana tabacum	3:Protein inferred from homology	3-isopropylmalate dehydrogenase
697	28.0194	27.0308	29.3545	28.5171	28.8173	29.2395	28.5921	28.9996	29.9092	28.3377	927	1	0,999	20	793	22	793	tr|A0A1S3Z926|A0A1S3Z926_TOBAC	A0A1S3Z926	A0A1S3Z926_TOBAC	LOC107784283	Nicotiana tabacum	4:Protein predicted	Clathrin interactor EPSIN 2-like
698	27.4199	27.8888	28.7652	25.7889	28.4433	27.3152	28.6047	28.6366	29.7287	28.2833	149	1	0,999	14	318	318	1593	tr|A0A1S3Z9G2|A0A1S3Z9G2_TOBAC	A0A1S3Z9G2	A0A1S3Z9G2_TOBAC	LOC107784437	Nicotiana tabacum	1:Experimental evidence at protein level	40S ribosomal protein S17-like
699	29.1263	26.8417	30.2206	28.7963	29.6348	28.0409	29.9271	29.0033	29.8764	29.0456	92	1	0,999	9	296	296	698	tr|A0A1S3Z9L1|A0A1S3Z9L1_TOBAC	A0A1S3Z9L1	A0A1S3Z9L1_TOBAC	LOC107784305	Nicotiana tabacum	3:Protein inferred from homology	Probable prefoldin subunit 4
700	28.0384	25.8697	29.6234	29.5328	28.3759	29.1048	30.0226	28.9898	30.287	29.1658	597	1	0,999	28	703	19	1091	tr|A0A1S3Z9P5|A0A1S3Z9P5_TOBAC	A0A1S3Z9P5	A0A1S3Z9P5_TOBAC	LOC107784325	Nicotiana tabacum	3:Protein inferred from homology	SNW/SKI-interacting protein-like
701	31.7486	31.9554	31.8401	31.8283	32.076	31.4518	30.3181	31.44	30.7624	31.8024	393	1	0,999	20	2036	416	2036	tr|A0A1S3Z9Y3|A0A1S3Z9Y3_TOBAC	A0A1S3Z9Y3	A0A1S3Z9Y3_TOBAC	LOC107784621	Nicotiana tabacum	3:Protein inferred from homology	Elongation factor Ts, mitochondrial
702	24.6862	19.3738	26.4252	26.494	27.9634	26.4615	27.7377	26.4691	21.7811	26.043	1480	1	0,999	32	96	96	513	tr|A0A1S3Z9Y8|A0A1S3Z9Y8_TOBAC	A0A1S3Z9Y8	A0A1S3Z9Y8_TOBAC	LOC107784627	Nicotiana tabacum	3:Protein inferred from homology	Translocase of chloroplast 159, chloroplastic-like
703	31.6596	31.2752	32.1247	31.4161	31.8697	32.2167	31.1165	31.4457	31.2888	31.5579	296	1	0,999	10	1581	1236	1581	tr|A0A1S3Z9Z2|A0A1S3Z9Z2_TOBAC	A0A1S3Z9Z2	A0A1S3Z9Z2_TOBAC	LOC107784565	Nicotiana tabacum	3:Protein inferred from homology	Histone H1-like
704	30.9489	29.1131	31.976	30.9704	31.2373	31.5751	31.4018	31.2348	31.5318	31.4884	147	0,9998	0,999	15	623	110	1687	tr|A0A1S3ZA96|A0A1S3ZA96_TOBAC	A0A1S3ZA96	A0A1S3ZA96_TOBAC	LOC107784692	Nicotiana tabacum	4:Protein predicted	Probable calcium-binding protein CML13
705	33.1244	33.3265	33.2355	32.8889	32.9467	33.2074	31.3795	33.2045	31.6303	33.2545	328	1	0,999	24	3891	115	3891	tr|A0A1S3ZAB7|A0A1S3ZAB7_TOBAC	A0A1S3ZAB7	A0A1S3ZAB7_TOBAC	LOC107784677	Nicotiana tabacum	3:Protein inferred from homology	Guanine nucleotide-binding protein subunit beta-like protein
706	28.9644	28.6805	30.135	29.3762	29.7095	29.6348	30.0491	29.885	29.8449	29.8513	950	1	0,999	42	1541	92	1541	tr|A0A1S3ZAC5|A0A1S3ZAC5_TOBAC	A0A1S3ZAC5	A0A1S3ZAC5_TOBAC	LOC107784667	Nicotiana tabacum	4:Protein predicted	Villin-3-like
707	28.3684	26.0812	30.6125	28.8178	29.1882	29.3189	29.926	28.8232	29.7709	28.7782	304	1	0,999	17	699	127	885	tr|A0A1S3ZAD5|A0A1S3ZAD5_TOBAC	A0A1S3ZAD5	A0A1S3ZAD5_TOBAC	LOC107784723	Nicotiana tabacum	4:Protein predicted	Plant UBX domain-containing protein 4-like
708	27.8599	26.2674	29.2825	28.6995	28.5401	28.9909	29.4795	28.6176	29.6047	28.9053	240	1	0,999	8	346	2	346	tr|A0A1S3ZAD8|A0A1S3ZAD8_TOBAC	A0A1S3ZAD8	A0A1S3ZAD8_TOBAC	LOC107784555	Nicotiana tabacum	4:Protein predicted	CBS domain-containing protein CBSX1, chloroplastic-like
709	25.1162	24.4445	28.5042	28.2454	27.7183	27.3796	26.6024	28.2869	28.4571	28.8009	221	1	0,999	12	339	0	339	tr|A0A1S3ZAF7|A0A1S3ZAF7_TOBAC	A0A1S3ZAF7	A0A1S3ZAF7_TOBAC	LOC107784690	Nicotiana tabacum	4:Protein predicted	Cysteine and histidine-rich domain-containing protein RAR1-like
710	27.8242	28.0035	26.9513	28.3275	28.0165	28.2077	27.1195	28.3574	27.7988	27.3954	506	1	0,999	26	817	317	817	tr|A0A1S3ZAR1|A0A1S3ZAR1_TOBAC	A0A1S3ZAR1	A0A1S3ZAR1_TOBAC	LOC107784773	Nicotiana tabacum	4:Protein predicted	Uncharacterized protein LOC107784773
711	30.5386	30.6299	32.4105	31.6009	31.6491	31.7668	31.1382	31.7733	31.7494	32.2068	232	1	0,999	13	1202	3	1202	tr|A0A1S3ZAT0|A0A1S3ZAT0_TOBAC	A0A1S3ZAT0	A0A1S3ZAT0_TOBAC	LOC107784785	Nicotiana tabacum	3:Protein inferred from homology	Glutathione peroxidase
712	31.6464	31.3218	33.5885	32.8367	32.2516	33.3233	31.1962	33.1144	32.7752	33.4441	165	1	0,999	17	1448	972	3740	tr|A0A1S3ZAU1|A0A1S3ZAU1_TOBAC	A0A1S3ZAU1	A0A1S3ZAU1_TOBAC	LOC107784861	Nicotiana tabacum	4:Protein predicted	Glycine-rich RNA-binding protein-like
713	31.8116	31.2091	29.0625	28.5352	30.6799	27.9447	30.1166	28.0251	29.5875	28.471	1285	1	0,999	51	871	161	871	tr|A0A1S3ZAU8|A0A1S3ZAU8_TOBAC	A0A1S3ZAU8	A0A1S3ZAU8_TOBAC	LOC107784707	Nicotiana tabacum	3:Protein inferred from homology	RNA helicase
714	29.849	29.7971	28.7313	29.2288	29.8976	27.2193	26.9635	28.8751	26.9931	28.7587	798	1	0,999	42	1353	60	2645	tr|A0A1S3ZAW0|A0A1S3ZAW0_TOBAC	A0A1S3ZAW0	A0A1S3ZAW0_TOBAC	LOC107784815	Nicotiana tabacum	3:Protein inferred from homology	Heat shock protein 90-5, chloroplastic-like
715	27.8713	27.5949	27.4815	28.0915	27.9549	28.7106	29.5207	29.8097	29.317	28.548	3382	1	0,999	114	2155	398	2155	tr|A0A1S3ZBD5|A0A1S3ZBD5_TOBAC	A0A1S3ZBD5	A0A1S3ZBD5_TOBAC	LOC107785026	Nicotiana tabacum	3:Protein inferred from homology	HECT-type E3 ubiquitin transferase
716	30.7444	30.9621	30.7009	30.9386	30.8072	30.7537	27.9409	31.1921	28.7827	30.7375	491	1	0,999	30	1799	20	1799	tr|A0A1S3ZBD7|A0A1S3ZBD7_TOBAC	A0A1S3ZBD7	A0A1S3ZBD7_TOBAC	LOC107784999	Nicotiana tabacum	3:Protein inferred from homology	argininosuccinate synthase
717	29.0812	29.3823	29.3594	29.4354	29.1857	29.4979	24.4416	29.775	28.2383	29.6604	599	1	0,999	31	1584	177	2659	tr|A0A1S3ZBJ0|A0A1S3ZBJ0_TOBAC	A0A1S3ZBJ0	A0A1S3ZBJ0_TOBAC	LOC107785065	Nicotiana tabacum	3:Protein inferred from homology	D-3-phosphoglycerate dehydrogenase
718	29.942	30.1337	30.5648	30.477	30.1048	30.7338	29.0607	30.1065	30.3929	30.969	350	1	0,999	22	1227	779	1227	tr|A0A1S3ZBM0|A0A1S3ZBM0_TOBAC	A0A1S3ZBM0	A0A1S3ZBM0_TOBAC	LOC107784939	Nicotiana tabacum	3:Protein inferred from homology	Activator of 90 kDa heat shock protein ATPase homolog
719	28.2202	28.9614	29.0759	28.2027	29.0548	28.7186	26.985	28.7827	27.846	29.1795	291	1	0,999	16	990	116	990	tr|A0A1S3ZBQ8|A0A1S3ZBQ8_TOBAC	A0A1S3ZBQ8	A0A1S3ZBQ8_TOBAC	LOC107785121	Nicotiana tabacum	3:Protein inferred from homology	Coatomer subunit epsilon
720	30.6527	31.1248	30.6123	30.9021	30.827	30.7606	29.2726	30.6681	30.0224	30.7468	400	1	0,999	27	1810	79	1944	tr|A0A1S3ZBT5|A0A1S3ZBT5_TOBAC	A0A1S3ZBT5	A0A1S3ZBT5_TOBAC	LOC107785094	Nicotiana tabacum	3:Protein inferred from homology	26S protease regulatory subunit S10B homolog B-like
721	27.7785	26.2574	28.5773	27.6454	28.0583	28.0227	28.6024	27.8721	23.5281	28.0554	371	1	0,999	12	251	132	1080	tr|A0A1S3ZBV2|A0A1S3ZBV2_TOBAC	A0A1S3ZBV2	A0A1S3ZBV2_TOBAC	LOC107785012	Nicotiana tabacum	3:Protein inferred from homology	Ubiquitin receptor RAD23
722	26.1988	26.8097	29.3273	27.8192	28.0544	28.5744	27.2141	28.6319	29.27	28.3667	223	1	0,999	10	442	0	1819	tr|A0A1S3ZBX2|A0A1S3ZBX2_TOBAC	A0A1S3ZBX2	A0A1S3ZBX2_TOBAC	LOC107785174	Nicotiana tabacum	3:Protein inferred from homology	Co-chaperone protein p23	tr|A0A1S3ZC30|A0A1S3ZC30_TOBAC
723	29.0076	26.3587	29.6346	28.7439	29.6627	28.5878	29.8357	27.5785	29.1882	28.8876	472	1	0,999	18	429	66	429	tr|A0A1S3ZCC0|A0A1S3ZCC0_TOBAC	A0A1S3ZCC0	A0A1S3ZCC0_TOBAC	LOC107785335	Nicotiana tabacum	4:Protein predicted	Extensin-like
724	27.5843	27.0303	28.5965	28.4154	28.0865	27.0467	28.5627	28.3946	27.9712	28.5253	283	1	0,999	7	322	0	322	tr|A0A1S3ZCF4|A0A1S3ZCF4_TOBAC	A0A1S3ZCF4	A0A1S3ZCF4_TOBAC	LOC107785187	Nicotiana tabacum	4:Protein predicted	RanBP2-type zinc finger protein At1g67325-like	tr|A0A1S4D063|A0A1S4D063_TOBAC
725	26.9467	28.8659	27.0777	23.8131	28.1074	25.5498	27.5078	26.9783	28.1663	27.4527	261	1	0,999	22	340	130	3835	tr|A0A1S3ZCU3|A0A1S3ZCU3_TOBAC	A0A1S3ZCU3	A0A1S3ZCU3_TOBAC	LOC107785466	Nicotiana tabacum	3:Protein inferred from homology	Small ribosomal subunit protein eS1
726	26.9677	21.6897	29.1025	27.7408	27.9649	28.4498	29.0757	28.1052	29.3016	28.8264	257	1	0,999	11	307	32	307	tr|A0A1S3ZCU9|A0A1S3ZCU9_TOBAC	A0A1S3ZCU9	A0A1S3ZCU9_TOBAC	LOC107785437	Nicotiana tabacum	3:Protein inferred from homology	Elongation factor P-like
727	30.9698	30.1408	32.7816	31.5415	31.7736	31.863	31.5852	31.4248	31.6844	31.2384	162	1	0,999	8	695	0	695	tr|A0A1S3ZCV0|A0A1S3ZCV0_TOBAC	A0A1S3ZCV0	A0A1S3ZCV0_TOBAC	LOC107785297	Nicotiana tabacum	4:Protein predicted	28 kDa heat- and acid-stable phosphoprotein-like
728	27.7377	26.1272	29.4104	28.5982	28.8826	27.1166	28.7354	26.8751	29.3976	28.7081	204	1	0,999	7	367	0	367	tr|A0A1S3ZD33|A0A1S3ZD33_TOBAC	A0A1S3ZD33	A0A1S3ZD33_TOBAC	LOC107785503	Nicotiana tabacum	3:Protein inferred from homology	Adrenodoxin-like protein 2, mitochondrial	tr|A0A1S4AGD4|A0A1S4AGD4_TOBAC, tr|A0A1S4AGF7|A0A1S4AGF7_TOBAC, tr|A0A1S4AGJ0|A0A1S4AGJ0_TOBAC, tr|A0A1S4AGL7|A0A1S4AGL7_TOBAC, tr|A0A1S4AH57|A0A1S4AH57_TOBAC
729	26.8722	26.6662	25.9099	26.9283	27.0358	25.5853	24.5504	25.9773	26.5247	25.3226	312	0,9998	0,999	11	390	0	508	tr|A0A1S3ZD49|A0A1S3ZD49_TOBAC	A0A1S3ZD49	A0A1S3ZD49_TOBAC	LOC107785560	Nicotiana tabacum	3:Protein inferred from homology	Serine/threonine-protein phosphatase
730	29.4682	28.6006	30.8745	29.8368	30.1593	30.2039	30.2681	29.5668	30.3457	30.1808	74	1	0,999	3	642	642	642	tr|A0A1S3ZDC4|A0A1S3ZDC4_TOBAC	A0A1S3ZDC4	A0A1S3ZDC4_TOBAC	LOC107785623	Nicotiana tabacum	3:Protein inferred from homology	26S proteasome complex subunit SEM1
731	30.4615	30.281	31.9368	30.2842	30.9297	32.2704	29.5954	31.0991	30.9452	30.6663	205	1	0,999	9	712	0	712	tr|A0A1S3ZDD8|A0A1S3ZDD8_TOBAC	A0A1S3ZDD8	A0A1S3ZDD8_TOBAC	LOC107785532	Nicotiana tabacum	3:Protein inferred from homology	Histone H1-like isoform X1	tr|A5A393|A5A393_TOBAC
732	29.4349	28.8137	30.7333	29.5966	30.3548	29.9132	30.4054	30.0722	30.1166	30.7544	511	1	0,999	22	1248	21	1323	tr|A0A1S3ZDG9|A0A1S3ZDG9_TOBAC	A0A1S3ZDG9	A0A1S3ZDG9_TOBAC	LOC107785621	Nicotiana tabacum	4:Protein predicted	Flowering locus K homology domain-like
733	33.1385	33.393	32.8653	32.8637	33.0258	33.761	32.1812	33.636	32.6302	33.6666	741	1	0,999	36	4581	446	4581	tr|A0A1S3ZDI1|A0A1S3ZDI1_TOBAC	A0A1S3ZDI1	A0A1S3ZDI1_TOBAC	LOC107785488	Nicotiana tabacum	3:Protein inferred from homology	transketolase
734	28.0304	28.4017	28.4644	27.8096	28.5383	28.0408	22.8254	28.09	27.8548	28.2379	284	1	0,999	22	434	0	1493	tr|A0A1S3ZDJ5|A0A1S3ZDJ5_TOBAC	A0A1S3ZDJ5	A0A1S3ZDJ5_TOBAC	LOC107785510	Nicotiana tabacum	3:Protein inferred from homology	Basic leucine zipper and W2 domain-containing protein 2-like
735	27.3065	25.2869	27.3953	27.0941	27.4984	29.1318	29.3279	29.3149	29.0909	28.8968	760	1	0,999	48	480	480	3002	tr|A0A1S3ZDU3|A0A1S3ZDU3_TOBAC	A0A1S3ZDU3	A0A1S3ZDU3_TOBAC	LOC107785788	Nicotiana tabacum	3:Protein inferred from homology	acetyl-CoA carboxytransferase
736	27.0351	25.6861	27.9905	27.3475	27.0076	23.4761	28.0946	27.7324	28.9333	27.1353	259	1	0,999	13	298	56	298	tr|A0A1S3ZDU6|A0A1S3ZDU6_TOBAC	A0A1S3ZDU6	A0A1S3ZDU6_TOBAC	LOC107785756	Nicotiana tabacum	3:Protein inferred from homology	Transcription initiation factor IIF subunit beta-like
737	30.3119	26.8841	31.346	30.8182	31.36	29.5791	31.1008	29.8347	31.1149	30.2293	233	1	0,999	19	891	791	891	tr|A0A1S3ZE10|A0A1S3ZE10_TOBAC	A0A1S3ZE10	A0A1S3ZE10_TOBAC	LOC107785841	Nicotiana tabacum	4:Protein predicted	Neurofilament heavy polypeptide-like
738	26.1473	23.9051	27.3549	26.4647	26.5715	28.3068	28.0426	28.3161	28.7415	27.9074	272	1	0,999	14	256	256	975	tr|A0A1S3ZE56|A0A1S3ZE56_TOBAC	A0A1S3ZE56	A0A1S3ZE56_TOBAC	LOC107785850	Nicotiana tabacum	3:Protein inferred from homology	Replication protein A 32 kDa subunit A-like
739	31.2953	32.0403	31.5758	31.4913	32.0399	31.2321	30.3463	31.6591	30.9788	31.5621	321	1	0,999	14	2110	715	2110	tr|A0A1S3ZEB9|A0A1S3ZEB9_TOBAC	A0A1S3ZEB9	A0A1S3ZEB9_TOBAC	LOC107785919	Nicotiana tabacum	3:Protein inferred from homology	60S acidic ribosomal protein P0
740	29.9727	29.7699	29.1784	29.9578	30.0995	29.1155	27.3513	29.5386	27.9131	29.6303	646	1	0,999	31	1602	122	1849	tr|A0A1S3ZEG5|A0A1S3ZEG5_TOBAC	A0A1S3ZEG5	A0A1S3ZEG5_TOBAC	LOC107785925	Nicotiana tabacum	4:Protein predicted	DEAD-box ATP-dependent RNA helicase 53-like isoform X1
741	24.0856	21.6236	26.443	26.3739	22.9655	26.138	25.3772	25.4008	26.379	25.5875	630	1	0,999	18	340	0	340	tr|A0A1S3ZEU1|A0A1S3ZEU1_TOBAC	A0A1S3ZEU1	A0A1S3ZEU1_TOBAC	LOC107785908	Nicotiana tabacum	4:Protein predicted	Polyadenylate-binding protein-interacting protein 3-like isoform X1	tr|A0A1S3ZEV3|A0A1S3ZEV3_TOBAC
742	28.9101	29.5017	29.9704	30.1033	29.0914	29.3698	27.9995	28.5171	28.6627	28.7243	122	0,9995	0,999	5	356	0	356	tr|A0A1S3ZEX6|A0A1S3ZEX6_TOBAC	A0A1S3ZEX6	A0A1S3ZEX6_TOBAC	LOC107785982	Nicotiana tabacum	3:Protein inferred from homology	Uncharacterized protein LOC107785982	tr|A0A1S3ZF45|A0A1S3ZF45_TOBAC, tr|A0A1S3ZXS9|A0A1S3ZXS9_TOBAC
743	29.0708	28.3541	29.6623	29.0368	29.8288	29.1482	29.3939	29.3831	29.2095	30.1745	437	1	0,999	13	1003	195	1003	tr|A0A1S3ZEZ0|A0A1S3ZEZ0_TOBAC	A0A1S3ZEZ0	A0A1S3ZEZ0_TOBAC	LOC107786080	Nicotiana tabacum	4:Protein predicted	Uncharacterized protein LOC107786080
744	31.4762	31.6515	31.49	31.2115	31.3795	30.6902	28.7715	31.2404	29.6905	31.1614	1014	1	0,999	64	3488	0	3488	tr|A0A1S3ZF10|A0A1S3ZF10_TOBAC	A0A1S3ZF10	A0A1S3ZF10_TOBAC	LOC107785958	Nicotiana tabacum	4:Protein predicted	Protein TIC110, chloroplastic-like isoform X1	tr|A0A1S3ZF21|A0A1S3ZF21_TOBAC
745	22.9846	21.3308	28.187	26.6613	26.9594	27.1788	26.9239	26.5364	28.3329	27.2648	413	1	0,999	22	207	207	1632	tr|A0A1S3ZF92|A0A1S3ZF92_TOBAC	A0A1S3ZF92	A0A1S3ZF92_TOBAC	LOC107786172	Nicotiana tabacum	4:Protein predicted	UBX domain-containing protein 1-like
746	30.4442	29.5229	31.8803	30.837	31.4562	31.2873	31.1175	30.7652	31.0927	31.1602	192	1	0,999	7	1367	277	1367	tr|A0A1S3ZFD3|A0A1S3ZFD3_TOBAC	A0A1S3ZFD3	A0A1S3ZFD3_TOBAC	LOC107786219	Nicotiana tabacum	4:Protein predicted	MFP1 attachment factor 1-like
747	25.8653	20.3338	26.3536	26.4842	25.8328	26.5171	27.6616	27.5772	27.5308	26.8173	947	1	0,999	24	185	0	247	tr|A0A1S3ZFF0|A0A1S3ZFF0_TOBAC	A0A1S3ZFF0	A0A1S3ZFF0_TOBAC	LOC107786092	Nicotiana tabacum	4:Protein predicted	Protein RRC1-like isoform X1	tr|A0A1S3ZFG2|A0A1S3ZFG2_TOBAC
748	27.9177	26.4194	27.5189	27.1879	27.9951	27.138	26.7509	26.0835	28.9229	27.8248	119	1	0,999	6	302	29	302	tr|A0A1S3ZFJ5|A0A1S3ZFJ5_TOBAC	A0A1S3ZFJ5	A0A1S3ZFJ5_TOBAC	LOC107786278	Nicotiana tabacum	3:Protein inferred from homology	NADH dehydrogenase [ubiquinone] 1 beta subcomplex subunit 9
749	31.0982	31.325	30.2004	31.1168	31.4299	30.784	29.2927	30.8655	29.4557	29.7354	229	1	0,999	24	720	174	2139	tr|A0A1S3ZFM5|A0A1S3ZFM5_TOBAC	A0A1S3ZFM5	A0A1S3ZFM5_TOBAC	LOC107786144	Nicotiana tabacum	3:Protein inferred from homology	60S ribosomal protein L6-like
750	27.6318	27.1679	28.3886	27.8906	27.7574	27.805	27.611	27.7493	27.9956	28.2186	193	1	0,999	10	87	87	1090	tr|A0A1S3ZFS3|A0A1S3ZFS3_TOBAC	A0A1S3ZFS3	A0A1S3ZFS3_TOBAC	LOC107786362	Nicotiana tabacum	3:Protein inferred from homology	Glutaredoxin-dependent peroxiredoxin
751	27.8279	28.2686	29.2892	28.5078	29.1109	29.1485	29.3172	28.0477	29.6985	29.0506	317	1	0,999	14	545	62	545	tr|A0A1S3ZG07|A0A1S3ZG07_TOBAC	A0A1S3ZG07	A0A1S3ZG07_TOBAC	LOC107786277	Nicotiana tabacum	4:Protein predicted	Ubiquitin fusion degradation protein 1 homolog
752	26.3302	26.4484	27.604	27.0582	26.9089	28.1873	28.7767	28.424	28.2874	29.0225	383	1	0,999	16	589	0	589	tr|A0A1S3ZG85|A0A1S3ZG85_TOBAC	A0A1S3ZG85	A0A1S3ZG85_TOBAC	LOC107786353	Nicotiana tabacum	4:Protein predicted	Zinc finger CCCH domain-containing protein 11-like isoform X1	tr|A0A1S3ZGA1|A0A1S3ZGA1_TOBAC
753	31.2453	31.3212	30.874	31.1517	31.0428	30.7134	27.985	30.5597	28.7186	30.8635	326	1	0,999	20	1408	105	1408	tr|A0A1S3ZGF1|A0A1S3ZGF1_TOBAC	A0A1S3ZGF1	A0A1S3ZGF1_TOBAC	LOC107786562	Nicotiana tabacum	3:Protein inferred from homology	Eukaryotic translation initiation factor 3 subunit I
754	30.3162	30.8302	30.3572	30.43	30.6415	30.1137	27.8445	29.8889	29.3096	30.1999	549	1	0,999	33	2009	133	2009	tr|A0A1S3ZGF8|A0A1S3ZGF8_TOBAC	A0A1S3ZGF8	A0A1S3ZGF8_TOBAC	LOC107786410	Nicotiana tabacum	3:Protein inferred from homology	Delta-1-pyrroline-5-carboxylate dehydrogenase 12A1, mitochondrial-like
755	30.1237	28.3787	31.0677	30.3401	30.3114	30.9478	31.0315	30.8741	31.5231	30.7878	262	1	0,999	14	933	100	933	tr|A0A1S3ZGM5|A0A1S3ZGM5_TOBAC	A0A1S3ZGM5	A0A1S3ZGM5_TOBAC	LOC107786609	Nicotiana tabacum	3:Protein inferred from homology	Protein FLX-like 3
756	31.1447	30.6859	31.3958	31.1637	31.2918	31.883	30.2587	31.8177	30.9877	31.7428	390	1	0,999	28	1830	105	3591	tr|A0A1S3ZGP8|A0A1S3ZGP8_TOBAC	A0A1S3ZGP8	A0A1S3ZGP8_TOBAC	LOC107786628	Nicotiana tabacum	3:Protein inferred from homology	S-adenosylmethionine synthase
757	27.3476	26.0691	29.0292	27.925	28.407	27.1459	27.1966	28.0018	28.6014	28.732	169	1	0,999	10	330	82	330	tr|A0A1S3ZGY1|A0A1S3ZGY1_TOBAC	A0A1S3ZGY1	A0A1S3ZGY1_TOBAC	LOC107786585	Nicotiana tabacum	3:Protein inferred from homology	RNA polymerase II transcriptional coactivator KELP-like
758	31.5402	31.7376	32.3947	31.5939	31.86	32.0395	30.4979	32.145	31.6124	32.3699	420	1	0,999	22	2399	199	2399	tr|A0A1S3ZH40|A0A1S3ZH40_TOBAC	A0A1S3ZH40	A0A1S3ZH40_TOBAC	LOC107786633	Nicotiana tabacum	4:Protein predicted	UBP1-associated protein 2C-like
759	26.8063	21.964	27.2608	27.3247	26.5493	27.6566	26.1736	26.7782	28.6757	26.7521	310	1	0,999	16	328	45	328	tr|A0A1S3ZH43|A0A1S3ZH43_TOBAC	A0A1S3ZH43	A0A1S3ZH43_TOBAC	LOC107786751	Nicotiana tabacum	3:Protein inferred from homology	Pre-mRNA-splicing factor SYF2
760	28.283	28.4331	28.9804	28.7469	28.6746	28.6844	26.882	28.646	28.3435	29.0508	292	1	0,999	9	403	37	403	tr|A0A1S3ZHA4|A0A1S3ZHA4_TOBAC	A0A1S3ZHA4	A0A1S3ZHA4_TOBAC	LOC107786765	Nicotiana tabacum	3:Protein inferred from homology	Translin-like
761	29.474	29.9625	28.9769	30.0211	29.8841	29.5122	27.7075	29.7371	27.4932	29.7267	1078	1	0,999	53	1865	122	1912	tr|A0A1S3ZHA8|A0A1S3ZHA8_TOBAC	A0A1S3ZHA8	A0A1S3ZHA8_TOBAC	LOC107786830	Nicotiana tabacum	3:Protein inferred from homology	valine--tRNA ligase
762	27.3979	26.7768	29.2604	28.5715	27.6372	27.3163	26.3285	29.4308	28.3455	28.9136	430	1	0,999	12	408	0	408	tr|A0A1S3ZHE5|A0A1S3ZHE5_TOBAC	A0A1S3ZHE5	A0A1S3ZHE5_TOBAC	LOC107786744	Nicotiana tabacum	4:Protein predicted	Polyadenylate-binding protein RBP47-like	tr|O48955|O48955_TOBAC, tr|P93843|P93843_TOBAC
763	30.4279	30.5664	30.0431	30.7125	30.567	30.2375	28.5974	30.4571	29.4106	30.3906	249	1	0,999	17	1231	66	1231	tr|A0A1S3ZHQ7|A0A1S3ZHQ7_TOBAC	A0A1S3ZHQ7	A0A1S3ZHQ7_TOBAC	LOC107786909	Nicotiana tabacum	3:Protein inferred from homology	Proteasome subunit alpha type
764	27.0344	27.0637	26.8105	26.8288	26.6158	27.1296	25.1443	27.85	25.2762	27.012	379	1	0,999	14	257	21	759	tr|A0A1S3ZHV9|A0A1S3ZHV9_TOBAC	A0A1S3ZHV9	A0A1S3ZHV9_TOBAC	LOC107786954	Nicotiana tabacum	3:Protein inferred from homology	ornithine carbamoyltransferase
765	26.7455	27.1116	29.5558	29.1797	28.8061	28.7683	28.9348	28.0229	29.9149	29.2595	105	1	0,999	7	411	144	411	tr|A0A1S3ZHY1|A0A1S3ZHY1_TOBAC	A0A1S3ZHY1	A0A1S3ZHY1_TOBAC	LOC107786875	Nicotiana tabacum	3:Protein inferred from homology	DNA-directed RNA polymerases I and III subunit RPAC2-like
766	28.5773	29.2756	29.179	27.828	29.344	28.9865	29.3196	29.1666	29.7056	29.0694	115	1	0,999	7	798	190	798	tr|A0A1S3ZI05|A0A1S3ZI05_TOBAC	A0A1S3ZI05	A0A1S3ZI05_TOBAC	LOC107787063	Nicotiana tabacum	3:Protein inferred from homology	Macrophage migration inhibitory factor homolog
767	29.8764	29.0577	31.4278	30.0778	30.7675	30.267	30.1164	30.0274	30.462	30.222	310	1	0,999	5	581	23	581	tr|A0A1S3ZI52|A0A1S3ZI52_TOBAC	A0A1S3ZI52	A0A1S3ZI52_TOBAC	LOC107787039	Nicotiana tabacum	4:Protein predicted	Glycine-rich RNA-binding protein 3, mitochondrial-like
768	29.086	28.5125	29.8492	29.538	29.5404	29.0117	28.5048	28.9643	29.0227	29.2744	510	1	0,999	14	423	423	2159	tr|A0A1S3ZID4|A0A1S3ZID4_TOBAC	A0A1S3ZID4	A0A1S3ZID4_TOBAC	LOC107787019	Nicotiana tabacum	4:Protein predicted	Multiple organellar RNA editing factor 8, chloroplastic/mitochondrial-like
769	28.7014	27.8342	30.2722	29.6825	29.2044	28.2533	29.4532	28.2268	30.2367	28.8936	550	1	0,999	18	881	524	881	tr|A0A1S3ZIE4|A0A1S3ZIE4_TOBAC	A0A1S3ZIE4	A0A1S3ZIE4_TOBAC	LOC107787138	Nicotiana tabacum	4:Protein predicted	La-related protein 1C-like
770	33.5597	32.6986	34.7074	33.8778	34.3945	34.705	34.8092	34.1136	34.9082	34.3973	89	1	0,999	12	2442	352	2442	tr|A0A1S3ZIE8|A0A1S3ZIE8_TOBAC	A0A1S3ZIE8	A0A1S3ZIE8_TOBAC	LOC107787145	Nicotiana tabacum	3:Protein inferred from homology	Acyl-CoA-binding protein
771	24.5362	21.5195	27.0942	25.5298	26.6378	27.5412	29.0037	27.6818	28.9958	27.7563	172	1	0,999	9	207	207	247	tr|A0A1S3ZIK3|A0A1S3ZIK3_TOBAC	A0A1S3ZIK3	A0A1S3ZIK3_TOBAC	LOC107787269	Nicotiana tabacum	4:Protein predicted	Uncharacterized protein LOC107787269
772	27.7755	25.1042	28.0404	28.4713	28.7229	28.5337	29.753	28.2539	29.0211	27.9333	873	1	0,999	20	371	36	371	tr|A0A1S3ZIP2|A0A1S3ZIP2_TOBAC	A0A1S3ZIP2	A0A1S3ZIP2_TOBAC	LOC107787198	Nicotiana tabacum	4:Protein predicted	Serine/arginine repetitive matrix protein 1-like
773	30.5761	30.7559	30.5449	30.2728	30.5842	29.8507	29.3126	30.4198	29.8281	30.1378	69	1	0,999	4	611	0	611	tr|A0A1S3ZIU7|A0A1S3ZIU7_TOBAC	A0A1S3ZIU7	A0A1S3ZIU7_TOBAC	LOC107787227	Nicotiana tabacum	3:Protein inferred from homology	60S ribosomal protein L38-like	tr|A0A1S4C4G8|A0A1S4C4G8_TOBAC
774	32.7322	32.0739	33.8118	32.9969	33.3871	32.9921	32.5075	32.6417	32.9141	32.9105	93	1	0,999	10	1313	1112	1313	tr|A0A1S3ZIV3|A0A1S3ZIV3_TOBAC	A0A1S3ZIV3	A0A1S3ZIV3_TOBAC	LOC107787189	Nicotiana tabacum	3:Protein inferred from homology	Mitochondrial import inner membrane translocase subunit
775	28.9042	27.336	29.5329	29.1121	29.1613	28.9475	30.6752	29.343	30.4189	27.9391	548	1	0,999	13	759	298	759	tr|A0A1S3ZJ22|A0A1S3ZJ22_TOBAC	A0A1S3ZJ22	A0A1S3ZJ22_TOBAC	LOC107787309	Nicotiana tabacum	4:Protein predicted	Translation initiation factor IF-2-like
776	26.2201	25.7068	27.9422	27.1144	26.3672	21.021	26.4468	20.546	28.4576	26.4713	363	1	0,999	22	190	190	1840	tr|A0A1S3ZJC9|A0A1S3ZJC9_TOBAC	A0A1S3ZJC9	A0A1S3ZJC9_TOBAC	LOC107787377	Nicotiana tabacum	4:Protein predicted	Plasminogen activator inhibitor 1 RNA-binding protein-like
777	29.3744	30.2758	29.0236	29.5914	29.3108	29.4997	26.3279	29.7343	28.4602	29.6889	309	1	0,999	17	693	238	693	tr|A0A1S3ZJS3|A0A1S3ZJS3_TOBAC	A0A1S3ZJS3	A0A1S3ZJS3_TOBAC	LOC107787405	Nicotiana tabacum	4:Protein predicted	NADP-dependent D-sorbitol-6-phosphate dehydrogenase-like
778	27.5751	25.9796	28.77	27.502	28.3536	27.5435	27.8987	28.166	30.312	29.1095	258	1	0,999	15	287	116	287	tr|A0A1S3ZJT1|A0A1S3ZJT1_TOBAC	A0A1S3ZJT1	A0A1S3ZJT1_TOBAC	LOC107787682	Nicotiana tabacum	4:Protein predicted	J domain-containing protein spf31-like
779	25.4785	23.9421	27.2783	26.5968	26.833	25.9708	29.182	26.9679	28.6101	27.5488	809	1	0,999	38	426	426	969	tr|A0A1S3ZJX2|A0A1S3ZJX2_TOBAC	A0A1S3ZJX2	A0A1S3ZJX2_TOBAC	LOC107787584	Nicotiana tabacum	4:Protein predicted	Uncharacterized protein LOC107787584
780	26.9789	29.5639	28.5396	27.0199	28.8366	28.7151	26.4326	28.3322	28.2138	28.8492	191	1	0,999	9	479	62	1192	tr|A0A1S3ZJX5|A0A1S3ZJX5_TOBAC	A0A1S3ZJX5	A0A1S3ZJX5_TOBAC	LOC107787460	Nicotiana tabacum	3:Protein inferred from homology	40S ribosomal protein S7
781	27.9024	25.3631	28.8349	28.3777	28.3549	27.4537	29.0239	27.438	29.4062	28.6893	192	1	0,999	8	214	169	214	tr|A0A1S3ZK16|A0A1S3ZK16_TOBAC	A0A1S3ZK16	A0A1S3ZK16_TOBAC	LOC107787637	Nicotiana tabacum	3:Protein inferred from homology	Nucleolar protein 16
782	31.4032	31.0398	33.625	32.3156	32.46	32.7238	31.6183	32.3758	32.4731	32.927	229	1	0,999	11	1961	0	1961	tr|A0A1S3ZK20|A0A1S3ZK20_TOBAC	A0A1S3ZK20	A0A1S3ZK20_TOBAC	LOC107787640	Nicotiana tabacum	3:Protein inferred from homology	Co-chaperone protein p23	tr|A0A1S3ZK36|A0A1S3ZK36_TOBAC
783	29.7218	30.2442	29.8057	29.8462	29.8567	30.0647	27.5365	30.3591	28.7826	30.3823	610	1	0,999	23	1770	20	1770	tr|A0A1S3ZK66|A0A1S3ZK66_TOBAC	A0A1S3ZK66	A0A1S3ZK66_TOBAC	LOC107787836	Nicotiana tabacum	3:Protein inferred from homology	dihydroxy-acid dehydratase
784	27.6005	25.6938	29.2926	28.3125	28.3668	28.4083	28.9102	27.6067	29.6834	28.3525	112	1	0,999	12	287	287	868	tr|A0A1S3ZKF7|A0A1S3ZKF7_TOBAC	A0A1S3ZKF7	A0A1S3ZKF7_TOBAC	LOC107787772	Nicotiana tabacum	3:Protein inferred from homology	Protein SPIRAL1-like 1
785	32.6405	33.0732	32.5519	32.556	32.5134	32.613	31.1609	32.9603	31.5656	32.6483	394	1	0,999	31	3383	150	3383	tr|A0A1S3ZKM9|A0A1S3ZKM9_TOBAC	A0A1S3ZKM9	A0A1S3ZKM9_TOBAC	LOC107787974	Nicotiana tabacum	3:Protein inferred from homology	Obg-like ATPase 1
786	22.0787	19.6433	24.4434	25.5456	28.1287	26.6952	26.1994	25.3305	25.4593	26.4014	324	1	0,999	11	219	97	219	tr|A0A1S3ZKS4|A0A1S3ZKS4_TOBAC	A0A1S3ZKS4	A0A1S3ZKS4_TOBAC	LOC107788015	Nicotiana tabacum	4:Protein predicted	Methyl-CpG-binding domain-containing protein 2-like
787	27.4636	27.3101	25.0141	26.2444	26.942	25.5373	27.2257	26.1419	26.9529	25.8326	497	1	0,999	19	416	19	709	tr|A0A1S3ZKW0|A0A1S3ZKW0_TOBAC	A0A1S3ZKW0	A0A1S3ZKW0_TOBAC	LOC107787915	Nicotiana tabacum	3:Protein inferred from homology	Phosphotransferase
788	27.9545	28.233	28.663	28.5195	28.4953	29.137	27.242	29.7976	29.5814	30.0266	296	1	0,999	15	607	54	607	tr|A0A1S3ZKX5|A0A1S3ZKX5_TOBAC	A0A1S3ZKX5	A0A1S3ZKX5_TOBAC	LOC107787906	Nicotiana tabacum	3:Protein inferred from homology	uracil phosphoribosyltransferase
789	27.0461	27.8244	28.1248	28.0425	26.9308	29.9305	27.8266	29.8656	29.7218	29.0833	215	1	0,999	12	647	306	647	tr|A0A1S3ZKZ1|A0A1S3ZKZ1_TOBAC	A0A1S3ZKZ1	A0A1S3ZKZ1_TOBAC	LOC107788074	Nicotiana tabacum	3:Protein inferred from homology	Coiled-coil domain-containing protein 25
790	33.4884	33.948	33.6079	33.4129	33.6527	33.9089	32.6398	34.0703	32.9823	34.1102	401	1	0,999	32	5867	107	5867	tr|A0A1S3ZKZ4|A0A1S3ZKZ4_TOBAC	A0A1S3ZKZ4	A0A1S3ZKZ4_TOBAC	LOC107787830	Nicotiana tabacum	3:Protein inferred from homology	Phosphoglycerate kinase
791	32.462	32.8117	32.4445	32.3364	32.2508	32.1422	30.2254	32.3143	31.184	32.407	599	1	0,999	30	3598	95	3598	tr|A0A1S3ZL41|A0A1S3ZL41_TOBAC	A0A1S3ZL41	A0A1S3ZL41_TOBAC	LOC107787868	Nicotiana tabacum	3:Protein inferred from homology	D-3-phosphoglycerate dehydrogenase
792	30.1554	30.6594	30.3864	29.2148	30.5622	29.8894	28.9141	30.5105	29.4387	29.9907	285	1	0,999	14	1211	288	1211	tr|A0A1S3ZLB1|A0A1S3ZLB1_TOBAC	A0A1S3ZLB1	A0A1S3ZLB1_TOBAC	LOC107787937	Nicotiana tabacum	3:Protein inferred from homology	Eukaryotic translation initiation factor 3 subunit F
793	31.5599	31.5432	32.4311	31.0085	31.6549	31.6899	31.1387	32.0991	31.4632	32.4323	268	1	0,999	13	1586	7	1586	tr|A0A1S3ZLD2|A0A1S3ZLD2_TOBAC	A0A1S3ZLD2	A0A1S3ZLD2_TOBAC	LOC107787989	Nicotiana tabacum	3:Protein inferred from homology	thioredoxin-dependent peroxiredoxin
794	24.0248	24.3255	28.2266	27.9561	25.9876	27.9431	28.4805	27.7399	28.2799	28.6015	183	1	0,999	6	217	80	217	tr|A0A1S3ZLS3|A0A1S3ZLS3_TOBAC	A0A1S3ZLS3	A0A1S3ZLS3_TOBAC	LOC107788175	Nicotiana tabacum	3:Protein inferred from homology	Prefoldin subunit 3
795	30.5926	30.73	30.4	30.4399	30.5992	30.9454	29.8397	30.6436	30.4578	30.7344	540	1	0,999	30	2079	655	2079	tr|A0A1S3ZLY0|A0A1S3ZLY0_TOBAC	A0A1S3ZLY0	A0A1S3ZLY0_TOBAC	LOC107788125	Nicotiana tabacum	3:Protein inferred from homology	Acetyltransferase component of pyruvate dehydrogenase complex
796	29.2841	26.0238	32.2092	29.2835	29.5214	30.4116	30.3637	31.0189	30.8227	31.1934	106	1	0,999	7	664	88	664	tr|A0A1S3ZM25|A0A1S3ZM25_TOBAC	A0A1S3ZM25	A0A1S3ZM25_TOBAC	LOC107788254	Nicotiana tabacum	3:Protein inferred from homology	Small ubiquitin-related modifier
797	32.1178	31.6804	33.5503	33.1173	33.2388	33.5434	33.428	33.0336	33.5679	33.5483	131	1	0,999	6	1064	0	1064	tr|A0A1S3ZMD4|A0A1S3ZMD4_TOBAC	A0A1S3ZMD4	A0A1S3ZMD4_TOBAC	LOC107788261	Nicotiana tabacum	3:Protein inferred from homology	Acyl carrier protein	tr|A0A1S4AIT0|A0A1S4AIT0_TOBAC
798	29.1867	29.0215	28.8448	28.5085	29.0374	28.7512	27.8984	29.0445	28.0343	29.0833	377	1	0,999	24	296	0	4216	tr|A0A1S3ZMG8|A0A1S3ZMG8_TOBAC	A0A1S3ZMG8	A0A1S3ZMG8_TOBAC	LOC107788291	Nicotiana tabacum	3:Protein inferred from homology	Actin-97-like	tr|A0A1S4AE13|A0A1S4AE13_TOBAC
799	30.429	30.7758	30.4472	30.6051	30.5615	30.639	29.2588	30.1612	29.5402	30.4246	417	1	0,999	22	863	0	3103	tr|A0A1S3ZML9|A0A1S3ZML9_TOBAC	A0A1S3ZML9	A0A1S3ZML9_TOBAC	LOC107788457	Nicotiana tabacum	4:Protein predicted	Elongation factor 1-gamma 2-like isoform X1
800	33.1055	31.9741	34.4704	33.4532	33.9044	33.7351	33.2868	33.3308	33.1635	33.8184	257	1	0,999	14	1911	974	1911	tr|A0A1S3ZMN5|A0A1S3ZMN5_TOBAC	A0A1S3ZMN5	A0A1S3ZMN5_TOBAC	LOC107788385	Nicotiana tabacum	4:Protein predicted	Uncharacterized protein At2g39795, mitochondrial-like
801	30.7682	32.2517	32.3894	31.1251	31.617	30.9659	30.11	31.7033	30.8325	31.609	450	1	0,999	24	1846	278	5230	tr|A0A1S3ZMU7|A0A1S3ZMU7_TOBAC	A0A1S3ZMU7	A0A1S3ZMU7_TOBAC	LOC107788415	Nicotiana tabacum	3:Protein inferred from homology	Tubulin alpha chain
802	29.6192	29.6559	30.3982	30.0118	29.7319	30.5933	29.787	30.8153	30.9356	30.6518	409	1	0,999	12	1177	181	1177	tr|A0A1S3ZN37|A0A1S3ZN37_TOBAC	A0A1S3ZN37	A0A1S3ZN37_TOBAC	LOC107788614	Nicotiana tabacum	4:Protein predicted	Polyadenylate-binding protein RBP45
803	26.9878	27.2552	28.2549	27.9582	27.1127	27.1342	25.2454	27.3094	27.5255	28.6339	367	1	0,999	14	623	79	623	tr|A0A1S3ZN52|A0A1S3ZN52_TOBAC	A0A1S3ZN52	A0A1S3ZN52_TOBAC	LOC107788630	Nicotiana tabacum	4:Protein predicted	Heterogeneous nuclear ribonucleoprotein D-like
804	29.3821	28.9089	30.291	29.7455	29.951	29.8028	29.5112	30.0774	30.1121	30.2985	409	1	0,999	21	1203	1203	1203	tr|A0A1S3ZN92|A0A1S3ZN92_TOBAC	A0A1S3ZN92	A0A1S3ZN92_TOBAC	LOC107788650	Nicotiana tabacum	3:Protein inferred from homology	DNA damage-inducible protein 1
805	27.0111	26.7093	28.4125	27.07	26.9004	27.837	27.5238	28.4441	28.6559	27.9939	212	1	0,999	9	233	199	262	tr|A0A1S3ZNY9|A0A1S3ZNY9_TOBAC	A0A1S3ZNY9	A0A1S3ZNY9_TOBAC	LOC107788860	Nicotiana tabacum	4:Protein predicted	SEC23-interacting protein-like
806	26.932	27.5205	26.9089	27.3438	26.4501	27.2342	22.8431	26.9724	26.4295	26.6292	248	1	0,999	13	453	32	826	tr|A0A1S3ZP05|A0A1S3ZP05_TOBAC	A0A1S3ZP05	A0A1S3ZP05_TOBAC	LOC107789018	Nicotiana tabacum	3:Protein inferred from homology	Proteasome subunit alpha type
807	27.3309	25.7213	28.9848	28.189	28.1226	27.7839	28.3854	26.0573	28.8614	27.7378	192	1	0,999	6	177	177	1267	tr|A0A1S3ZP17|A0A1S3ZP17_TOBAC	A0A1S3ZP17	A0A1S3ZP17_TOBAC	LOC107788999	Nicotiana tabacum	4:Protein predicted	MFP1 attachment factor 1-like
808	31.1436	31.3823	30.7358	31.2899	30.9196	30.9381	28.5305	30.8309	28.54	31.043	625	1	0,999	41	2771	0	2771	tr|A0A1S3ZP30|A0A1S3ZP30_TOBAC	A0A1S3ZP30	A0A1S3ZP30_TOBAC	LOC107788918	Nicotiana tabacum	3:Protein inferred from homology	Glucose-6-phosphate isomerase	tr|A0A1S3ZPG2|A0A1S3ZPG2_TOBAC
809	26.9756	25.1886	25.4353	27.5383	26.7304	27.3043	26.804	27.4985	27.6693	28.2801	1056	1	0,999	30	648	61	648	tr|A0A1S3ZPB1|A0A1S3ZPB1_TOBAC	A0A1S3ZPB1	A0A1S3ZPB1_TOBAC	LOC107788967	Nicotiana tabacum	4:Protein predicted	Uncharacterized protein LOC107788967
810	27.9212	26.2214	29.9497	28.1209	28.9229	29.051	29.0253	29.0009	29.7215	29.1164	160	1	0,999	16	365	192	3834	tr|A0A1S3ZPB2|A0A1S3ZPB2_TOBAC	A0A1S3ZPB2	A0A1S3ZPB2_TOBAC	LOC107788880	Nicotiana tabacum	3:Protein inferred from homology	Eukaryotic translation initiation factor 5A
811	29.9657	31.0201	30.7812	30.035	30.5511	30.344	28.3082	30.6246	29.4629	30.2984	447	1	0,999	29	1887	105	1887	tr|A0A1S3ZPC2|A0A1S3ZPC2_TOBAC	A0A1S3ZPC2	A0A1S3ZPC2_TOBAC	LOC107788890	Nicotiana tabacum	4:Protein predicted	serine--tRNA ligase
812	27.395	26.3167	28.2487	27.7971	27.7103	27.6761	26.8261	28.116	28.9212	29.3594	132	1	0,999	11	278	124	278	tr|A0A1S3ZPK1|A0A1S3ZPK1_TOBAC	A0A1S3ZPK1	A0A1S3ZPK1_TOBAC	LOC107789030	Nicotiana tabacum	3:Protein inferred from homology	Thioredoxin-like protein Clot
813	29.1752	24.4529	29.5032	28.7098	29.338	28.2671	28.9629	28.426	28.8941	28.3778	87	1	0,999	8	198	0	569	tr|A0A1S3ZPM0|A0A1S3ZPM0_TOBAC	A0A1S3ZPM0	A0A1S3ZPM0_TOBAC	LOC107789005	Nicotiana tabacum	3:Protein inferred from homology	Nucleolar protein 10	tr|A0A1S4AUN3|A0A1S4AUN3_TOBAC
814	30.0699	30.6068	30.145	30.55	29.9252	31.3768	30.3919	32.1504	30.4729	31.6507	270	1	0,999	18	2325	1263	2325	tr|A0A1S3ZPM9|A0A1S3ZPM9_TOBAC	A0A1S3ZPM9	A0A1S3ZPM9_TOBAC	LOC107789090	Nicotiana tabacum	3:Protein inferred from homology	Short-chain type dehydrogenase/reductase-like
815	21.9833	20.8908	20.6469	25.7771	24.3714	24.7248	27.2351	26.0707	27.1111	23.5012	454	1	0,999	17	189	189	817	tr|A0A1S3ZPP4|A0A1S3ZPP4_TOBAC	A0A1S3ZPP4	A0A1S3ZPP4_TOBAC	LOC107789025	Nicotiana tabacum	4:Protein predicted	UBX domain-containing protein
816	29.6775	29.4252	28.7124	29.3634	29.0323	28.6292	27.4266	28.7303	28.1368	28.7255	535	1	0,999	29	1132	66	1132	tr|A0A1S3ZPP8|A0A1S3ZPP8_TOBAC	A0A1S3ZPP8	A0A1S3ZPP8_TOBAC	LOC107788982	Nicotiana tabacum	3:Protein inferred from homology	Eukaryotic peptide chain release factor GTP-binding subunit
817	25.5921	24.2043	27.9057	26.9297	26.2675	27.0981	28.4907	27.422	28.4095	26.9133	278	1	0,999	11	348	83	348	tr|A0A1S3ZPR3|A0A1S3ZPR3_TOBAC	A0A1S3ZPR3	A0A1S3ZPR3_TOBAC	LOC107788996	Nicotiana tabacum	4:Protein predicted	Uncharacterized protein At1g03900-like
818	27.1298	26.4112	28.298	27.6163	28.4748	28.7139	29.2223	28.7268	28.9241	28.1547	496	1	0,999	23	413	42	684	tr|A0A1S3ZPU0|A0A1S3ZPU0_TOBAC	A0A1S3ZPU0	A0A1S3ZPU0_TOBAC	LOC107789072	Nicotiana tabacum	4:Protein predicted	Probable splicing factor 3A subunit 1
819	29.9465	29.546	30.4411	30.2593	30.2993	29.4935	26.2009	30.0374	29.0158	29.7622	231	1	0,999	13	1057	350	1057	tr|A0A1S3ZPV7|A0A1S3ZPV7_TOBAC	A0A1S3ZPV7	A0A1S3ZPV7_TOBAC	LOC107789133	Nicotiana tabacum	3:Protein inferred from homology	Eukaryotic translation initiation factor 3 subunit K
820	27.7888	27.7013	29.2033	27.7446	28.3997	28.1797	27.2955	27.5875	29.0652	28.6246	156	1	0,999	6	309	129	309	tr|A0A1S3ZPX8|A0A1S3ZPX8_TOBAC	A0A1S3ZPX8	A0A1S3ZPX8_TOBAC	LOC107789053	Nicotiana tabacum	3:Protein inferred from homology	NADH dehydrogenase [ubiquinone] iron-sulfur protein 4, mitochondrial
821	21.9726	18.9823	27.4745	25.6921	21.1371	24.346	22.7646	26.3108	28.4238	24.827	1851	1	0,999	33	279	0	279	tr|A0A1S3ZPY6|A0A1S3ZPY6_TOBAC	A0A1S3ZPY6	A0A1S3ZPY6_TOBAC	LOC107789161	Nicotiana tabacum	4:Protein predicted	Uncharacterized protein LOC107789161 isoform X3
822	25.2494	25.6689	28.9074	26.7716	26.8287	28.7725	29.3872	28.3673	29.224	29.359	147	1	0,999	7	531	338	531	tr|A0A1S3ZPZ0|A0A1S3ZPZ0_TOBAC	A0A1S3ZPZ0	A0A1S3ZPZ0_TOBAC	LOC107789163	Nicotiana tabacum	4:Protein predicted	Elicitor-responsive protein 3-like
823	31.7528	31.2933	32.8259	31.5974	32.4752	32.3684	32.1165	32.1383	32.2428	32.4854	112	1	0,999	8	1126	0	1126	tr|A0A1S3ZQ07|A0A1S3ZQ07_TOBAC	A0A1S3ZQ07	A0A1S3ZQ07_TOBAC	LOC107789084	Nicotiana tabacum	3:Protein inferred from homology	Cytochrome c	tr|A0A1S4CNA9|A0A1S4CNA9_TOBAC
824	25.1878	20.6936	28.437	27.4421	26.3802	26.5338	27.6185	27.4055	28.6574	26.993	922	1	0,999	14	322	103	322	tr|A0A1S3ZQ37|A0A1S3ZQ37_TOBAC	A0A1S3ZQ37	A0A1S3ZQ37_TOBAC	LOC107789211	Nicotiana tabacum	3:Protein inferred from homology	RING-type E3 ubiquitin transferase
825	29.5038	29.7019	29.6584	29.204	29.4601	29.7708	28.3436	29.8005	29.3789	29.7732	245	1	0,999	20	333	140	2714	tr|A0A1S3ZQ52|A0A1S3ZQ52_TOBAC	A0A1S3ZQ52	A0A1S3ZQ52_TOBAC	LOC107789245	Nicotiana tabacum	3:Protein inferred from homology	60S ribosomal protein L7-2-like
826	29.409	27.5865	29.2177	29.1676	30.0825	30.0381	31.0765	29.3005	30.8857	28.838	129	1	0,999	9	548	0	548	tr|A0A1S3ZQ67|A0A1S3ZQ67_TOBAC	A0A1S3ZQ67	A0A1S3ZQ67_TOBAC	LOC107789137	Nicotiana tabacum	3:Protein inferred from homology	Prefoldin subunit 1-like isoform X1	tr|A0A1S4CUE9|A0A1S4CUE9_TOBAC
827	32.0726	31.6775	32.3027	32.5079	32.4976	32.4563	32.5054	33.0224	32.3305	32.426	760	1	0,999	50	3842	1320	3842	tr|A0A1S3ZQ73|A0A1S3ZQ73_TOBAC	A0A1S3ZQ73	A0A1S3ZQ73_TOBAC	LOC107789406	Nicotiana tabacum	3:Protein inferred from homology	acetyl-CoA carboxytransferase
828	30.5973	28.281	31.5374	31.314	31.0853	30.2534	31.2656	30.9128	31.7987	30.8273	632	1	0,999	52	1735	311	1735	tr|A0A1S3ZQD3|A0A1S3ZQD3_TOBAC	A0A1S3ZQD3	A0A1S3ZQD3_TOBAC	LOC107789198	Nicotiana tabacum	4:Protein predicted	Eukaryotic translation initiation factor 4B1-like
829	27.4257	27.4437	30.0657	28.3494	28.5177	28.8065	28.6837	27.775	29.5481	28.4358	202	1	0,999	4	349	0	349	tr|A0A1S3ZQD4|A0A1S3ZQD4_TOBAC	A0A1S3ZQD4	A0A1S3ZQD4_TOBAC	LOC107789254	Nicotiana tabacum	3:Protein inferred from homology	GRF1-interacting factor 3-like	tr|A0A1S4BMZ1|A0A1S4BMZ1_TOBAC
830	27.7542	25.9858	27.8393	27.8343	28.9682	29.1746	29.4443	29.2221	29.7048	28.7709	605	1	0,999	22	687	379	687	tr|A0A1S3ZQI4|A0A1S3ZQI4_TOBAC	A0A1S3ZQI4	A0A1S3ZQI4_TOBAC	LOC107789253	Nicotiana tabacum	4:Protein predicted	Uncharacterized protein LOC107789253
831	27.5261	28.4776	28.2001	26.8486	28.1512	26.9165	20.7941	27.5921	26.5486	27.5237	541	1	0,999	34	402	0	3349	tr|A0A1S3ZQJ0|A0A1S3ZQJ0_TOBAC	A0A1S3ZQJ0	A0A1S3ZQJ0_TOBAC	LOC107789350	Nicotiana tabacum	3:Protein inferred from homology	CCT-theta
832	26.1231	20.1251	27.217	25.5126	27.1806	25.5898	27.6806	25.2045	26.8019	26.3665	172	0,9997	0,999	4	93	28	93	tr|A0A1S3ZQU4|A0A1S3ZQU4_TOBAC	A0A1S3ZQU4	A0A1S3ZQU4_TOBAC	LOC107789453	Nicotiana tabacum	4:Protein predicted	PRKR-interacting protein 1-like
833	24.03	21.1187	27.3621	24.9526	25.425	26.5712	25.6923	26.3187	27.1968	25.7383	1243	1	0,999	28	217	73	232	tr|A0A1S3ZR50|A0A1S3ZR50_TOBAC	A0A1S3ZR50	A0A1S3ZR50_TOBAC	LOC107789519	Nicotiana tabacum	4:Protein predicted	Actin cytoskeleton-regulatory complex protein PAN1-like
834	32.3397	31.6756	33.5151	32.4587	32.3929	32.8609	32.056	32.8689	32.2023	32.5381	153	1	0,999	9	1466	186	1466	tr|A0A1S3ZRE4|A0A1S3ZRE4_TOBAC	A0A1S3ZRE4	A0A1S3ZRE4_TOBAC	LOC107789748	Nicotiana tabacum	4:Protein predicted	Uncharacterized protein At4g28440-like
835	34.1644	33.0027	34.9404	32.7994	33.0341	32.971	31.1839	32.5604	31.8277	32.8535	151	1	0,999	11	1512	187	1512	tr|A0A1S3ZRI7|A0A1S3ZRI7_TOBAC	A0A1S3ZRI7	A0A1S3ZRI7_TOBAC	LOC107789793	Nicotiana tabacum	1:Experimental evidence at protein level	40S ribosomal protein S13
836	33.1049	33.0646	32.7015	33.0159	32.923	32.3972	30.7639	32.4563	31.1916	32.3576	258	1	0,999	19	2046	0	2046	tr|A0A1S3ZRL4|A0A1S3ZRL4_TOBAC	A0A1S3ZRL4	A0A1S3ZRL4_TOBAC	LOC107789676	Nicotiana tabacum	3:Protein inferred from homology	60S ribosomal protein L7a	tr|A0A1S4BLB0|A0A1S4BLB0_TOBAC
837	28.3065	29	29.4731	28.965	29.0357	27.2781	27.9604	28.6387	28.0379	28.6192	527	1	0,999	27	870	66	870	tr|A0A1S3ZS83|A0A1S3ZS83_TOBAC	A0A1S3ZS83	A0A1S3ZS83_TOBAC	LOC107789804	Nicotiana tabacum	3:Protein inferred from homology	RNA helicase
838	31.6987	31.9714	31.9774	31.7926	31.8669	32.8204	30.944	32.7492	31.4173	32.8668	603	1	0,999	27	3053	946	3476	tr|A0A1S3ZSC9|A0A1S3ZSC9_TOBAC	A0A1S3ZSC9	A0A1S3ZSC9_TOBAC	LOC107789890	Nicotiana tabacum	3:Protein inferred from homology	pyruvate decarboxylase
839	31.9552	32.3885	33.4295	31.6397	32.4794	32.4044	31.7918	32.0819	32.5591	32.6497	164	1	0,999	12	2032	39	2032	tr|A0A1S3ZSD7|A0A1S3ZSD7_TOBAC	A0A1S3ZSD7	A0A1S3ZSD7_TOBAC	LOC107789854	Nicotiana tabacum	3:Protein inferred from homology	Nascent polypeptide-associated complex subunit beta
840	28.4366	27.0758	30.1519	28.3971	28.7083	28.6679	29.9992	28.749	30.1875	29.5233	123	1	0,999	7	618	8	618	tr|A0A1S3ZSI3|A0A1S3ZSI3_TOBAC	A0A1S3ZSI3	A0A1S3ZSI3_TOBAC	LOC107789942	Nicotiana tabacum	4:Protein predicted	Nuclear transport factor 2-like
841	29.0472	28.9871	29.0752	28.9608	29.4258	29.2994	27.2868	29.028	28.9663	28.1344	209	1	0,999	14	519	519	2283	tr|A0A1S3ZSJ9|A0A1S3ZSJ9_TOBAC	A0A1S3ZSJ9	A0A1S3ZSJ9_TOBAC	LOC107790011	Nicotiana tabacum	3:Protein inferred from homology	40S ribosomal protein S5
842	32.3019	31.8023	34.2704	33.8006	33.5834	33.9271	32.5469	33.278	33.4479	34.0126	156	1	0,999	17	3912	332	3912	tr|A0A1S3ZSR1|A0A1S3ZSR1_TOBAC	A0A1S3ZSR1	A0A1S3ZSR1_TOBAC	LOC107789974	Nicotiana tabacum	3:Protein inferred from homology	SKP1-like protein
843	29.971	30.5061	30.0603	29.581	29.7578	29.8817	27.7866	30.0853	28.8208	30.1062	245	1	0,999	11	934	6	934	tr|A0A1S3ZSW6|A0A1S3ZSW6_TOBAC	A0A1S3ZSW6	A0A1S3ZSW6_TOBAC	LOC107790111	Nicotiana tabacum	3:Protein inferred from homology	Eukaryotic translation initiation factor 6
844	21.4784	21.1697	27.0562	24.7323	24.7603	27.1371	26.1001	23.4054	27.6884	26.1768	333	1	0,999	13	217	1	217	tr|A0A1S3ZT68|A0A1S3ZT68_TOBAC	A0A1S3ZT68	A0A1S3ZT68_TOBAC	LOC107790215	Nicotiana tabacum	3:Protein inferred from homology	Uncharacterized protein LOC107790215 isoform X2
845	28.964	26.9572	29.073	27.9059	30.1182	27.5517	30.0748	27.5371	29.8745	28.9115	302	1	0,999	8	298	0	298	tr|A0A1S3ZT79|A0A1S3ZT79_TOBAC	A0A1S3ZT79	A0A1S3ZT79_TOBAC	LOC107790187	Nicotiana tabacum	4:Protein predicted	Serine/arginine-rich splicing factor RS2Z32-like isoform X1	tr|A0A1S4BVT3|A0A1S4BVT3_TOBAC
846	28.4956	28.2178	30.4793	29.0574	29.8513	28.795	28.8478	28.4592	29.8265	28.3523	359	1	0,999	12	655	119	655	tr|A0A1S3ZT91|A0A1S3ZT91_TOBAC	A0A1S3ZT91	A0A1S3ZT91_TOBAC	LOC107790236	Nicotiana tabacum	3:Protein inferred from homology	Ribosome biogenesis protein NOP53
847	26.6348	27.3617	29.6746	27.3648	26.697	28.0235	29.6918	27.2692	30.0567	28.4936	171	1	0,999	9	427	387	427	tr|A0A1S3ZTL9|A0A1S3ZTL9_TOBAC	A0A1S3ZTL9	A0A1S3ZTL9_TOBAC	LOC107790287	Nicotiana tabacum	4:Protein predicted	Uncharacterized protein LOC107790287
848	24.9224	24.6631	24.1955	24.2034	25.3198	25.8048	25.4113	26.33	27.1972	26.2237	649	1	0,999	16	385	327	385	tr|A0A1S3ZTV8|A0A1S3ZTV8_TOBAC	A0A1S3ZTV8	A0A1S3ZTV8_TOBAC	LOC107790394	Nicotiana tabacum	4:Protein predicted	Proline-, glutamic acid- and leucine-rich protein 1-like
849	24.7597	24.7643	28.2308	24.957	25.9783	27.4008	28.1103	27.0956	28.4095	26.3855	233	1	0,999	5	138	1	138	tr|A0A1S3ZTX0|A0A1S3ZTX0_TOBAC	A0A1S3ZTX0	A0A1S3ZTX0_TOBAC	LOC107790369	Nicotiana tabacum	3:Protein inferred from homology	NifU-like protein 2, chloroplastic
850	32.949	31.824	34.0818	33.2202	33.5397	33.8631	33.3373	33.6037	33.5351	33.9011	152	1	0,999	7	3520	127	3520	tr|A0A1S3ZTX1|A0A1S3ZTX1_TOBAC	A0A1S3ZTX1	A0A1S3ZTX1_TOBAC	LOC107790449	Nicotiana tabacum	3:Protein inferred from homology	Superoxide dismutase [Cu-Zn]
851	27.0455	26.523	28.0781	28.8356	27.4741	27.3187	23.6884	28.7927	27.9585	27.0437	332	1	0,999	19	416	0	627	tr|A0A1S3ZTY1|A0A1S3ZTY1_TOBAC	A0A1S3ZTY1	A0A1S3ZTY1_TOBAC	LOC107790382	Nicotiana tabacum	4:Protein predicted	Protein BTR1-like isoform X2
852	28.5784	28.9075	30.8927	29.4888	29.7583	30.4937	30.0265	30.4282	30.8277	30.655	142	1	0,999	9	642	57	642	tr|A0A1S3ZU41|A0A1S3ZU41_TOBAC	A0A1S3ZU41	A0A1S3ZU41_TOBAC	LOC107790415	Nicotiana tabacum	4:Protein predicted	Lactoylglutathione lyase-like
853	28.285	27.8975	29.6128	28.8972	29.11	29.769	30.0985	29.9899	30.2953	29.5218	583	1	0,999	15	813	168	813	tr|A0A1S3ZUA6|A0A1S3ZUA6_TOBAC	A0A1S3ZUA6	A0A1S3ZUA6_TOBAC	LOC107790528	Nicotiana tabacum	3:Protein inferred from homology	Splicing factor U2af large subunit
854	28.3725	27.5172	30.0498	29.2416	29.662	29.3158	29.3199	29.5525	29.4308	29.9767	748	1	0,999	28	1004	0	1004	tr|A0A1S3ZUE2|A0A1S3ZUE2_TOBAC	A0A1S3ZUE2	A0A1S3ZUE2_TOBAC	LOC107790573	Nicotiana tabacum	3:Protein inferred from homology	Serrate RNA effector molecule-like isoform X2	tr|A0A1S3ZUG0|A0A1S3ZUG0_TOBAC
855	33.8541	33.2276	34.7209	33.6531	34.0461	34.2486	32.357	34.2171	33.4675	34.4268	148	1	0,999	14	2220	172	2220	tr|A0A1S3ZUE6|A0A1S3ZUE6_TOBAC	A0A1S3ZUE6	A0A1S3ZUE6_TOBAC	LOC107790563	Nicotiana tabacum	3:Protein inferred from homology	Nucleoside diphosphate kinase
856	29.5618	30.4246	29.9664	29.3337	30.1413	29.2932	27.4794	29.3832	28.2352	28.9106	626	1	0,999	52	252	252	14044	tr|A0A1S3ZUI8|A0A1S3ZUI8_TOBAC	A0A1S3ZUI8	A0A1S3ZUI8_TOBAC	LOC107790625	Nicotiana tabacum	3:Protein inferred from homology	Heat shock cognate protein 80-like
857	29.1779	29.9434	29.1608	29.2024	29.4053	28.2849	25.2772	28.3029	28.5694	28.6428	312	1	0,999	17	922	241	922	tr|A0A1S3ZUL4|A0A1S3ZUL4_TOBAC	A0A1S3ZUL4	A0A1S3ZUL4_TOBAC	LOC107790582	Nicotiana tabacum	4:Protein predicted	26S proteasome non-ATPase regulatory subunit 14 homolog
858	27.218	28.489	28.4255	28.0261	28.9256	27.2292	26.9151	27.8836	28.5268	28.0589	175	1	0,999	10	367	136	1039	tr|A0A1S3ZUS7|A0A1S3ZUS7_TOBAC	A0A1S3ZUS7	A0A1S3ZUS7_TOBAC	LOC107790705	Nicotiana tabacum	3:Protein inferred from homology	60S ribosomal protein L17-2-like
859	32.7361	32.0551	34.2078	33.4595	33.0449	34.1162	32.8495	33.8332	33.4723	34.2511	123	1	0,999	12	1836	704	1836	tr|A0A1S3ZUX0|A0A1S3ZUX0_TOBAC	A0A1S3ZUX0	A0A1S3ZUX0_TOBAC	LOC107790674	Nicotiana tabacum	3:Protein inferred from homology	Thioredoxin H-type 1-like
860	28.3551	22.0955	29.3911	27.491	29.0539	27.0313	29.1815	28.0666	29.1073	28.1629	215	0,9995	0,999	7	120	0	331	tr|A0A1S3ZV45|A0A1S3ZV45_TOBAC	A0A1S3ZV45	A0A1S3ZV45_TOBAC	LOC107790849	Nicotiana tabacum	4:Protein predicted	Adrenodoxin-like protein 1, mitochondrial isoform X1	tr|A0A1S3ZV73|A0A1S3ZV73_TOBAC
861	26.9881	24.4437	26.1853	26.8481	27.0847	27.4047	26.9793	21.1357	27.7508	25.672	740	1	0,999	19	267	41	267	tr|A0A1S3ZV87|A0A1S3ZV87_TOBAC	A0A1S3ZV87	A0A1S3ZV87_TOBAC	LOC107790792	Nicotiana tabacum	3:Protein inferred from homology	RNA helicase
862	28.1305	28.6745	27.8218	28.095	28.2906	27.5155	25.8194	28.6715	28.1914	28.5085	641	1	0,999	15	636	0	636	tr|A0A1S3ZVA9|A0A1S3ZVA9_TOBAC	A0A1S3ZVA9	A0A1S3ZVA9_TOBAC	LOC107790799	Nicotiana tabacum	3:Protein inferred from homology	Transmembrane 9 superfamily member	tr|A0A1S4C0X8|A0A1S4C0X8_TOBAC
863	32.4937	31.7543	33.8089	32.5811	33.591	32.9441	32.8053	32.1929	33.1145	33.0179	113	1	0,999	16	1611	215	1611	tr|A0A1S3ZVH3|A0A1S3ZVH3_TOBAC	A0A1S3ZVH3	A0A1S3ZVH3_TOBAC	LOC107790868	Nicotiana tabacum	4:Protein predicted	ATP synthase subunit d, mitochondrial-like
864	28.9716	26.9923	30.8875	29.4988	29.8144	29.605	30.3542	29.202	30.7578	29.0193	321	1	0,999	14	697	92	697	tr|A0A1S3ZVH8|A0A1S3ZVH8_TOBAC	A0A1S3ZVH8	A0A1S3ZVH8_TOBAC	LOC107790879	Nicotiana tabacum	4:Protein predicted	Eukaryotic translation initiation factor 3 subunit J-A-like
865	21.0062	19.9671	24.1549	20.941	25.5941	26.7075	28.0043	26.3786	27.8268	26.8062	558	1	0,999	14	149	0	149	tr|A0A1S3ZVT4|A0A1S3ZVT4_TOBAC	A0A1S3ZVT4	A0A1S3ZVT4_TOBAC	LOC107791032	Nicotiana tabacum	3:Protein inferred from homology	Suppressor of mec-8 and unc-52 protein homolog 2-like isoform X1	tr|A0A1S3ZVW7|A0A1S3ZVW7_TOBAC
866	24.4819	26.314	23.8607	25.8493	22.2829	26.0974	27.6334	26.7237	26.2482	26.7649	277	1	0,999	6	172	0	172	tr|A0A1S3ZVY2|A0A1S3ZVY2_TOBAC	A0A1S3ZVY2	A0A1S3ZVY2_TOBAC	LOC107791048	Nicotiana tabacum	3:Protein inferred from homology	Imidazoleglycerol-phosphate dehydratase	tr|A0A1S4C1M5|A0A1S4C1M5_TOBAC
867	27.4037	27.4147	28.4644	27.5031	28.0707	27.8272	26.7419	27.3952	28.0078	28.1725	181	1	0,999	6	364	1	364	tr|A0A1S3ZW29|A0A1S3ZW29_TOBAC	A0A1S3ZW29	A0A1S3ZW29_TOBAC	LOC107791054	Nicotiana tabacum	3:Protein inferred from homology	Coatomer subunit zeta
868	31.6614	32.5366	32.4323	31.6657	32.0557	32.2542	30.6132	32.1811	31.4134	32.3277	346	1	0,999	19	2899	139	2899	tr|A0A1S3ZW53|A0A1S3ZW53_TOBAC	A0A1S3ZW53	A0A1S3ZW53_TOBAC	LOC107791114	Nicotiana tabacum	3:Protein inferred from homology	Malate dehydrogenase
869	31.6083	31.7042	31.873	31.3052	31.8336	31.7982	30.549	31.5558	31.3133	31.8854	164	1	0,999	14	1600	0	1600	tr|A0A1S3ZW93|A0A1S3ZW93_TOBAC	A0A1S3ZW93	A0A1S3ZW93_TOBAC	LOC107791104	Nicotiana tabacum	3:Protein inferred from homology	60S ribosomal protein L21-2-like
870	29.2875	29.5849	29.4499	29.1438	29.335	28.4625	26.6018	28.856	28.6938	29.2118	411	1	0,999	11	506	71	506	tr|A0A1S3ZWE1|A0A1S3ZWE1_TOBAC	A0A1S3ZWE1	A0A1S3ZWE1_TOBAC	LOC107791191	Nicotiana tabacum	3:Protein inferred from homology	Protein RETICULATA-RELATED 4, chloroplastic-like
871	29.1037	28.938	31.7289	30.6853	30.9052	30.5393	30.096	30.6756	31.6135	31.28	379	1	0,999	21	1115	0	1115	tr|A0A1S3ZWH6|A0A1S3ZWH6_TOBAC	A0A1S3ZWH6	A0A1S3ZWH6_TOBAC	LOC107791192	Nicotiana tabacum	4:Protein predicted	Uncharacterized protein LOC107791192 isoform X2	tr|A0A1S3ZWI1|A0A1S3ZWI1_TOBAC
872	27.7788	21.1664	29.7895	28.2008	29.1312	29.2473	29.9683	28.8762	30.285	28.5826	515	1	0,999	15	637	31	637	tr|A0A1S3ZWJ5|A0A1S3ZWJ5_TOBAC	A0A1S3ZWJ5	A0A1S3ZWJ5_TOBAC	LOC107791246	Nicotiana tabacum	4:Protein predicted	Transcription factor IWS1-like
873	29.8589	26.9376	28.9401	29.843	30.7244	27.5129	29.339	30.4976	29.5691	30.6402	268	1	0,999	17	350	199	1059	tr|A0A1S3ZWL0|A0A1S3ZWL0_TOBAC	A0A1S3ZWL0	A0A1S3ZWL0_TOBAC	LOC107791261	Nicotiana tabacum	3:Protein inferred from homology	Eukaryotic translation initiation factor 2 subunit beta-like
874	27.6103	28.335	28.837	27.9377	28.2597	28.0138	27.157	28.3792	26.9113	28.3175	413	1	0,999	25	312	10	1708	tr|A0A1S3ZWP0|A0A1S3ZWP0_TOBAC	A0A1S3ZWP0	A0A1S3ZWP0_TOBAC	LOC107791257	Nicotiana tabacum	3:Protein inferred from homology	26S protease regulatory subunit 6B homolog
875	27.432	26.3701	25.4441	27.5879	26.8122	27.5167	28.7218	27.7909	27.4512	26.7034	382	1	0,999	22	675	0	675	tr|A0A1S3ZX86|A0A1S3ZX86_TOBAC	A0A1S3ZX86	A0A1S3ZX86_TOBAC	LOC107791487	Nicotiana tabacum	3:Protein inferred from homology	KRR1 small subunit processome component	tr|A0A1S3ZXI8|A0A1S3ZXI8_TOBAC
876	28.7776	27.5096	29.5886	28.3551	29.1201	28.0494	28.5089	27.4921	28.4595	27.8677	124	1	0,999	6	169	169	1603	tr|A0A1S3ZX95|A0A1S3ZX95_TOBAC	A0A1S3ZX95	A0A1S3ZX95_TOBAC	LOC107791417	Nicotiana tabacum	3:Protein inferred from homology	Uncharacterized protein LOC107791417
877	28.5126	28.2934	29.7344	28.7797	28.7992	29.6787	28.5382	29.3315	30.43	29.8954	252	1	0,999	14	783	58	783	tr|A0A1S3ZX98|A0A1S3ZX98_TOBAC	A0A1S3ZX98	A0A1S3ZX98_TOBAC	LOC107791454	Nicotiana tabacum	4:Protein predicted	THO complex subunit 4A-like
878	27.834	29.1555	27.9809	27.4603	27.4662	28.4798	26.5997	28.2989	26.9875	28.5174	336	1	0,999	20	934	291	934	tr|A0A1S3ZXE6|A0A1S3ZXE6_TOBAC	A0A1S3ZXE6	A0A1S3ZXE6_TOBAC	LOC107791500	Nicotiana tabacum	4:Protein predicted	protein-serine/threonine phosphatase
879	33.332	32.8428	33.4049	32.3746	33.6562	33.3722	32.117	32.8051	33.5402	33.2026	151	1	0,999	4	1969	0	2304	tr|A0A1S3ZXF3|A0A1S3ZXF3_TOBAC	A0A1S3ZXF3	A0A1S3ZXF3_TOBAC	LOC107791458	Nicotiana tabacum	3:Protein inferred from homology	Histone H2A	tr|A0A1S4CES1|A0A1S4CES1_TOBAC, tr|A0A1S4CJV9|A0A1S4CJV9_TOBAC
880	26.7327	26.8542	26.0334	27.2149	27.3278	27.4874	26.1918	27.5828	28.0007	27.666	375	1	0,999	24	174	174	3099	tr|A0A1S3ZXG7|A0A1S3ZXG7_TOBAC	A0A1S3ZXG7	A0A1S3ZXG7_TOBAC	LOC107791521	Nicotiana tabacum	3:Protein inferred from homology	60S ribosomal protein L4
881	31.7791	32.0521	31.6938	31.4132	31.872	31.5472	30.009	31.5822	30.2951	31.3876	133	1	0,999	6	748	1	748	tr|A0A1S3ZXI6|A0A1S3ZXI6_TOBAC	A0A1S3ZXI6	A0A1S3ZXI6_TOBAC	LOC107791538	Nicotiana tabacum	1:Experimental evidence at protein level	40S ribosomal protein S24
882	30.4809	27.3334	30.8869	30.3395	30.942	31.7413	32.3677	32.1177	32.203	32.0526	448	1	0,999	20	1617	236	1617	tr|A0A1S3ZY03|A0A1S3ZY03_TOBAC	A0A1S3ZY03	A0A1S3ZY03_TOBAC	LOC107791726	Nicotiana tabacum	4:Protein predicted	Protein TIC 40, chloroplastic
883	29.5426	29.4827	29.9594	29.8159	29.7443	30.6177	29.4564	30.6155	29.5136	30.8347	212	1	0,999	8	811	0	811	tr|A0A1S3ZY49|A0A1S3ZY49_TOBAC	A0A1S3ZY49	A0A1S3ZY49_TOBAC	LOC107791678	Nicotiana tabacum	3:Protein inferred from homology	Transmembrane emp24 domain-containing protein p24beta2-like	tr|A0A1S4B1X4|A0A1S4B1X4_TOBAC
884	30.3585	29.2999	31.5545	31.1736	31.2662	31.6622	31.0701	31.2642	31.403	31.5004	183	1	0,999	6	796	0	796	tr|A0A1S3ZY60|A0A1S3ZY60_TOBAC	A0A1S3ZY60	A0A1S3ZY60_TOBAC	LOC107791650	Nicotiana tabacum	4:Protein predicted	Thioredoxin-1-like	tr|A0A1S4D459|A0A1S4D459_TOBAC
885	30.92	31.1623	30.708	30.721	30.6663	29.6353	26.7486	29.487	28.6871	30.0013	470	1	0,999	21	1640	78	1640	tr|A0A1S3ZYE5|A0A1S3ZYE5_TOBAC	A0A1S3ZYE5	A0A1S3ZYE5_TOBAC	LOC107791757	Nicotiana tabacum	3:Protein inferred from homology	Citrate synthase
886	34.2666	33.4425	35.4819	34.3392	35.4473	34.864	34.7062	34.6356	34.6408	35.3568	201	1	0,999	15	5675	23	5675	tr|A0A1S3ZYK2|A0A1S3ZYK2_TOBAC	A0A1S3ZYK2	A0A1S3ZYK2_TOBAC	LOC107791866	Nicotiana tabacum	4:Protein predicted	Nascent polypeptide-associated complex subunit alpha-like protein
887	34.19	34.794	34.3479	34.2689	34.2931	34.6471	32.617	34.6125	33.0406	34.5496	765	1	0,999	52	9986	675	9986	tr|A0A1S3ZYM9|A0A1S3ZYM9_TOBAC	A0A1S3ZYM9	A0A1S3ZYM9_TOBAC	LOC107791827	Nicotiana tabacum	3:Protein inferred from homology	5-methyltetrahydropteroyltriglutamate--homocysteine S-methyltransferase
888	22.5156	23.8117	28.1894	27.5445	26.0574	28.0839	27.3693	27.0804	27.6715	27.935	223	1	0,999	8	181	23	181	tr|A0A1S3ZYR9|A0A1S3ZYR9_TOBAC	A0A1S3ZYR9	A0A1S3ZYR9_TOBAC	LOC107791876	Nicotiana tabacum	3:Protein inferred from homology	Nudix hydrolase 26, chloroplastic-like
889	30.9274	30.8736	30.6963	30.4998	30.7234	30.6919	28.5063	30.941	29.1318	30.7136	379	1	0,999	20	1555	287	1555	tr|A0A1S3ZYT7|A0A1S3ZYT7_TOBAC	A0A1S3ZYT7	A0A1S3ZYT7_TOBAC	LOC107791841	Nicotiana tabacum	3:Protein inferred from homology	S-(hydroxymethyl)glutathione dehydrogenase
890	27.7933	27.9664	28.0465	28.5328	27.9732	27.5969	27.4402	28.1922	27.6532	28.1388	707	1	0,999	21	631	0	631	tr|A0A1S3ZYW2|A0A1S3ZYW2_TOBAC	A0A1S3ZYW2	A0A1S3ZYW2_TOBAC	LOC107791902	Nicotiana tabacum	3:Protein inferred from homology	YTH domain-containing family protein
891	31.0293	29.7568	31.6085	30.6059	31.6514	30.2819	31.8285	30.7197	31.9095	31.5422	457	1	0,999	25	1680	463	1680	tr|A0A1S3ZYY3|A0A1S3ZYY3_TOBAC	A0A1S3ZYY3	A0A1S3ZYY3_TOBAC	LOC107791940	Nicotiana tabacum	3:Protein inferred from homology	Protein FLX-like 2
892	29.7627	27.3463	31.1425	30.5251	30.5064	30.7186	30.8462	30.4327	31.355	30.8365	160	1	0,999	9	844	0	844	tr|A0A1S3ZZ06|A0A1S3ZZ06_TOBAC	A0A1S3ZZ06	A0A1S3ZZ06_TOBAC	LOC107791938	Nicotiana tabacum	3:Protein inferred from homology	Iron-sulfur cluster assembly protein	tr|A0A1S4CJT5|A0A1S4CJT5_TOBAC
893	30.054	30.5153	29.7185	29.8747	29.701	30.9571	29.1736	31.1427	29.5253	30.6546	224	1	0,999	9	933	0	933	tr|A0A1S3ZZ30|A0A1S3ZZ30_TOBAC	A0A1S3ZZ30	A0A1S3ZZ30_TOBAC	LOC107792048	Nicotiana tabacum	3:Protein inferred from homology	3-hydroxyacyl-[acyl-carrier-protein] dehydratase	tr|H9CCI0|H9CCI0_TOBAC
894	28.3743	27.9937	28.9156	28.5872	28.3094	28.5694	27.978	28.2953	28.3961	28.4886	143	1	0,999	13	174	174	1712	tr|A0A1S3ZZ60|A0A1S3ZZ60_TOBAC	A0A1S3ZZ60	A0A1S3ZZ60_TOBAC	LOC107792010	Nicotiana tabacum	3:Protein inferred from homology	60S ribosomal protein L28-1-like
895	28.8036	26.8126	29.3493	28.9945	29.3492	30.5273	31.0378	30.9903	31.0862	31.5603	295	1	0,999	19	690	0	1517	tr|A0A1S3ZZ77|A0A1S3ZZ77_TOBAC	A0A1S3ZZ77	A0A1S3ZZ77_TOBAC	LOC107792079	Nicotiana tabacum	3:Protein inferred from homology	Histone deacetylase HDT1-like
896	31.8348	31.8271	31.6392	31.3907	31.5321	31.438	31.2315	31.7964	31.1305	31.7329	482	1	0,999	27	2456	170	2456	tr|A0A1S3ZZ87|A0A1S3ZZ87_TOBAC	A0A1S3ZZ87	A0A1S3ZZ87_TOBAC	LOC107792007	Nicotiana tabacum	3:Protein inferred from homology	Ubiquitin carboxyl-terminal hydrolase
897	27.999	27.4241	25.8606	28.292	27.5154	28.24	28.0339	28.2776	25.2664	27.5874	473	1	0,999	21	561	136	561	tr|A0A1S3ZZ96|A0A1S3ZZ96_TOBAC	A0A1S3ZZ96	A0A1S3ZZ96_TOBAC	LOC107792003	Nicotiana tabacum	4:Protein predicted	U1 small nuclear ribonucleoprotein 70 kDa-like
898	27.6121	26.5684	28.8309	27.203	27.4616	29.1012	28.5332	29.0986	29.6608	29.4709	231	1	0,999	13	518	168	1155	tr|A0A1S3ZZI4|A0A1S3ZZI4_TOBAC	A0A1S3ZZI4	A0A1S3ZZI4_TOBAC	LOC107792077	Nicotiana tabacum	3:Protein inferred from homology	Glutaredoxin-dependent peroxiredoxin
899	33.8489	34.1061	34.2558	34.0078	34.0511	34.4464	32.8694	34.5332	33.1945	34.7447	444	1	0,999	30	9553	1540	9553	tr|A0A1S3ZZL0|A0A1S3ZZL0_TOBAC	A0A1S3ZZL0	A0A1S3ZZL0_TOBAC	LOC107792078	Nicotiana tabacum	3:Protein inferred from homology	phosphopyruvate hydratase
900	28.9365	29.4505	27.9699	29.5858	29.0199	28.2235	25.5582	27.9477	26.518	28.992	228	1	0,999	21	381	222	2747	tr|A0A1S3ZZM7|A0A1S3ZZM7_TOBAC	A0A1S3ZZM7	A0A1S3ZZM7_TOBAC	LOC107792116	Nicotiana tabacum	4:Protein predicted	RNA helicase
901	31.7612	31.6436	33.3846	32.4265	32.4025	32.3807	31.5138	32.5961	32.5502	33.2225	386	1	0,999	23	2420	0	2420	tr|A0A1S3ZZS2|A0A1S3ZZS2_TOBAC	A0A1S3ZZS2	A0A1S3ZZS2_TOBAC	LOC107792162	Nicotiana tabacum	3:Protein inferred from homology	Probable L-ascorbate peroxidase 6, chloroplastic isoform X2	tr|A0A1S3ZZV0|A0A1S3ZZV0_TOBAC
902	30.0656	29.0473	31.5805	30.494	31.2	31.3404	31.5625	31.3731	32.0214	31.8081	278	1	0,999	14	1270	356	1270	tr|A0A1S4A0A5|A0A1S4A0A5_TOBAC	A0A1S4A0A5	A0A1S4A0A5_TOBAC	LOC107792302	Nicotiana tabacum	3:Protein inferred from homology	Protein FLX-like 3 isoform X1
903	31.2486	31.631	31.1247	31.483	31.1505	31.5786	29.8424	31.818	29.9663	31.3593	815	1	0,999	45	3247	384	3247	tr|A0A1S4A0F1|A0A1S4A0F1_TOBAC	A0A1S4A0F1	A0A1S4A0F1_TOBAC	LOC107792416	Nicotiana tabacum	3:Protein inferred from homology	oligopeptidase A
904	24.7145	20.3444	26.9879	21.7826	22.7019	26.2367	26.7448	26.1455	27.6307	25.1062	165	1	0,999	6	209	60	209	tr|A0A1S4A106|A0A1S4A106_TOBAC	A0A1S4A106	A0A1S4A106_TOBAC	LOC107792571	Nicotiana tabacum	4:Protein predicted	Calmodulin-like
905	29.4693	29.9022	31.1595	29.6383	30.8079	31.609	31.1155	30.6683	31.5226	32.392	290	1	0,999	14	1292	91	1292	tr|A0A1S4A194|A0A1S4A194_TOBAC	A0A1S4A194	A0A1S4A194_TOBAC	LOC107792725	Nicotiana tabacum	3:Protein inferred from homology	inorganic diphosphatase
906	21.7694	26.8832	27.7738	23.6427	25.8357	25.8035	27.2831	28.6697	27.4934	28.0132	172	1	0,999	14	181	181	4000	tr|A0A1S4A196|A0A1S4A196_TOBAC	A0A1S4A196	A0A1S4A196_TOBAC	LOC107792692	Nicotiana tabacum	3:Protein inferred from homology	Peptidyl-prolyl cis-trans isomerase
907	28.2023	28.5889	27.3132	27.893	26.935	28.1352	27.2439	28.4564	27.1477	28.0571	581	1	0,999	24	1166	0	1166	tr|A0A1S4A1C0|A0A1S4A1C0_TOBAC	A0A1S4A1C0	A0A1S4A1C0_TOBAC	LOC107792671	Nicotiana tabacum	4:Protein predicted	Asparagine synthetase [glutamine-hydrolyzing]
908	27.8059	26.9571	28.6205	27.7979	28.0762	28.6749	28.9195	29.1778	29.1345	28.7663	790	1	0,999	20	616	0	616	tr|A0A1S4A1C7|A0A1S4A1C7_TOBAC	A0A1S4A1C7	A0A1S4A1C7_TOBAC	LOC107792724	Nicotiana tabacum	4:Protein predicted	Flowering time control protein FCA-like isoform X1	tr|A0A1S4A1K5|A0A1S4A1K5_TOBAC
909	32.8167	32.97	32.7459	32.3476	32.7422	32.8539	31.5227	32.7985	31.7522	32.9398	556	1	0,999	31	3153	512	7327	tr|A0A1S4A1J2|A0A1S4A1J2_TOBAC	A0A1S4A1J2	A0A1S4A1J2_TOBAC	LOC107792824	Nicotiana tabacum	3:Protein inferred from homology	ATP synthase subunit beta
910	28.5142	27.4619	29.1145	28.0326	28.3492	28.6533	28.7575	28.9262	28.9661	29.4062	97	1	0,999	4	292	81	292	tr|A0A1S4A1M8|A0A1S4A1M8_TOBAC	A0A1S4A1M8	A0A1S4A1M8_TOBAC	LOC107792783	Nicotiana tabacum	3:Protein inferred from homology	Sm-like protein LSM3A
911	29.1533	29.7874	29.3898	29.759	28.6865	29.739	25.1895	29.273	28.9253	28.4108	605	1	0,999	38	1756	0	2559	tr|A0A1S4A1Q4|A0A1S4A1Q4_TOBAC	A0A1S4A1Q4	A0A1S4A1Q4_TOBAC	LOC107792808	Nicotiana tabacum	3:Protein inferred from homology	RuBisCO large subunit-binding protein subunit beta, chloroplastic-like	tr|A0A1S4DIY1|A0A1S4DIY1_TOBAC
912	29.8783	29.8094	29.639	29.6454	30.0168	29.6848	22.3978	29.7925	28.9588	30.0207	520	1	0,999	30	1278	1	1278	tr|A0A1S4A1R0|A0A1S4A1R0_TOBAC	A0A1S4A1R0	A0A1S4A1R0_TOBAC	LOC107792837	Nicotiana tabacum	3:Protein inferred from homology	Succinate-semialdehyde dehydrogenase
913	26.532	25.0334	28.2296	27.851	26.9313	27.9286	28.6385	27.4447	29.3285	25.9703	233	1	0,999	9	315	0	315	tr|A0A1S4A1X2|A0A1S4A1X2_TOBAC	A0A1S4A1X2	A0A1S4A1X2_TOBAC	LOC107792857	Nicotiana tabacum	3:Protein inferred from homology	Charged multivesicular body protein 5-like	tr|A0A1S4C0K0|A0A1S4C0K0_TOBAC
914	27.4914	25.6011	26.5424	27.9318	26.3069	27.012	27.0062	24.9108	26.1515	25.8106	750	1	0,999	18	368	0	368	tr|A0A1S4A204|A0A1S4A204_TOBAC	A0A1S4A204	A0A1S4A204_TOBAC	LOC107792967	Nicotiana tabacum	3:Protein inferred from homology	Pentatricopeptide repeat-containing protein At2g15690-like isoform X1	tr|A0A1S4A260|A0A1S4A260_TOBAC
915	27.9651	27.2828	28.2445	27.5828	28.1162	27.376	26.3763	28.0354	27.9711	28.2395	343	1	0,999	13	364	117	364	tr|A0A1S4A208|A0A1S4A208_TOBAC	A0A1S4A208	A0A1S4A208_TOBAC	LOC107792892	Nicotiana tabacum	4:Protein predicted	DnaJ protein ERDJ3B-like
916	27.9558	23.032	29.5675	29.0108	28.4287	29.6078	29.2882	29.5511	30.2384	29.3279	673	1	0,999	18	653	41	653	tr|A0A1S4A2C8|A0A1S4A2C8_TOBAC	A0A1S4A2C8	A0A1S4A2C8_TOBAC	LOC107792995	Nicotiana tabacum	4:Protein predicted	Calcium homeostasis endoplasmic reticulum protein-like
917	28.0803	27.9478	29.6525	28.827	28.6394	28.4478	27.8311	28.3373	28.2012	28.1707	123	1	0,999	6	322	322	451	tr|A0A1S4A2D0|A0A1S4A2D0_TOBAC	A0A1S4A2D0	A0A1S4A2D0_TOBAC	LOC107793005	Nicotiana tabacum	4:Protein predicted	Nuclear transport factor 2-like
918	26.2467	22.111	26.9253	26.7625	26.4629	26.8151	27.6089	26.249	28.5275	27.9727	616	1	0,999	16	220	61	220	tr|A0A1S4A2D9|A0A1S4A2D9_TOBAC	A0A1S4A2D9	A0A1S4A2D9_TOBAC	LOC107793083	Nicotiana tabacum	3:Protein inferred from homology	Phosphatidylinositol 3,4,5-trisphosphate 3-phosphatase and protein-tyrosine-phosphatase PTEN2A-like
919	26.5578	25.6454	28.2259	26.0953	26.1295	25.8913	28.4168	26.882	28.468	27.2931	146	1	0,999	14	207	207	1153	tr|A0A1S4A2G6|A0A1S4A2G6_TOBAC	A0A1S4A2G6	A0A1S4A2G6_TOBAC	LOC107793006	Nicotiana tabacum	4:Protein predicted	Ubiquitin-conjugating enzyme E2 variant 1D-like
920	26.2877	27.2647	29.3238	28.5367	27.95	29.0874	27.7244	28.5602	29.471	29.4856	260	1	0,999	11	538	215	538	tr|A0A1S4A2M2|A0A1S4A2M2_TOBAC	A0A1S4A2M2	A0A1S4A2M2_TOBAC	LOC107793104	Nicotiana tabacum	3:Protein inferred from homology	Probable 6-phosphogluconolactonase
921	29.2794	28.5695	30.4587	29.695	29.9165	29.6493	29.8425	29.7481	30.3439	30.2337	195	1	0,999	6	642	0	642	tr|A0A1S4A2P2|A0A1S4A2P2_TOBAC	A0A1S4A2P2	A0A1S4A2P2_TOBAC	LOC107793126	Nicotiana tabacum	4:Protein predicted	RNA-binding protein 8A-like	tr|A0A1S4DKZ7|A0A1S4DKZ7_TOBAC
922	27.4776	27.9567	27.2222	27.2694	26.8284	27.6955	26.9423	28.7009	27.4241	28.1218	188	1	0,999	5	351	66	351	tr|A0A1S4A2P5|A0A1S4A2P5_TOBAC	A0A1S4A2P5	A0A1S4A2P5_TOBAC	LOC107793109	Nicotiana tabacum	4:Protein predicted	Uncharacterized protein LOC107793109
923	33.5081	32.2279	34.5694	33.9109	33.9344	33.5952	33.3492	33.3085	33.3325	33.5611	374	1	0,999	29	2412	0	2723	tr|A0A1S4A2Q1|A0A1S4A2Q1_TOBAC	A0A1S4A2Q1	A0A1S4A2Q1_TOBAC	LOC107793183	Nicotiana tabacum	4:Protein predicted	Plasminogen activator inhibitor 1 RNA-binding protein-like isoform X1
924	29.9326	29.3717	32.1191	30.8881	31.0111	30.5959	30.125	31.1021	31.6675	31.2429	308	1	0,999	19	1196	53	1333	tr|A0A1S4A2S2|A0A1S4A2S2_TOBAC	A0A1S4A2S2	A0A1S4A2S2_TOBAC	LOC107793115	Nicotiana tabacum	4:Protein predicted	Rhodanese-like/PpiC domain-containing protein 12, chloroplastic
925	29.8911	30.4765	29.677	29.9343	29.871	29.8399	26.8282	29.6108	27.5346	29.1989	452	1	0,999	19	1174	211	1174	tr|A0A1S4A300|A0A1S4A300_TOBAC	A0A1S4A300	A0A1S4A300_TOBAC	LOC107793207	Nicotiana tabacum	4:Protein predicted	Probable N-succinyldiaminopimelate aminotransferase DapC
926	27.9875	28.0046	27.7657	28.0046	26.5284	28.2441	24.4451	28.0161	25.3574	27.6842	826	1	0,999	42	453	32	1155	tr|A0A1S4A374|A0A1S4A374_TOBAC	A0A1S4A374	A0A1S4A374_TOBAC	LOC107793317	Nicotiana tabacum	3:Protein inferred from homology	Dynamin-related protein 3A-like
927	30.225	28.2053	31.8305	31.1328	30.8148	31.365	30.8889	30.8975	31.6635	31.2998	169	1	0,999	13	850	157	850	tr|A0A1S4A3B1|A0A1S4A3B1_TOBAC	A0A1S4A3B1	A0A1S4A3B1_TOBAC	LOC107793350	Nicotiana tabacum	3:Protein inferred from homology	Two-on-two hemoglobin-3-like
928	26.3084	25.0721	27.2953	27.1027	27.3107	25.9127	28.4542	27.1465	26.8567	26.9997	238	1	0,999	6	237	0	237	tr|A0A1S4A3I6|A0A1S4A3I6_TOBAC	A0A1S4A3I6	A0A1S4A3I6_TOBAC	LOC107793376	Nicotiana tabacum	3:Protein inferred from homology	Uncharacterized protein LOC107793376 isoform X2	tr|A0A1S4A3Q3|A0A1S4A3Q3_TOBAC
929	26.6482	28.3329	29.5675	28.979	27.8733	29.4543	26.4433	29.1111	26.8207	28.4185	206	0,9998	0,999	13	491	0	590	tr|A0A1S4A3R1|A0A1S4A3R1_TOBAC	A0A1S4A3R1	A0A1S4A3R1_TOBAC	LOC107793441	Nicotiana tabacum	3:Protein inferred from homology	Ras-related protein RABG3f
930	32.0367	31.8449	33.0113	32.7591	32.2401	32.3374	30.7221	31.2447	31.5241	32.8021	83	1	0,999	6	906	7	906	tr|A0A1S4A3T4|A0A1S4A3T4_TOBAC	A0A1S4A3T4	A0A1S4A3T4_TOBAC	LOC107793454	Nicotiana tabacum	1:Experimental evidence at protein level	40S ribosomal protein S21
931	27.7885	28.4021	27.9482	28.7049	28.2703	27.6104	26.2302	28.0978	26.516	27.5684	422	1	0,999	20	528	0	1113	tr|A0A1S4A3V9|A0A1S4A3V9_TOBAC	A0A1S4A3V9	A0A1S4A3V9_TOBAC	LOC107793424	Nicotiana tabacum	3:Protein inferred from homology	DnaJ protein homolog isoform X1
932	27.3313	26.5341	29.1477	28.5492	28.3435	28.4119	26.9552	27.2679	28.9491	28.3391	183	1	0,999	5	94	19	144	tr|A0A1S4A3Y6|A0A1S4A3Y6_TOBAC	A0A1S4A3Y6	A0A1S4A3Y6_TOBAC	LOC107793496	Nicotiana tabacum	3:Protein inferred from homology	Ubiquitin-conjugating enzyme E2-23 kDa-like
933	30.1498	30.126	30.6752	30.4534	30.6632	30.0965	29.2306	29.7859	29.9161	30.2742	261	1	0,999	18	956	85	3437	tr|A0A1S4A416|A0A1S4A416_TOBAC	A0A1S4A416	A0A1S4A416_TOBAC	LOC107793523	Nicotiana tabacum	3:Protein inferred from homology	14-3-3 protein 9-like
934	30.717	30.9149	30.6051	31.0325	30.6633	30.9283	29.1739	30.8545	29.69	30.7755	606	1	0,999	27	1516	0	1516	tr|A0A1S4A439|A0A1S4A439_TOBAC	A0A1S4A439	A0A1S4A439_TOBAC	LOC107793476	Nicotiana tabacum	4:Protein predicted	ABC transporter E family member 2-like	tr|A0A1S4CKF8|A0A1S4CKF8_TOBAC
935	32.439	31.6119	32.6901	31.9473	32.9558	32.6469	31.9188	31.652	32.5056	31.6069	108	1	0,999	6	768	191	768	tr|A0A1S4A451|A0A1S4A451_TOBAC	A0A1S4A451	A0A1S4A451_TOBAC	LOC107793582	Nicotiana tabacum	3:Protein inferred from homology	60S ribosomal protein L36
936	25.1545	20.9279	28.9496	27.0953	26.1295	25.845	27.7431	26.3672	29.0365	26.7764	196	1	0,999	8	249	165	249	tr|A0A1S4A469|A0A1S4A469_TOBAC	A0A1S4A469	A0A1S4A469_TOBAC	LOC107793513	Nicotiana tabacum	4:Protein predicted	Uncharacterized protein LOC107793513
937	30.058	29.9326	32.1928	30.4581	31.2151	31.6327	30.5848	31.0288	31.4082	31.6113	159	1	0,999	20	780	703	5261	tr|A0A1S4A482|A0A1S4A482_TOBAC	A0A1S4A482	A0A1S4A482_TOBAC	LOC107793525	Nicotiana tabacum	3:Protein inferred from homology	Eukaryotic translation initiation factor 5A
938	31.6376	31.1132	33.0846	32.103	32.6443	32.2843	31.5366	31.7848	31.9776	32.3843	184	1	0,999	12	1382	2	1382	tr|A0A1S4A4A8|A0A1S4A4A8_TOBAC	A0A1S4A4A8	A0A1S4A4A8_TOBAC	LOC107793601	Nicotiana tabacum	3:Protein inferred from homology	Co-chaperone protein p23
939	30.2806	30.723	30.4563	30.0242	30.2036	28.5153	20.8735	28.0629	28.0914	28.6462	500	1	0,999	32	1724	0	1724	tr|A0A1S4A4L4|A0A1S4A4L4_TOBAC	A0A1S4A4L4	A0A1S4A4L4_TOBAC	LOC107793653	Nicotiana tabacum	3:Protein inferred from homology	Aldehyde dehydrogenase family 2 member C4-like isoform X2
940	24.6851	21.8039	27.0952	25.0631	26.7568	26.7046	27.2003	24.7229	27.5073	26.9397	225	1	0,999	14	112	112	798	tr|A0A1S4A4N4|A0A1S4A4N4_TOBAC	A0A1S4A4N4	A0A1S4A4N4_TOBAC	LOC107793675	Nicotiana tabacum	3:Protein inferred from homology	Probable membrane-associated 30 kDa protein, chloroplastic
941	25.811	24.7446	28.2398	27.6165	27.5901	27.7433	28.219	27.8293	29.1673	28.3202	297	1	0,999	14	405	80	690	tr|A0A1S4A4V5|A0A1S4A4V5_TOBAC	A0A1S4A4V5	A0A1S4A4V5_TOBAC	LOC107793778	Nicotiana tabacum	4:Protein predicted	Zinc finger CCCH domain-containing protein 14-like
942	26.4528	25.2815	29.5485	27.7539	27.3127	25.9166	27.8626	26.9432	28.3926	27.8016	803	1	0,999	12	221	153	221	tr|A0A1S4A4W8|A0A1S4A4W8_TOBAC	A0A1S4A4W8	A0A1S4A4W8_TOBAC	LOC107793768	Nicotiana tabacum	4:Protein predicted	Splicing factor 1
943	27.9154	28.2563	27.8344	28.3905	28.0353	27.2243	26.361	27.3979	27.1562	28.0516	633	1	0,999	23	583	0	583	tr|A0A1S4A4Z1|A0A1S4A4Z1_TOBAC	A0A1S4A4Z1	A0A1S4A4Z1_TOBAC	LOC107793762	Nicotiana tabacum	4:Protein predicted	DEAD-box ATP-dependent RNA helicase 9-like isoform X1
944	27.3217	27.8203	28.3384	27.5928	28.482	27.318	27.7549	28.0571	28.4154	28.4707	707	1	0,999	40	367	275	4785	tr|A0A1S4A548|A0A1S4A548_TOBAC	A0A1S4A548	A0A1S4A548_TOBAC	LOC107793862	Nicotiana tabacum	3:Protein inferred from homology	Stromal 70 kDa heat shock-related protein, chloroplastic-like
945	29.1198	27.1412	30.2985	29.9157	29.8446	30.0931	30.728	29.1111	30.6949	30.0532	217	1	0,999	16	628	0	1131	tr|A0A1S4A5C7|A0A1S4A5C7_TOBAC	A0A1S4A5C7	A0A1S4A5C7_TOBAC	LOC107793843	Nicotiana tabacum	3:Protein inferred from homology	Phosphoprotein ECPP44-like	tr|Q76MG1|Q76MG1_TOBAC
946	28.6752	28.7501	28.5027	28.9658	28.4813	28.8123	28.1462	28.4995	28.0797	25.6885	126	1	0,999	4	225	134	541	tr|A0A1S4A5C8|A0A1S4A5C8_TOBAC	A0A1S4A5C8	A0A1S4A5C8_TOBAC	LOC107793872	Nicotiana tabacum	3:Protein inferred from homology	40S ribosomal protein S26
947	28.3143	28.7967	27.2116	28.2977	28.0173	25.2908	24.6567	26.8901	22.6793	26.7571	663	1	0,999	36	889	457	889	tr|A0A1S4A5K9|A0A1S4A5K9_TOBAC	A0A1S4A5K9	A0A1S4A5K9_TOBAC	LOC107793921	Nicotiana tabacum	3:Protein inferred from homology	Signal recognition particle subunit SRP72
948	26.6027	27.2153	27.5393	27.2262	25.7084	20.6411	26.0742	21.394	26.3871	26.3325	299	1	0,999	14	361	0	800	tr|A0A1S4A5N4|A0A1S4A5N4_TOBAC	A0A1S4A5N4	A0A1S4A5N4_TOBAC	LOC107793974	Nicotiana tabacum	3:Protein inferred from homology	Mitochondrial dicarboxylate/tricarboxylate transporter DTC	tr|Q8SF02|Q8SF02_TOBAC
949	31.3619	30.9796	32.5696	31.8698	31.8454	31.663	30.2929	31.83	31.6114	32.0593	200	1	0,999	18	1474	388	1474	tr|A0A1S4A5S7|A0A1S4A5S7_TOBAC	A0A1S4A5S7	A0A1S4A5S7_TOBAC	LOC107794012	Nicotiana tabacum	3:Protein inferred from homology	Acireductone dioxygenase
950	30.7255	31.2355	31.0256	30.3758	30.6469	30.8372	29.7325	30.7311	30.288	30.9691	242	1	0,999	20	819	242	2778	tr|A0A1S4A5Z2|A0A1S4A5Z2_TOBAC	A0A1S4A5Z2	A0A1S4A5Z2_TOBAC	LOC107794124	Nicotiana tabacum	1:Experimental evidence at protein level	60S ribosomal protein L7-4-like
951	30.8958	29.6387	32.1119	31.2558	31.5525	31.8672	31.3436	31.8124	32.1153	32.0278	519	1	0,999	18	1707	20	1850	tr|A0A1S4A608|A0A1S4A608_TOBAC	A0A1S4A608	A0A1S4A608_TOBAC	LOC107794104	Nicotiana tabacum	4:Protein predicted	Ubiquitin domain-containing protein DSK2b-like isoform X3
952	26.3665	27.9355	27.0844	28.1429	27.2983	27.5457	21.3738	27.3872	23.6461	27.2181	349	1	0,999	19	561	561	1009	tr|A0A1S4A643|A0A1S4A643_TOBAC	A0A1S4A643	A0A1S4A643_TOBAC	LOC107794131	Nicotiana tabacum	3:Protein inferred from homology	Activator of 90 kDa heat shock protein ATPase homolog
953	28.1986	28.9078	29.6463	28.8885	27.9386	29.7867	23.3839	30.3694	28.8312	29.7392	922	1	0,999	50	2334	228	2334	tr|A0A1S4A693|A0A1S4A693_TOBAC	A0A1S4A693	A0A1S4A693_TOBAC	LOC107794170	Nicotiana tabacum	3:Protein inferred from homology	Bifunctional aspartokinase/homoserine dehydrogenase, chloroplastic-like
954	30.2661	30.5192	30.3828	30.3294	30.3396	30.4063	28.5126	30.7233	28.7637	30.2371	477	1	0,999	25	2016	459	2016	tr|A0A1S4A6G7|A0A1S4A6G7_TOBAC	A0A1S4A6G7	A0A1S4A6G7_TOBAC	LOC107794250	Nicotiana tabacum	3:Protein inferred from homology	Diaminopimelate decarboxylase 1, chloroplastic-like
955	29.5135	30.0433	29.7853	29.5453	29.7063	29.3048	28.4194	29.6612	28.5602	29.6009	898	1	0,999	49	1711	233	2773	tr|A0A1S4A6I2|A0A1S4A6I2_TOBAC	A0A1S4A6I2	A0A1S4A6I2_TOBAC	LOC107794282	Nicotiana tabacum	3:Protein inferred from homology	26S proteasome non-ATPase regulatory subunit 2 homolog
956	29.0631	28.1674	30.3094	29.0573	29.2798	25.7732	29.7112	29.2261	29.9818	29.6459	100	1	0,999	7	243	243	543	tr|A0A1S4A6N1|A0A1S4A6N1_TOBAC	A0A1S4A6N1	A0A1S4A6N1_TOBAC	LOC107794311	Nicotiana tabacum	3:Protein inferred from homology	Probable steroid-binding protein 3
957	29.5485	21.1239	30.6075	29.7201	29.8243	29.4028	28.7901	29.0355	29.103	29.5984	154	1	0,999	9	171	171	1451	tr|A0A1S4A6R4|A0A1S4A6R4_TOBAC	A0A1S4A6R4	A0A1S4A6R4_TOBAC	LOC107794285	Nicotiana tabacum	4:Protein predicted	Uncharacterized protein At4g28440-like
958	30.5376	30.93	30.3467	30.5402	30.3481	30.3947	29.3625	30.6891	29.721	30.7337	583	1	0,999	34	1957	402	2582	tr|A0A1S4A6S4|A0A1S4A6S4_TOBAC	A0A1S4A6S4	A0A1S4A6S4_TOBAC	LOC107794375	Nicotiana tabacum	3:Protein inferred from homology	phosphoglucomutase (alpha-D-glucose-1,6-bisphosphate-dependent)
959	28.7755	28.0585	28.8445	28.818	28.4511	28.8376	28.1472	28.2807	27.8519	28.5597	335	1	0,999	20	720	74	720	tr|A0A1S4A706|A0A1S4A706_TOBAC	A0A1S4A706	A0A1S4A706_TOBAC	LOC107794416	Nicotiana tabacum	3:Protein inferred from homology	Protein-lysine N-methyltransferase LOC107794416
960	29.4269	27.2567	30.677	29.9911	29.3672	30.063	29.7126	30.2871	29.929	28.9399	947	1	0,999	35	949	0	949	tr|A0A1S4A786|A0A1S4A786_TOBAC	A0A1S4A786	A0A1S4A786_TOBAC	LOC107794520	Nicotiana tabacum	4:Protein predicted	Pumilio homolog 2-like isoform X2	tr|A0A1S4A7E4|A0A1S4A7E4_TOBAC
961	28.9992	29.6428	28.5263	29.4159	29.3227	30.1169	28.7081	30.3696	29.3235	30.3205	439	1	0,999	23	1602	260	1602	tr|A0A1S4A7E9|A0A1S4A7E9_TOBAC	A0A1S4A7E9	A0A1S4A7E9_TOBAC	LOC107794579	Nicotiana tabacum	4:Protein predicted	Protein DJ-1 homolog B-like
962	30.2854	30.7747	30.3268	30.2011	30.4497	31.0164	29.1388	30.5698	29.5256	30.5299	610	1	0,999	35	2163	143	2163	tr|A0A1S4A7G6|A0A1S4A7G6_TOBAC	A0A1S4A7G6	A0A1S4A7G6_TOBAC	LOC107794592	Nicotiana tabacum	4:Protein predicted	RNA helicase
963	29.0435	29.1175	29.1719	29.5948	29.1026	28.9652	28.9559	28.9228	28.627	28.8377	211	1	0,999	7	390	390	1012	tr|A0A1S4A7M5|A0A1S4A7M5_TOBAC	A0A1S4A7M5	A0A1S4A7M5_TOBAC	LOC107794637	Nicotiana tabacum	3:Protein inferred from homology	Ribosomal protein L19
964	31.554	31.5749	32.177	32.0206	32.0648	31.567	30.8742	31.4815	31.4024	31.9004	255	1	0,999	21	1847	562	4350	tr|A0A1S4A7P5|A0A1S4A7P5_TOBAC	A0A1S4A7P5	A0A1S4A7P5_TOBAC	LOC107794654	Nicotiana tabacum	3:Protein inferred from homology	14-3-3-like protein A
965	33.3131	33.4133	33.4433	33.1987	33.451	33.2241	31.8677	33.2322	32.4759	33.3528	261	1	0,999	23	3829	180	3829	tr|A0A1S4A7Q3|A0A1S4A7Q3_TOBAC	A0A1S4A7Q3	A0A1S4A7Q3_TOBAC	LOC107794621	Nicotiana tabacum	3:Protein inferred from homology	Small ribosomal subunit protein eS1
966	31.5664	30.174	32.4068	31.4133	31.8198	31.5139	31.5239	31.1382	31.5379	31.576	263	1	0,999	10	867	0	867	tr|A0A1S4A7U8|A0A1S4A7U8_TOBAC	A0A1S4A7U8	A0A1S4A7U8_TOBAC	LOC107794659	Nicotiana tabacum	4:Protein predicted	Serine/arginine-rich SC35-like splicing factor SCL33	tr|A0A1S4C878|A0A1S4C878_TOBAC
967	22.3101	20.1052	26.1073	27.1075	26.4049	25.171	26.9792	26.815	27.8553	26.1664	212	1	0,999	8	120	32	120	tr|A0A1S4A7V0|A0A1S4A7V0_TOBAC	A0A1S4A7V0	A0A1S4A7V0_TOBAC	LOC107794710	Nicotiana tabacum	4:Protein predicted	Vacuolar protein sorting-associated protein 2 homolog 3
968	30.3704	30.6788	30.2711	30.454	30.4618	30.0518	29.5646	29.9528	29.4094	30.1097	573	1	0,999	46	341	122	7613	tr|A0A1S4A7X9|A0A1S4A7X9_TOBAC	A0A1S4A7X9	A0A1S4A7X9_TOBAC	LOC107794731	Nicotiana tabacum	3:Protein inferred from homology	Chaperonin CPN60-2, mitochondrial-like
969	23.2502	25.2541	26.2351	25.595	24.0012	25.7874	26.3903	26.0565	26.1471	21.5061	538	1	0,999	10	158	31	158	tr|A0A1S4A7Z8|A0A1S4A7Z8_TOBAC	A0A1S4A7Z8	A0A1S4A7Z8_TOBAC	LOC107794752	Nicotiana tabacum	3:Protein inferred from homology	Ubiquitin carboxyl-terminal hydrolase
970	30.9936	30.5251	30.4781	30.7517	30.7801	30.6834	29.6545	30.6002	29.8608	30.6619	134	1	0,999	11	556	127	926	tr|A0A1S4A807|A0A1S4A807_TOBAC	A0A1S4A807	A0A1S4A807_TOBAC	LOC107794709	Nicotiana tabacum	1:Experimental evidence at protein level	60S ribosomal protein L14-1
971	25.908	27.1459	27.8503	27.3343	26.2246	27.9148	26.0515	28.1439	27.1808	28.4221	237	1	0,999	9	524	0	524	tr|A0A1S4A824|A0A1S4A824_TOBAC	A0A1S4A824	A0A1S4A824_TOBAC	LOC107794723	Nicotiana tabacum	3:Protein inferred from homology	ATP-dependent Clp protease proteolytic subunit	tr|A0A1S4BBV8|A0A1S4BBV8_TOBAC
972	26.0617	20.8917	21.5101	25.7094	23.8862	25.7315	25.7588	25.497	22.6592	25.1124	523	1	0,999	26	116	116	920	tr|A0A1S4A835|A0A1S4A835_TOBAC	A0A1S4A835	A0A1S4A835_TOBAC	LOC107794787	Nicotiana tabacum	3:Protein inferred from homology	RNA helicase
973	29.5287	28.0716	28.8982	29.2469	29.4252	28.9801	30.0199	29.4061	29.2056	29.0781	1378	1	0,999	59	1631	819	1631	tr|A0A1S4A859|A0A1S4A859_TOBAC	A0A1S4A859	A0A1S4A859_TOBAC	LOC107794762	Nicotiana tabacum	3:Protein inferred from homology	Eukaryotic translation initiation factor 5B
974	31.0303	31.3091	31.9399	31.494	31.2227	31.8429	30.7519	31.7627	31.9645	32.284	213	1	0,999	21	2018	1231	2018	tr|A0A1S4A868|A0A1S4A868_TOBAC	A0A1S4A868	A0A1S4A868_TOBAC	LOC107794811	Nicotiana tabacum	3:Protein inferred from homology	glutathione transferase
975	26.2115	27.1678	30.4966	26.8225	21.5723	28.2694	26.0918	28.7444	28.2118	28.7633	193	1	0,999	6	316	316	316	tr|A0A1S4A8C3|A0A1S4A8C3_TOBAC	A0A1S4A8C3	A0A1S4A8C3_TOBAC	LOC107794812	Nicotiana tabacum	3:Protein inferred from homology	Co-chaperone protein p23
976	29.4786	30.2897	30.0566	30.4545	29.5291	30.5137	28.9527	30.7229	30.2354	30.8877	346	1	0,999	11	1301	421	1301	tr|A0A1S4A8J1|A0A1S4A8J1_TOBAC	A0A1S4A8J1	A0A1S4A8J1_TOBAC	LOC107794907	Nicotiana tabacum	3:Protein inferred from homology	Peroxidase
977	28.9132	28.5034	28.474	28.3857	28.5069	27.1273	27.9412	27.8665	27.734	28.0461	300	1	0,999	17	406	29	1730	tr|A0A1S4A8K0|A0A1S4A8K0_TOBAC	A0A1S4A8K0	A0A1S4A8K0_TOBAC	LOC107794917	Nicotiana tabacum	3:Protein inferred from homology	60S ribosomal protein L5-like
978	26.3489	21.1297	27.185	25.984	26.6939	27.1477	27.2816	25.5464	27.6647	27.0773	454	0,9999	0,999	16	62	62	1196	tr|A0A1S4A8X0|A0A1S4A8X0_TOBAC	A0A1S4A8X0	A0A1S4A8X0_TOBAC	LOC107795041	Nicotiana tabacum	4:Protein predicted	UBP1-associated protein 2C-like
979	33.8477	33.3562	35.9651	35.1819	34.5477	35.5001	33.0232	35.1496	34.7356	35.6482	157	1	0,999	19	6808	0	6808	tr|A0A1S4A939|A0A1S4A939_TOBAC	A0A1S4A939	A0A1S4A939_TOBAC	LOC107795042	Nicotiana tabacum	4:Protein predicted	Glycine-rich RNA-binding protein-like	tr|B2YKT9|B2YKT9_TOBAC
980	29.7906	28.5541	31.5603	29.8205	30.3786	30.4905	30.1191	30.6665	30.8602	30.9502	290	1	0,999	12	869	37	869	tr|A0A1S4A952|A0A1S4A952_TOBAC	A0A1S4A952	A0A1S4A952_TOBAC	LOC107795053	Nicotiana tabacum	4:Protein predicted	Biotin carboxyl carrier protein of acetyl-CoA carboxylase-like isoform X1
981	30.929	30.442	30.74	30.9443	30.7193	29.8708	28.5519	30.3675	30.0258	30.3618	405	1	0,999	32	1115	674	4410	tr|A0A1S4A975|A0A1S4A975_TOBAC	A0A1S4A975	A0A1S4A975_TOBAC	LOC107795127	Nicotiana tabacum	3:Protein inferred from homology	60S ribosomal protein L4-1-like
982	28.5533	27.9637	28.4886	28.7459	27.9477	27.5807	27.2316	28.9226	28.7116	28.2075	213	1	0,999	14	569	19	569	tr|A0A1S4A9C6|A0A1S4A9C6_TOBAC	A0A1S4A9C6	A0A1S4A9C6_TOBAC	LOC107795177	Nicotiana tabacum	3:Protein inferred from homology	glutathione transferase
983	25.4328	27.5862	27.299	24.9561	26.9959	26.1879	25.8062	26.324	26.7072	26.6135	353	0,9999	0,999	19	147	147	2907	tr|A0A1S4A9C7|A0A1S4A9C7_TOBAC	A0A1S4A9C7	A0A1S4A9C7_TOBAC	LOC107795174	Nicotiana tabacum	3:Protein inferred from homology	Malate dehydrogenase
984	26.3375	24.748	27.4566	22.7526	27.2387	24.1356	23.5623	27.8441	27.4175	26.7197	144	1	0,999	12	351	351	1568	tr|A0A1S4A9D1|A0A1S4A9D1_TOBAC	A0A1S4A9D1	A0A1S4A9D1_TOBAC	LOC107795182	Nicotiana tabacum	3:Protein inferred from homology	40S ribosomal protein S17-like
985	32.7373	31.7987	33.8722	32.8646	33.5236	32.2662	32.3636	31.9445	32.4267	32.7249	185	1	0,999	13	1699	0	1699	tr|A0A1S4A9F1|A0A1S4A9F1_TOBAC	A0A1S4A9F1	A0A1S4A9F1_TOBAC	LOC107795202	Nicotiana tabacum	4:Protein predicted	Cytochrome c oxidase subunit 6b-1-like isoform X1
986	27.8913	28.2666	28.3043	27.9596	27.7585	27.6842	26.3005	27.7502	26.816	27.5352	77	1	0,999	5	328	169	328	tr|A0A1S4A9Q5|A0A1S4A9Q5_TOBAC	A0A1S4A9Q5	A0A1S4A9Q5_TOBAC	LOC107795240	Nicotiana tabacum	3:Protein inferred from homology	Mitochondrial import receptor subunit TOM7-1
987	28.5099	29.4443	28.8844	28.2383	28.924	28.9333	26.1576	28.7125	26.1864	28.3369	455	1	0,999	26	1163	136	1163	tr|A0A1S4A9R1|A0A1S4A9R1_TOBAC	A0A1S4A9R1	A0A1S4A9R1_TOBAC	LOC107795284	Nicotiana tabacum	3:Protein inferred from homology	RuvB-like helicase
988	23.7061	21.8016	26.2343	25.4988	22.5253	25.2161	26.464	24.0922	26.9991	22.9159	338	1	0,999	7	244	46	244	tr|A0A1S4A9T2|A0A1S4A9T2_TOBAC	A0A1S4A9T2	A0A1S4A9T2_TOBAC	LOC107795254	Nicotiana tabacum	3:Protein inferred from homology	Nuclear pore complex protein NUP35
989	28.2327	28.8857	29.0194	28.8592	29.1961	27.6667	28.3688	27.9554	29.0757	28.2	212	1	0,999	14	629	151	629	tr|A0A1S4A9X4|A0A1S4A9X4_TOBAC	A0A1S4A9X4	A0A1S4A9X4_TOBAC	LOC107795296	Nicotiana tabacum	4:Protein predicted	Protein disulfide isomerase-like 2-3
990	27.6441	28.6349	27.9044	27.6453	27.7698	28.706	28.8499	29.9065	29.0408	27.79	602	1	0,999	25	1025	0	1025	tr|A0A1S4AA04|A0A1S4AA04_TOBAC	A0A1S4AA04	A0A1S4AA04_TOBAC	LOC107795359	Nicotiana tabacum	4:Protein predicted	ABC transporter F family member 1-like	tr|A0A1S4AD21|A0A1S4AD21_TOBAC
991	25.5923	25.2162	28.6167	25.6236	27.5664	27.4742	28.4872	27.0514	28.5727	27.5794	214	1	0,999	9	137	16	137	tr|A0A1S4AA05|A0A1S4AA05_TOBAC	A0A1S4AA05	A0A1S4AA05_TOBAC	LOC107795314	Nicotiana tabacum	4:Protein predicted	Uncharacterized protein At2g39795, mitochondrial-like
992	29.4911	28.8157	31.2682	30.5771	30.134	31.9493	30.8487	32.551	31.8073	32.1344	118	1	0,999	10	630	353	820	tr|A0A1S4AA06|A0A1S4AA06_TOBAC	A0A1S4AA06	A0A1S4AA06_TOBAC	LOC107795323	Nicotiana tabacum	4:Protein predicted	Thioredoxin H-type 2-like
993	29.2035	28.5963	30.7853	30.0562	29.6589	30.1893	30.2053	29.6693	30.3427	30.098	128	1	0,999	2	334	195	334	tr|A0A1S4AA18|A0A1S4AA18_TOBAC	A0A1S4AA18	A0A1S4AA18_TOBAC	LOC107795368	Nicotiana tabacum	3:Protein inferred from homology	Acyl carrier protein
994	31.0061	31.787	31.3906	31.0931	31.4318	31.0267	29.4846	30.9358	30.4063	30.9389	1370	1	0,999	63	3342	1327	3342	tr|A0A1S4AAA4|A0A1S4AAA4_TOBAC	A0A1S4AAA4	A0A1S4AAA4_TOBAC	LOC107795389	Nicotiana tabacum	4:Protein predicted	LOW QUALITY PROTEIN: clustered mitochondria protein-like
995	32.0084	32.5366	32.0308	32.0513	32.0161	32.2877	30.5332	32.1291	30.7291	32.1933	547	1	0,999	29	2810	314	2810	tr|A0A1S4AAP9|A0A1S4AAP9_TOBAC	A0A1S4AAP9	A0A1S4AAP9_TOBAC	LOC107795521	Nicotiana tabacum	3:Protein inferred from homology	alanine transaminase
996	24.98	21.0722	22.9837	26.0285	25.9423	26.3987	26.7938	25.8386	27.3515	26.2705	153	1	0,999	3	71	71	175	tr|A0A1S4AAS5|A0A1S4AAS5_TOBAC	A0A1S4AAS5	A0A1S4AAS5_TOBAC	LOC107795592	Nicotiana tabacum	3:Protein inferred from homology	Frataxin, mitochondrial-like
997	30.0251	30.1936	29.7013	29.906	29.9339	28.474	25.9697	29.3554	26.7705	28.6748	487	1	0,999	23	1389	90	1389	tr|A0A1S4AAX1|A0A1S4AAX1_TOBAC	A0A1S4AAX1	A0A1S4AAX1_TOBAC	LOC107795655	Nicotiana tabacum	3:Protein inferred from homology	NADH dehydrogenase [ubiquinone] flavoprotein 1, mitochondrial
998	28.0102	28.5905	28.4371	28.7833	28.9679	29.2933	30.1032	29.1241	29.6621	29.8203	1421	1	0,999	49	1020	622	1548	tr|A0A1S4AB39|A0A1S4AB39_TOBAC	A0A1S4AB39	A0A1S4AB39_TOBAC	LOC107795664	Nicotiana tabacum	3:Protein inferred from homology	Enhancer of mRNA-decapping protein 4-like
999	23.595	22.5858	26.2186	25.5199	24.2586	26.9865	28.4174	27.6894	27.6992	26.3516	1035	1	0,999	18	298	0	298	tr|A0A1S4AB50|A0A1S4AB50_TOBAC	A0A1S4AB50	A0A1S4AB50_TOBAC	LOC107795733	Nicotiana tabacum	4:Protein predicted	Polyadenylation and cleavage factor homolog 4-like isoform X1
1000	28.8732	28.3529	30.3688	28.961	29.0957	28.8792	29.4731	29.5791	29.9601	29.967	122	1	0,999	7	299	89	299	tr|A0A1S4AB61|A0A1S4AB61_TOBAC	A0A1S4AB61	A0A1S4AB61_TOBAC	LOC107795729	Nicotiana tabacum	3:Protein inferred from homology	Multifunctional methyltransferase subunit TRM112-like protein At1g22270
1001	33.4014	33.5925	33.0587	33.0519	33.2096	32.9719	31.2286	32.985	31.8931	33.1999	238	1	0,999	20	2840	116	2840	tr|A0A1S4AB83|A0A1S4AB83_TOBAC	A0A1S4AB83	A0A1S4AB83_TOBAC	LOC107795696	Nicotiana tabacum	3:Protein inferred from homology	30S ribosomal protein S3, chloroplastic
1002	25.4457	24.4119	27.9376	25.7296	25.7471	26.5736	28.2931	26.709	28.302	26.287	98	0,9998	0,999	2	144	44	144	tr|A0A1S4ABA1|A0A1S4ABA1_TOBAC	A0A1S4ABA1	A0A1S4ABA1_TOBAC	LOC107795717	Nicotiana tabacum	4:Protein predicted	Protein SENESCENCE-ASSOCIATED GENE 21, mitochondrial-like
1003	29.3208	28.3072	30.4321	28.7487	30.2429	29.0043	29.5372	28.5305	29.6753	29.2668	192	1	0,999	9	392	392	896	tr|A0A1S4ABI0|A0A1S4ABI0_TOBAC	A0A1S4ABI0	A0A1S4ABI0_TOBAC	LOC107795736	Nicotiana tabacum	4:Protein predicted	Cytochrome c oxidase subunit 6b-1-like
1004	29.8731	30.1985	29.2907	29.7334	29.726	29.8429	26.3267	30.0147	28.6348	29.726	531	1	0,999	28	1446	180	1497	tr|A0A1S4ABI5|A0A1S4ABI5_TOBAC	A0A1S4ABI5	A0A1S4ABI5_TOBAC	LOC107795839	Nicotiana tabacum	3:Protein inferred from homology	Probable mitochondrial-processing peptidase subunit beta, mitochondrial
1005	27.5141	26.6464	28.3499	27.3247	27.3007	21.2571	29.2247	27.9278	29.3617	28.2415	129	1	0,999	7	173	173	382	tr|A0A1S4ABR3|A0A1S4ABR3_TOBAC	A0A1S4ABR3	A0A1S4ABR3_TOBAC	LOC107795904	Nicotiana tabacum	4:Protein predicted	Glycine-rich RNA-binding protein 4, mitochondrial-like
1006	29.2117	29.2005	28.8529	29.0689	29.1492	28.9249	27.2225	29.1893	27.882	29.3128	328	0,9999	0,999	25	393	308	4277	tr|A0A1S4ABX7|A0A1S4ABX7_TOBAC	A0A1S4ABX7	A0A1S4ABX7_TOBAC	LOC107795918	Nicotiana tabacum	1:Experimental evidence at protein level	Guanine nucleotide-binding protein subunit beta-like protein
1007	30.5265	29.3689	32.132	30.2752	30.3304	30.8964	30.9511	30.4813	31.5325	30.8251	156	1	0,999	5	792	153	792	tr|A0A1S4ABX8|A0A1S4ABX8_TOBAC	A0A1S4ABX8	A0A1S4ABX8_TOBAC	LOC107795929	Nicotiana tabacum	3:Protein inferred from homology	Protein BOLA4, chloroplastic/mitochondrial-like
1008	29.4125	29.4165	29.2235	28.7731	29.1821	29.0613	28.0126	28.9117	28.9857	29.4023	377	1	0,999	24	694	0	4594	tr|A0A1S4AC02|A0A1S4AC02_TOBAC	A0A1S4AC02	A0A1S4AC02_TOBAC	LOC107795948	Nicotiana tabacum	3:Protein inferred from homology	Actin-7
1009	27.5232	27.3183	27.6569	27.1687	27.5121	27.4369	27.6609	27.0811	27.6246	26.6784	212	1	0,999	7	167	167	789	tr|A0A1S4AC06|A0A1S4AC06_TOBAC	A0A1S4AC06	A0A1S4AC06_TOBAC	LOC107795950	Nicotiana tabacum	3:Protein inferred from homology	Ribosomal protein L19
1010	29.3154	30.013	29.3979	29.5497	29.6527	30.1164	23.8677	29.8967	28.2521	29.9281	905	1	0,999	46	1765	821	1765	tr|A0A1S4ACA6|A0A1S4ACA6_TOBAC	A0A1S4ACA6	A0A1S4ACA6_TOBAC	LOC107796081	Nicotiana tabacum	3:Protein inferred from homology	Protein argonaute 4-like
1011	30.6542	29.9784	30.6865	30.1333	30.5241	28.8792	29.3648	29.8399	30.3929	29.6792	242	1	0,999	4	355	150	355	tr|A0A1S4ACF7|A0A1S4ACF7_TOBAC	A0A1S4ACF7	A0A1S4ACF7_TOBAC	LOC107796023	Nicotiana tabacum	4:Protein predicted	Cytochrome b561 and DOMON domain-containing protein At3g25290-like
1012	26.4348	19.8582	26.5597	26.7606	26.6385	27.4686	28.0583	27.447	27.9175	26.9915	722	1	0,999	18	185	0	185	tr|A0A1S4ACJ3|A0A1S4ACJ3_TOBAC	A0A1S4ACJ3	A0A1S4ACJ3_TOBAC	LOC107796051	Nicotiana tabacum	4:Protein predicted	Golgin candidate 1-like isoform X2
1013	28.9632	28.9235	28.3817	28.4613	28.8028	28.4406	28.225	28.0722	28.1261	28.1936	377	1	0,999	24	753	85	2739	tr|A0A1S4ACM6|A0A1S4ACM6_TOBAC	A0A1S4ACM6	A0A1S4ACM6_TOBAC	LOC107796177	Nicotiana tabacum	3:Protein inferred from homology	Actin-53-like
1014	29.6068	29.8132	29.2696	29.6387	29.7992	29.3462	28.1847	29.6863	28.5425	29.4647	245	1	0,999	11	945	0	945	tr|A0A1S4ACV7|A0A1S4ACV7_TOBAC	A0A1S4ACV7	A0A1S4ACV7_TOBAC	LOC107796267	Nicotiana tabacum	3:Protein inferred from homology	Proteasome subunit beta
1015	31.5371	32.2299	31.6668	31.5623	31.3455	30.845	29.3147	31.4921	30.494	31.3742	979	1	0,999	52	3479	384	3479	tr|A0A1S4AD92|A0A1S4AD92_TOBAC	A0A1S4AD92	A0A1S4AD92_TOBAC	LOC107796400	Nicotiana tabacum	3:Protein inferred from homology	Lon protease homolog, mitochondrial
1016	32.7967	33.2992	33.1726	32.7035	32.9303	32.5919	31.8724	32.6461	32.4493	33.1749	952	1	0,999	55	5399	511	5399	tr|A0A1S4ADW0|A0A1S4ADW0_TOBAC	A0A1S4ADW0	A0A1S4ADW0_TOBAC	LOC107796542	Nicotiana tabacum	3:Protein inferred from homology	Plasma membrane ATPase
1017	28.4057	28.9617	28.0573	28.2982	28.6285	28.3995	26.2945	28.5099	26.9946	28.5529	601	1	0,999	33	1409	0	1409	tr|A0A1S4ADZ8|A0A1S4ADZ8_TOBAC	A0A1S4ADZ8	A0A1S4ADZ8_TOBAC	LOC107796436	Nicotiana tabacum	3:Protein inferred from homology	Malic enzyme
1018	26.9935	26.4528	28.0931	26.8582	27.7578	27.1274	27.164	27.0285	28.4289	27.6967	247	1	0,999	14	366	15	734	tr|A0A1S4AE25|A0A1S4AE25_TOBAC	A0A1S4AE25	A0A1S4AE25_TOBAC	LOC107796602	Nicotiana tabacum	4:Protein predicted	THO complex subunit 4A-like
1019	31.0333	28.9647	31.7685	30.9717	31.381	31.3828	31.5401	31.2734	31.5313	31.2796	103	1	0,999	6	580	0	580	tr|A0A1S4AE69|A0A1S4AE69_TOBAC	A0A1S4AE69	A0A1S4AE69_TOBAC	LOC107796703	Nicotiana tabacum	4:Protein predicted	Uncharacterized protein LOC107796703 isoform X1	tr|A0A1S4AEB9|A0A1S4AEB9_TOBAC
1020	31.0835	31.7989	30.7493	31.0401	31.0135	29.7717	21.3003	29.687	26.9951	29.5172	721	1	0,999	48	2288	202	2288	tr|A0A1S4AE94|A0A1S4AE94_TOBAC	A0A1S4AE94	A0A1S4AE94_TOBAC	LOC107796714	Nicotiana tabacum	3:Protein inferred from homology	threonine--tRNA ligase
1021	27.8208	26.8373	28.8987	28.1279	27.8722	28.7505	28.9387	28.7238	29.2393	28.8928	96	1	0,999	8	93	93	1454	tr|A0A1S4AEA0|A0A1S4AEA0_TOBAC	A0A1S4AEA0	A0A1S4AEA0_TOBAC	LOC107796718	Nicotiana tabacum	3:Protein inferred from homology	Small ubiquitin-related modifier
1022	28.0212	27.16	28.5136	26.3908	28.1416	22.3949	27.4146	26.7692	26.8517	28.5041	618	1	0,999	16	154	5	154	tr|A0A1S4AEE9|A0A1S4AEE9_TOBAC	A0A1S4AEE9	A0A1S4AEE9_TOBAC	LOC107796755	Nicotiana tabacum	3:Protein inferred from homology	Microtubule-associated protein 70-2-like
1023	25.1394	27.2647	28.67	27.8925	26.7684	28.14	28.5876	27.8736	28.757	28.4083	253	1	0,999	11	315	8	516	tr|A0A1S4AEH3|A0A1S4AEH3_TOBAC	A0A1S4AEH3	A0A1S4AEH3_TOBAC	LOC107796715	Nicotiana tabacum	3:Protein inferred from homology	Replication protein A 32 kDa subunit B-like isoform X4
1024	30.1367	30.5542	30.3338	29.9394	30.0498	30.7239	29.743	30.8052	29.385	30.822	517	1	0,999	20	1407	242	1407	tr|A0A1S4AEH4|A0A1S4AEH4_TOBAC	A0A1S4AEH4	A0A1S4AEH4_TOBAC	LOC107796782	Nicotiana tabacum	3:Protein inferred from homology	3-phosphoshikimate 1-carboxyvinyltransferase
1025	30.7259	30.1487	30.7445	30.3626	30.3499	31.1121	30.1524	31.2181	30.3908	31.2331	367	1	0,999	17	1336	219	1336	tr|A0A1S4AEJ3|A0A1S4AEJ3_TOBAC	A0A1S4AEJ3	A0A1S4AEJ3_TOBAC	LOC107796792	Nicotiana tabacum	3:Protein inferred from homology	diaminopimelate epimerase
1026	28.8223	27.127	30.7688	30.4104	29.8347	30.3486	29.8195	30.1189	30.7284	30.3994	500	1	0,999	17	690	0	690	tr|A0A1S4AEQ5|A0A1S4AEQ5_TOBAC	A0A1S4AEQ5	A0A1S4AEQ5_TOBAC	LOC107796845	Nicotiana tabacum	4:Protein predicted	Mucin-5AC-like isoform X1	tr|A0A1S4AFB8|A0A1S4AFB8_TOBAC
1027	30.236	30.8047	31.0659	30.3846	30.5823	30.6496	29.6804	30.6374	30.3226	31.0336	235	1	0,999	19	1691	342	1691	tr|A0A1S4AET6|A0A1S4AET6_TOBAC	A0A1S4AET6	A0A1S4AET6_TOBAC	LOC107796873	Nicotiana tabacum	3:Protein inferred from homology	Proteasome subunit alpha type
1028	28.3456	24.3739	28.2379	27.7069	28.4003	26.7943	28.5092	27.5549	28.2464	26.3848	1379	1	0,999	55	501	460	1313	tr|A0A1S4AEZ3|A0A1S4AEZ3_TOBAC	A0A1S4AEZ3	A0A1S4AEZ3_TOBAC	LOC107796952	Nicotiana tabacum	3:Protein inferred from homology	Eukaryotic translation initiation factor 5B
1029	31.9911	32.5675	32.1335	32.0537	32.3097	31.9759	31.0321	32.4612	31.0564	31.9144	548	1	0,999	38	3425	1910	3425	tr|A0A1S4AF91|A0A1S4AF91_TOBAC	A0A1S4AF91	A0A1S4AF91_TOBAC	LOC107796991	Nicotiana tabacum	3:Protein inferred from homology	Nucleolar protein 56
1030	27.4944	24.8356	28.3878	29.062	27.6135	27.8989	28.8102	26.7643	29.1705	26.7993	479	1	0,999	13	224	34	224	tr|A0A1S4AF98|A0A1S4AF98_TOBAC	A0A1S4AF98	A0A1S4AF98_TOBAC	LOC107796830	Nicotiana tabacum	4:Protein predicted	Arginine/serine-rich coiled-coil protein 2-like isoform X2
1031	20.81	21.9449	28.707	27.1884	22.9727	28.1384	26.9598	27.5421	28.1469	27.5528	440	1	0,999	19	434	17	434	tr|A0A1S4AFB5|A0A1S4AFB5_TOBAC	A0A1S4AFB5	A0A1S4AFB5_TOBAC	LOC107796996	Nicotiana tabacum	4:Protein predicted	Small glutamine-rich tetratricopeptide repeat-containing protein-like isoform X1
1032	23.9247	25.4744	25.5118	25.0543	23.8783	24.8278	24.7229	22.1605	24.8041	24.0657	494	1	0,999	7	126	2	126	tr|A0A1S4AFD8|A0A1S4AFD8_TOBAC	A0A1S4AFD8	A0A1S4AFD8_TOBAC	LOC107797017	Nicotiana tabacum	4:Protein predicted	Uncharacterized WD repeat-containing protein C17D11.16-like
1033	32.5126	31.2318	33.6862	33.0419	32.9301	33.0229	32.4406	32.9529	33.0175	32.9774	147	1	0,999	15	1692	89	1692	tr|A0A1S4AFF5|A0A1S4AFF5_TOBAC	A0A1S4AFF5	A0A1S4AFF5_TOBAC	LOC107796888	Nicotiana tabacum	4:Protein predicted	Probable calcium-binding protein CML13
1034	29.1531	29.88	29.5345	29.2208	29.423	28.998	27.6568	29.063	28.0603	28.5638	450	1	0,999	28	428	0	6096	tr|A0A1S4AFG1|A0A1S4AFG1_TOBAC	A0A1S4AFG1	A0A1S4AFG1_TOBAC	LOC107797065	Nicotiana tabacum	3:Protein inferred from homology	Tubulin alpha chain
1035	29.8291	29.3106	30.2021	30.004	29.7939	30.1494	29.2264	29.7399	29.3531	28.6744	181	1	0,999	10	527	527	1334	tr|A0A1S4AFT8|A0A1S4AFT8_TOBAC	A0A1S4AFT8	A0A1S4AFT8_TOBAC	LOC107797139	Nicotiana tabacum	3:Protein inferred from homology	40S ribosomal protein S10-like
1036	29.68	27.881	30.8174	29.4632	30.5145	30.4603	30.3869	29.4776	30.9122	30.3776	128	1	0,999	12	420	115	776	tr|A0A1S4AGG0|A0A1S4AGG0_TOBAC	A0A1S4AGG0	A0A1S4AGG0_TOBAC	LOC107797368	Nicotiana tabacum	3:Protein inferred from homology	DNA-binding protein DDB_G0278111-like
1037	26.5889	26.798	27.5023	26.9726	26.6562	27.9877	26.122	27.7673	26.8478	27.2973	659	1	0,999	12	583	24	583	tr|A0A1S4AGK6|A0A1S4AGK6_TOBAC	A0A1S4AGK6	A0A1S4AGK6_TOBAC	LOC107797386	Nicotiana tabacum	3:Protein inferred from homology	Transmembrane 9 superfamily member
1038	26.8751	25.9337	26.3586	24.7823	26.8381	28.7182	24.6097	28.8225	26.4954	27.3603	717	1	0,999	35	656	0	656	tr|A0A1S4AGL0|A0A1S4AGL0_TOBAC	A0A1S4AGL0	A0A1S4AGL0_TOBAC	LOC107797411	Nicotiana tabacum	3:Protein inferred from homology	Delta-1-pyrroline-5-carboxylate synthase
1039	29.5599	28.8624	31.2341	30.3136	30.3024	30.2242	30.1049	30.4255	31.1767	30.25	554	1	0,999	17	967	0	1746	tr|A0A1S4AGM9|A0A1S4AGM9_TOBAC	A0A1S4AGM9	A0A1S4AGM9_TOBAC	LOC107797476	Nicotiana tabacum	4:Protein predicted	Ubiquitin domain-containing protein DSK2b-like isoform X1	tr|A0A1S4AGQ3|A0A1S4AGQ3_TOBAC
1040	30.5557	30.3576	30.2475	30.5987	30.3872	30.8621	30.1334	30.672	30.0345	30.819	476	1	0,999	18	1273	206	1273	tr|A0A1S4AGV0|A0A1S4AGV0_TOBAC	A0A1S4AGV0	A0A1S4AGV0_TOBAC	LOC107797489	Nicotiana tabacum	3:Protein inferred from homology	Dihydrolipoamide acetyltransferase component of pyruvate dehydrogenase complex
1041	32.3456	32.6322	32.3468	32.4155	32.4365	32.2948	31.3581	32.1771	31.7396	32.2863	599	1	0,999	42	3468	269	3545	tr|A0A1S4AHG8|A0A1S4AHG8_TOBAC	A0A1S4AHG8	A0A1S4AHG8_TOBAC	LOC107797700	Nicotiana tabacum	3:Protein inferred from homology	Chaperonin 60 subunit beta 2, chloroplastic-like
1042	29.1706	29.8235	29.3032	28.9215	29.028	27.3913	26.4327	28.7427	23.7682	28.1075	765	1	0,999	52	823	217	8701	tr|A0A1S4AHL1|A0A1S4AHL1_TOBAC	A0A1S4AHL1	A0A1S4AHL1_TOBAC	LOC107797732	Nicotiana tabacum	3:Protein inferred from homology	5-methyltetrahydropteroyltriglutamate--homocysteine S-methyltransferase
1043	30.6474	30.9335	30.4826	30.6117	30.6108	30.273	26.4456	30.387	28.5641	30.1249	786	1	0,999	49	2253	201	3248	tr|A0A1S4AHN5|A0A1S4AHN5_TOBAC	A0A1S4AHN5	A0A1S4AHN5_TOBAC	LOC107797756	Nicotiana tabacum	2:Experimental evidence at transcript level	Chloroplastic heat shock protein 90
1044	25.7309	27.2386	27.5058	27.7158	28.2999	28.5821	28.455	28.6131	29.2454	28.5375	1034	1	0,999	29	518	0	518	tr|A0A1S4AHS7|A0A1S4AHS7_TOBAC	A0A1S4AHS7	A0A1S4AHS7_TOBAC	LOC107797839	Nicotiana tabacum	4:Protein predicted	Pre-mRNA-processing protein 40A-like isoform X1	tr|A0A1S4AIJ3|A0A1S4AIJ3_TOBAC
1045	27.2735	26.4292	28.4802	28.1678	27.5037	29.1327	29.2887	29.4047	29.1196	28.7494	802	1	0,999	35	863	260	863	tr|A0A1S4AI05|A0A1S4AI05_TOBAC	A0A1S4AI05	A0A1S4AI05_TOBAC	LOC107797880	Nicotiana tabacum	4:Protein predicted	Serine/threonine-protein kinase EDR1
1046	28.2587	29.2741	28.5979	27.9935	28.3567	29.4837	28.7836	29.236	29.2027	29.2557	504	1	0,999	32	1156	120	1206	tr|A0A1S4AI39|A0A1S4AI39_TOBAC	A0A1S4AI39	A0A1S4AI39_TOBAC	LOC107797871	Nicotiana tabacum	3:Protein inferred from homology	DEAD-box ATP-dependent RNA helicase 8-like
1047	30.4592	30.8419	30.6255	30.3529	29.8613	29.9253	28.7174	29.5212	29.4461	30.3217	504	1	0,999	27	1898	176	2377	tr|A0A1S4AI50|A0A1S4AI50_TOBAC	A0A1S4AI50	A0A1S4AI50_TOBAC	LOC107797883	Nicotiana tabacum	3:Protein inferred from homology	Mitochondrial-processing peptidase subunit alpha-like
1048	27.968	28.2171	29.6372	28.5178	28.9044	28.802	27.2231	28.6713	28.5173	28.8476	164	1	0,999	2	159	0	159	tr|A0A1S4AIA1|A0A1S4AIA1_TOBAC	A0A1S4AIA1	A0A1S4AIA1_TOBAC	LOC107798013	Nicotiana tabacum	3:Protein inferred from homology	V-type proton ATPase proteolipid subunit	tr|A0A1S4APA6|A0A1S4APA6_TOBAC, tr|A0A1S4CA13|A0A1S4CA13_TOBAC, tr|A0A1S4CE52|A0A1S4CE52_TOBAC, tr|A0A1S4DL52|A0A1S4DL52_TOBAC
1049	30.8701	30.0913	32.1896	31.5498	31.3658	31.8109	31.8977	31.7253	31.5151	31.2667	102	1	0,999	7	296	7	296	tr|A0A1S4AIA6|A0A1S4AIA6_TOBAC	A0A1S4AIA6	A0A1S4AIA6_TOBAC	LOC107797981	Nicotiana tabacum	4:Protein predicted	Dehydrin HIRD11-like
1050	31.05	30.2684	32.1832	30.7231	31.0544	29.9618	30.8234	30.3538	30.6739	30.8333	301	1	0,999	20	1048	290	1048	tr|A0A1S4AIB2|A0A1S4AIB2_TOBAC	A0A1S4AIB2	A0A1S4AIB2_TOBAC	LOC107798015	Nicotiana tabacum	4:Protein predicted	Protein BOBBER 1-like
1051	28.516	29.8871	29.7187	29.939	28.4987	30.1858	27.4794	30.2741	29.1788	30.201	456	1	0,999	26	818	818	2593	tr|A0A1S4AIH6|A0A1S4AIH6_TOBAC	A0A1S4AIH6	A0A1S4AIH6_TOBAC	LOC107798006	Nicotiana tabacum	4:Protein predicted	phosphoglucomutase (alpha-D-glucose-1,6-bisphosphate-dependent)
1052	27.6986	27.2471	28.7631	27.9754	28.4227	27.9565	27.5746	27.9141	29.2745	28.2429	163	1	0,999	4	185	9	185	tr|A0A1S4AIN8|A0A1S4AIN8_TOBAC	A0A1S4AIN8	A0A1S4AIN8_TOBAC	LOC107798071	Nicotiana tabacum	4:Protein predicted	Uncharacterized protein LOC107798071
1053	29.7379	29.3121	31.0543	31.0083	30.7143	31.97	31.7511	31.692	31.7515	32.0113	271	1	0,999	17	1212	0	1512	tr|A0A1S4AIP6|A0A1S4AIP6_TOBAC	A0A1S4AIP6	A0A1S4AIP6_TOBAC	LOC107798125	Nicotiana tabacum	3:Protein inferred from homology	Histone deacetylase HDT1-like isoform X2	tr|A0A1S4AIY6|A0A1S4AIY6_TOBAC
1054	26.411	23.5881	27.9973	27.0574	27.9805	28.2428	28.6153	27.1032	29.7789	27.5952	243	1	0,999	13	276	40	276	tr|A0A1S4AJ51|A0A1S4AJ51_TOBAC	A0A1S4AJ51	A0A1S4AJ51_TOBAC	LOC107798186	Nicotiana tabacum	4:Protein predicted	30S ribosomal protein 2, chloroplastic-like
1055	30.7276	30.7494	30.4755	30.7814	30.5962	30.1724	28.2038	30.022	29.6479	30.5145	224	1	0,999	13	742	260	1017	tr|A0A1S4AJB2|A0A1S4AJB2_TOBAC	A0A1S4AJB2	A0A1S4AJB2_TOBAC	LOC107798067	Nicotiana tabacum	3:Protein inferred from homology	glutathione transferase
1056	27.9643	28.2735	28.2143	27.5844	28.2783	28.1866	27.2864	28.2363	27.3472	28.0209	253	1	0,999	7	159	0	320	tr|A0A1S4AJB5|A0A1S4AJB5_TOBAC	A0A1S4AJB5	A0A1S4AJB5_TOBAC	LOC107798331	Nicotiana tabacum	3:Protein inferred from homology	Ribonuclease P protein subunit p25-like protein isoform X2	tr|A0A1S4AJK5|A0A1S4AJK5_TOBAC
1057	25.0584	23.452	26.2253	26.8285	25.1259	26.5547	27.5267	26.2036	26.6666	25.9702	557	1	0,999	15	389	246	389	tr|A0A1S4AJC4|A0A1S4AJC4_TOBAC	A0A1S4AJC4	A0A1S4AJC4_TOBAC	LOC107798254	Nicotiana tabacum	4:Protein predicted	Uncharacterized protein LOC107798254
1058	32.156	32.5686	32.3679	31.926	32.2656	32.263	30.3541	31.8297	31.2337	31.9678	152	1	0,999	11	1648	83	1648	tr|A0A1S4AJE0|A0A1S4AJE0_TOBAC	A0A1S4AJE0	A0A1S4AJE0_TOBAC	LOC107798308	Nicotiana tabacum	3:Protein inferred from homology	40S ribosomal protein S18-like
1059	23.6334	23.5739	26.4281	26.1281	26.0802	26.6699	28.3776	27.0272	23.2946	26.8383	400	1	0,999	18	210	89	1118	tr|A0A1S4AJL5|A0A1S4AJL5_TOBAC	A0A1S4AJL5	A0A1S4AJL5_TOBAC	LOC107798338	Nicotiana tabacum	3:Protein inferred from homology	26S proteasome regulatory subunit RPN10
1060	30.1309	30.3691	30.3765	30.0259	30.3692	29.8609	28.9381	30.2277	29.6464	30.3615	422	1	0,999	16	1331	0	1331	tr|A0A1S4AJS4|A0A1S4AJS4_TOBAC	A0A1S4AJS4	A0A1S4AJS4_TOBAC	LOC107798458	Nicotiana tabacum	3:Protein inferred from homology	phosphoribosylformylglycinamidine cyclo-ligase	tr|A0A1S4AKK7|A0A1S4AKK7_TOBAC
1061	29.6743	30.069	28.9999	29.0234	29.0233	28.8754	27.3015	29.8012	27.455	29.4792	273	1	0,999	15	993	0	993	tr|A0A1S4AJZ8|A0A1S4AJZ8_TOBAC	A0A1S4AJZ8	A0A1S4AJZ8_TOBAC	LOC107798450	Nicotiana tabacum	3:Protein inferred from homology	Proteasome subunit beta	tr|A0A1S4D5F8|A0A1S4D5F8_TOBAC
1062	21.5401	28.0234	28.266	26.6442	27.9727	28.227	27.2144	28.4453	26.5596	28.7987	214	1	0,999	9	468	0	468	tr|A0A1S4AK29|A0A1S4AK29_TOBAC	A0A1S4AK29	A0A1S4AK29_TOBAC	LOC107798510	Nicotiana tabacum	3:Protein inferred from homology	Transmembrane emp24 domain-containing protein p24delta9-like	tr|A0A1S4DRF9|A0A1S4DRF9_TOBAC
1063	30.7617	30.7613	30.6294	30.9242	30.831	30.8866	28.9859	30.9422	30.2419	30.2966	392	1	0,999	27	1815	6	1815	tr|A0A1S4AK33|A0A1S4AK33_TOBAC	A0A1S4AK33	A0A1S4AK33_TOBAC	LOC107798513	Nicotiana tabacum	4:Protein predicted	Pyruvate dehydrogenase E1 component subunit alpha
1064	22.8637	24.8047	28.4926	21.7564	22.8013	28.308	26.1025	27.3057	28.6423	23.516	293	1	0,999	9	270	43	270	tr|A0A1S4AK52|A0A1S4AK52_TOBAC	A0A1S4AK52	A0A1S4AK52_TOBAC	LOC107798585	Nicotiana tabacum	4:Protein predicted	28 kDa ribonucleoprotein, chloroplastic-like
1065	29.4401	29.9279	29.6833	29.3402	29.6773	30.0442	28.533	29.8321	28.7489	29.8498	332	0,999	0,999	19	493	0	3506	tr|A0A1S4AK61|A0A1S4AK61_TOBAC	A0A1S4AK61	A0A1S4AK61_TOBAC	LOC107798344	Nicotiana tabacum	3:Protein inferred from homology	Actin-7-like
1066	27.1434	21.9192	29.8817	27.7627	29.4352	28.4894	27.5151	27.9062	29.3899	28.4133	185	1	0,999	6	257	113	257	tr|A0A1S4AKJ2|A0A1S4AKJ2_TOBAC	A0A1S4AKJ2	A0A1S4AKJ2_TOBAC	LOC107798708	Nicotiana tabacum	3:Protein inferred from homology	Ubiquitin-conjugating enzyme E2-23 kDa-like
1067	30.653	30.3495	30.2837	30.6525	30.6026	29.6334	28.5077	30.2194	29.5001	30.2747	387	1	0,999	25	525	278	2600	tr|A0A1S4AKT9|A0A1S4AKT9_TOBAC	A0A1S4AKT9	A0A1S4AKT9_TOBAC	LOC107798540	Nicotiana tabacum	3:Protein inferred from homology	ERBB-3 BINDING PROTEIN 1-like
1068	32.4723	31.1944	32.591	32.354	32.9284	32.6193	32.1059	31.8495	32.4164	32.545	111	1	0,999	13	564	564	4009	tr|A0A1S4AKW7|A0A1S4AKW7_TOBAC	A0A1S4AKW7	A0A1S4AKW7_TOBAC	LOC107798744	Nicotiana tabacum	3:Protein inferred from homology	60S acidic ribosomal protein P2A-like
1069	29.1116	29.5811	29.4393	29.1699	29.4469	29.1894	27.7116	28.0647	27.9828	28.7995	206	1	0,999	13	331	115	1517	tr|A0A1S4AL36|A0A1S4AL36_TOBAC	A0A1S4AL36	A0A1S4AL36_TOBAC	LOC107798858	Nicotiana tabacum	3:Protein inferred from homology	60S ribosomal protein L13a-4-like
1070	25.4549	19.0588	27.3054	26.5716	26.5319	27.093	28.4569	26.8661	28.1048	26.9677	659	1	0,999	17	138	12	138	tr|A0A1S4AL71|A0A1S4AL71_TOBAC	A0A1S4AL71	A0A1S4AL71_TOBAC	LOC107798898	Nicotiana tabacum	4:Protein predicted	Uncharacterized protein LOC107798898
1071	23.9308	25.4971	27.5173	27.4705	27.8945	26.3352	28.5172	28.7918	29.0007	26.8493	294	1	0,999	15	273	273	1255	tr|A0A1S4AL76|A0A1S4AL76_TOBAC	A0A1S4AL76	A0A1S4AL76_TOBAC	LOC107798905	Nicotiana tabacum	4:Protein predicted	Zinc finger CCCH domain-containing protein 14-like
1072	27.9079	28.6414	28.1796	27.7832	27.996	28.1829	25.6817	27.5921	27.5124	27.6679	728	1	0,999	42	393	393	3383	tr|A0A1S4ALC8|A0A1S4ALC8_TOBAC	A0A1S4ALC8	A0A1S4ALC8_TOBAC	LOC107798994	Nicotiana tabacum	3:Protein inferred from homology	glycine--tRNA ligase
1073	28.4375	28.3207	29.0371	28.3346	27.6909	27.5605	27.4615	27.9324	23.9688	27.1638	811	1	0,999	28	761	42	761	tr|A0A1S4ALK0|A0A1S4ALK0_TOBAC	A0A1S4ALK0	A0A1S4ALK0_TOBAC	LOC107798791	Nicotiana tabacum	3:Protein inferred from homology	ATP-dependent zinc metalloprotease FTSH 10, mitochondrial-like
1074	30.3144	28.9055	31.482	30.3693	30.6312	29.9678	30.2249	30.1169	30.4086	30.5035	263	1	0,999	7	357	0	357	tr|A0A1S4ALM6|A0A1S4ALM6_TOBAC	A0A1S4ALM6	A0A1S4ALM6_TOBAC	LOC107799007	Nicotiana tabacum	4:Protein predicted	Biotin carboxyl carrier protein of acetyl-CoA carboxylase	tr|A0A1S4BHS2|A0A1S4BHS2_TOBAC
1075	29.7685	29.8809	30.3452	29.9393	29.9485	29.9397	27.971	30.1255	29.3467	30.2137	211	1	0,999	16	799	0	799	tr|A0A1S4ALN7|A0A1S4ALN7_TOBAC	A0A1S4ALN7	A0A1S4ALN7_TOBAC	LOC107798983	Nicotiana tabacum	3:Protein inferred from homology	Ras-related protein RABB1c-like	tr|A0A1S4CZ63|A0A1S4CZ63_TOBAC, tr|Q946G3|Q946G3_TOBAC
1076	32.6626	33.0801	32.6282	32.5261	32.7537	32.7756	31.6245	32.683	31.7082	32.6028	240	1	0,999	20	2995	109	2995	tr|A0A1S4ALX4|A0A1S4ALX4_TOBAC	A0A1S4ALX4	A0A1S4ALX4_TOBAC	LOC107799086	Nicotiana tabacum	3:Protein inferred from homology	60S ribosomal protein L7-4-like
1077	26.6181	25.3933	28.3873	27.5206	27.7753	27.6278	28.399	27.3408	28.6926	27.523	112	1	0,999	6	182	182	658	tr|A0A1S4AM83|A0A1S4AM83_TOBAC	A0A1S4AM83	A0A1S4AM83_TOBAC	LOC107799151	Nicotiana tabacum	3:Protein inferred from homology	Protein SPIRAL1-like 3
1078	27.5983	28.1217	29.6924	28.3441	28.5027	29.1036	29.2867	28.8085	29.6344	29.1263	461	1	0,999	18	797	299	797	tr|A0A1S4AMB1|A0A1S4AMB1_TOBAC	A0A1S4AMB1	A0A1S4AMB1_TOBAC	LOC107799286	Nicotiana tabacum	4:Protein predicted	Ras GTPase-activating protein-binding protein 2-like
1079	26.6858	24.7881	28.592	27.2476	28.5968	28.1128	28.9551	27.9146	29.2486	27.4102	601	1	0,999	30	417	0	2163	tr|A0A1S4AML3|A0A1S4AML3_TOBAC	A0A1S4AML3	A0A1S4AML3_TOBAC	LOC107799306	Nicotiana tabacum	4:Protein predicted	Plant UBX domain-containing protein 8-like isoform X1	tr|A0A1S4AMP5|A0A1S4AMP5_TOBAC
1080	30.4622	31.0076	30.6788	30.1588	30.3577	30.3551	27.8154	29.957	28.7287	29.7448	411	1	0,999	19	1616	0	1616	tr|A0A1S4AMP7|A0A1S4AMP7_TOBAC	A0A1S4AMP7	A0A1S4AMP7_TOBAC	LOC107799349	Nicotiana tabacum	3:Protein inferred from homology	Glutamate dehydrogenase
1081	29.2084	29.4943	28.9736	29.2456	29.075	29.0736	27.7832	29.0214	28.0793	29.2905	800	1	0,999	17	502	0	502	tr|A0A1S4AN35|A0A1S4AN35_TOBAC	A0A1S4AN35	A0A1S4AN35_TOBAC	LOC107799531	Nicotiana tabacum	3:Protein inferred from homology	H(+)-exporting diphosphatase
1082	27.1026	26.7239	28.1047	27.863	27.9247	27.8763	28.3698	28.4078	28.2122	27.663	461	1	0,999	18	521	0	521	tr|A0A1S4ANS4|A0A1S4ANS4_TOBAC	A0A1S4ANS4	A0A1S4ANS4_TOBAC	LOC107799512	Nicotiana tabacum	3:Protein inferred from homology	Bystin-like isoform X1
1083	26.8346	27.2322	26.7754	27.6883	26.3569	26.6786	23.8137	27.169	24.8251	26.5335	273	1	0,999	10	170	6	776	tr|A0A1S4ANT6|A0A1S4ANT6_TOBAC	A0A1S4ANT6	A0A1S4ANT6_TOBAC	LOC107799726	Nicotiana tabacum	3:Protein inferred from homology	Proteasome subunit alpha type
1084	29.6791	30.2326	30.0524	29.9412	29.9707	30.9532	29.2152	30.4185	29.6564	30.1778	65	1	0,999	2	392	0	392	tr|A0A1S4ANZ6|A0A1S4ANZ6_TOBAC	A0A1S4ANZ6	A0A1S4ANZ6_TOBAC	LOC107799618	Nicotiana tabacum	3:Protein inferred from homology	40S ribosomal protein S28-like	tr|A0A1S4AS05|A0A1S4AS05_TOBAC
1085	27.1535	26.7014	29.2359	27.09	28.6208	28.0933	29.1848	26.7904	29.4905	28.0241	111	1	0,999	7	342	116	650	tr|A0A1S4AP38|A0A1S4AP38_TOBAC	A0A1S4AP38	A0A1S4AP38_TOBAC	LOC107799789	Nicotiana tabacum	3:Protein inferred from homology	V-type proton ATPase subunit G
1086	33.7454	33.9559	33.4377	33.4519	33.5645	33.2561	31.9149	33.4812	32.1141	33.5956	648	1	0,999	48	3543	0	13801	tr|A0A1S4AP80|A0A1S4AP80_TOBAC	A0A1S4AP80	A0A1S4AP80_TOBAC	LOC107799868	Nicotiana tabacum	3:Protein inferred from homology	Heat shock cognate 70 kDa protein 2-like	tr|A0A1S4B2J7|A0A1S4B2J7_TOBAC
1087	20.3104	24.8319	27.7277	26.9858	26.5851	27.988	27.4299	27.9432	29.0012	28.8027	242	1	0,999	10	424	424	424	tr|A0A1S4APF2|A0A1S4APF2_TOBAC	A0A1S4APF2	A0A1S4APF2_TOBAC	LOC107799935	Nicotiana tabacum	3:Protein inferred from homology	acid phosphatase
1088	30.0886	30.5671	30.0629	30.3266	30.4546	30.8351	28.8651	30.9644	29.9575	30.7443	522	1	0,999	22	1596	136	1596	tr|A0A1S4APF7|A0A1S4APF7_TOBAC	A0A1S4APF7	A0A1S4APF7_TOBAC	LOC107799938	Nicotiana tabacum	3:Protein inferred from homology	Glutamate--cysteine ligase, chloroplastic
1089	26.5427	27.4911	28.7705	25.5522	25.3926	27.4242	22.5499	27.6904	26.4834	27.5652	666	1	0,999	44	612	30	3752	tr|A0A1S4APR3|A0A1S4APR3_TOBAC	A0A1S4APR3	A0A1S4APR3_TOBAC	LOC107799921	Nicotiana tabacum	4:Protein predicted	Luminal-binding protein 4-like
1090	31.3406	29.6852	32.2071	32.3482	32.0487	31.9451	32.5084	32.3719	32.2781	32.3989	1371	1	0,999	55	3765	1990	3765	tr|A0A1S4APX4|A0A1S4APX4_TOBAC	A0A1S4APX4	A0A1S4APX4_TOBAC	LOC107800166	Nicotiana tabacum	4:Protein predicted	Histone-lysine N-methyltransferase 2D-like
1091	25.7274	26.6515	28.1227	26.6898	27.335	28.0313	27.6089	27.8489	28.8361	27.8863	375	1	0,999	20	104	104	1428	tr|A0A1S4APY9|A0A1S4APY9_TOBAC	A0A1S4APY9	A0A1S4APY9_TOBAC	LOC107799939	Nicotiana tabacum	4:Protein predicted	RNA-binding protein squid-like
1092	29.8489	29.7563	31.936	30.719	30.6774	31.5213	31.1776	31.7041	32.3491	32.3086	158	1	0,999	11	908	153	908	tr|A0A1S4AQ32|A0A1S4AQ32_TOBAC	A0A1S4AQ32	A0A1S4AQ32_TOBAC	LOC107800041	Nicotiana tabacum	4:Protein predicted	14 kDa zinc-binding protein-like
1093	28.5727	27.2689	27.7236	29.0824	29.1687	24.727	29.2004	27.5514	27.6166	27.7854	229	1	0,999	11	234	206	462	tr|A0A1S4AQ53|A0A1S4AQ53_TOBAC	A0A1S4AQ53	A0A1S4AQ53_TOBAC	LOC107800001	Nicotiana tabacum	3:Protein inferred from homology	Membrane steroid-binding protein 2-like
1094	29.9568	30.5748	30.2654	29.8826	29.9697	29.9962	28.571	30.2877	28.9632	30.2373	805	1	0,999	37	1758	421	1758	tr|A0A1S4AQC1|A0A1S4AQC1_TOBAC	A0A1S4AQC1	A0A1S4AQC1_TOBAC	LOC107800068	Nicotiana tabacum	3:Protein inferred from homology	methionine--tRNA ligase
1095	31.2201	32.0447	31.7143	31.1777	31.4485	31.8589	30.2789	32.0437	30.8372	31.8152	587	1	0,999	27	3057	182	3057	tr|A0A1S4AQG0|A0A1S4AQG0_TOBAC	A0A1S4AQG0	A0A1S4AQG0_TOBAC	LOC107800182	Nicotiana tabacum	4:Protein predicted	3,4-dihydroxy-2-butanone kinase
1096	28.6793	25.9691	31.6188	29.7002	29.8669	28.734	30.3428	29.4736	31.0557	29.7831	305	1	0,999	17	724	287	800	tr|A0A1S4AQM8|A0A1S4AQM8_TOBAC	A0A1S4AQM8	A0A1S4AQM8_TOBAC	LOC107800232	Nicotiana tabacum	4:Protein predicted	Plant UBX domain-containing protein 4-like
1097	30.9008	30.9846	32.3065	30.578	31.9532	31.1475	31.303	31.246	31.8039	31.6966	243	1	0,999	19	1395	93	1395	tr|A0A1S4AQN5|A0A1S4AQN5_TOBAC	A0A1S4AQN5	A0A1S4AQN5_TOBAC	LOC107800414	Nicotiana tabacum	3:Protein inferred from homology	adenylate kinase
1098	27.4031	22.7023	22.3361	26.7821	26.944	27.8078	27.1121	28.192	27.9233	27.813	328	1	0,999	9	83	0	209	tr|A0A1S4AQR8|A0A1S4AQR8_TOBAC	A0A1S4AQR8	A0A1S4AQR8_TOBAC	LOC107800205	Nicotiana tabacum	4:Protein predicted	Transcription factor VIP1-like
1099	27.5485	23.6566	29.0337	27.545	27.9743	28.3745	29.7322	28.5384	29.874	28.6344	944	1	0,999	36	527	290	909	tr|A0A1S4AQS1|A0A1S4AQS1_TOBAC	A0A1S4AQS1	A0A1S4AQS1_TOBAC	LOC107800296	Nicotiana tabacum	3:Protein inferred from homology	Villin-2-like
1100	32.3549	32.8022	32.5	32.4088	32.1785	32.7482	31.5688	33.133	31.8763	32.6731	478	1	0,999	26	3280	1356	3573	tr|A0A1S4AQT9|A0A1S4AQT9_TOBAC	A0A1S4AQT9	A0A1S4AQT9_TOBAC	LOC107800308	Nicotiana tabacum	3:Protein inferred from homology	Elongation factor Tu
1101	29.7738	29.0093	31.4059	29.8934	30.4845	30.4544	29.7524	29.759	30.0742	27.7188	144	1	0,999	8	562	562	5713	tr|A0A1S4AQU2|A0A1S4AQU2_TOBAC	A0A1S4AQU2	A0A1S4AQU2_TOBAC	LOC107800467	Nicotiana tabacum	4:Protein predicted	Glycine-rich RNA-binding protein 2, mitochondrial-like
1102	30.5359	30.445	32.4729	31.3491	31.1369	31.6412	30.1384	31.4116	31.352	32.1154	122	1	0,999	7	882	221	882	tr|A0A1S4AQU4|A0A1S4AQU4_TOBAC	A0A1S4AQU4	A0A1S4AQU4_TOBAC	LOC107800312	Nicotiana tabacum	4:Protein predicted	Nuclear transport factor 2-like
1103	26.9375	26.2482	29.2539	27.4778	28.1316	28.0653	28.0536	27.5815	28.2219	27.4023	147	1	0,999	15	85	85	1654	tr|A0A1S4AQV9|A0A1S4AQV9_TOBAC	A0A1S4AQV9	A0A1S4AQV9_TOBAC	LOC107800480	Nicotiana tabacum	4:Protein predicted	Probable calcium-binding protein CML14
1104	26.2803	25.1389	26.5342	25.7802	27.5979	24.6098	27.6596	23.3267	26.7738	25.4426	685	1	0,999	17	215	120	215	tr|A0A1S4AQW9|A0A1S4AQW9_TOBAC	A0A1S4AQW9	A0A1S4AQW9_TOBAC	LOC107800490	Nicotiana tabacum	4:Protein predicted	Golgin candidate 5-like
1105	29.322	27.7868	30.6205	29.9587	29.9915	29.5742	29.6802	29.4893	30.1123	29.6414	285	1	0,999	18	589	128	589	tr|A0A1S4AQX7|A0A1S4AQX7_TOBAC	A0A1S4AQX7	A0A1S4AQX7_TOBAC	LOC107800344	Nicotiana tabacum	4:Protein predicted	Chaperone protein dnaJ 6-like
1106	29.2904	28.1588	30.3145	28.7807	29.349	26.8116	28.0463	27.7082	28.9877	27.6159	313	1	0,999	14	538	0	538	tr|A0A1S4AR22|A0A1S4AR22_TOBAC	A0A1S4AR22	A0A1S4AR22_TOBAC	LOC107800528	Nicotiana tabacum	3:Protein inferred from homology	Superoxide dismutase copper chaperone	tr|A0A1S4AR92|A0A1S4AR92_TOBAC
1107	29.9219	30.0801	29.7472	29.781	29.8289	29.4168	25.2141	29.5677	28.0853	29.4822	592	1	0,999	32	1622	0	1710	tr|A0A1S4AR36|A0A1S4AR36_TOBAC	A0A1S4AR36	A0A1S4AR36_TOBAC	LOC107800541	Nicotiana tabacum	3:Protein inferred from homology	phenylalanine--tRNA ligase
1108	32.429	32.7492	32.5068	32.2826	32.3855	32.2368	31.7458	32.2016	31.8143	32.2367	856	1	0,999	58	3498	88	6138	tr|A0A1S4AR76|A0A1S4AR76_TOBAC	A0A1S4AR76	A0A1S4AR76_TOBAC	LOC107800496	Nicotiana tabacum	4:Protein predicted	Heat shock 70 kDa protein 15-like isoform X1
1109	29.0182	28.0264	30.2137	29.9969	30.2646	29.5064	29.3038	29.5127	29.9557	29.6397	380	1	0,999	24	514	75	1402	tr|A0A1S4ARB7|A0A1S4ARB7_TOBAC	A0A1S4ARB7	A0A1S4ARB7_TOBAC	LOC107800610	Nicotiana tabacum	4:Protein predicted	Uncharacterized protein LOC107800610 isoform X1
1110	28.1046	28.4537	26.9905	27.9052	28.0548	27.7237	26.3111	27.8254	26.6851	28.0718	485	1	0,999	27	172	0	5672	tr|A0A1S4ARB9|A0A1S4ARB9_TOBAC	A0A1S4ARB9	A0A1S4ARB9_TOBAC	LOC107800462	Nicotiana tabacum	3:Protein inferred from homology	Adenosylhomocysteinase	tr|A1KYB1|A1KYB1_TOBAC
1111	28.6671	27.2588	28.5424	27.3441	29.0538	27.8718	27.6557	26.6119	29.0126	28.2299	144	0,9986	0,999	4	322	0	1932	tr|A0A1S4ARD7|A0A1S4ARD7_TOBAC	A0A1S4ARD7	A0A1S4ARD7_TOBAC	LOC107800410	Nicotiana tabacum	3:Protein inferred from homology	Histone H2A
1112	29.4712	29.657	30.7507	30.2033	30.2565	31.0993	29.1135	31.2084	31.0387	31.7178	301	1	0,999	19	1717	694	1717	tr|A0A1S4ARU0|A0A1S4ARU0_TOBAC	A0A1S4ARU0	A0A1S4ARU0_TOBAC	LOC107800616	Nicotiana tabacum	3:Protein inferred from homology	Ubiquitin thioesterase
1113	29.7174	29.9537	29.3555	29.4361	29.4037	29.9823	25.2982	30.0157	27.7459	29.9456	373	1	0,999	22	1225	239	1225	tr|A0A1S4ARY0|A0A1S4ARY0_TOBAC	A0A1S4ARY0	A0A1S4ARY0_TOBAC	LOC107800730	Nicotiana tabacum	3:Protein inferred from homology	UPF0160 protein-like
1114	27.3875	21.6573	27.575	27.4769	25.8806	28.263	27.3415	26.697	27.8731	27.9939	531	1	0,999	25	421	36	776	tr|A0A1S4ARZ0|A0A1S4ARZ0_TOBAC	A0A1S4ARZ0	A0A1S4ARZ0_TOBAC	LOC107800647	Nicotiana tabacum	3:Protein inferred from homology	Importin subunit alpha
1115	28.912	27.1219	29.3102	28.9676	29.1128	29.1897	29.385	29.1926	30.3522	29.1281	203	1	0,999	7	249	16	249	tr|A0A1S4AS32|A0A1S4AS32_TOBAC	A0A1S4AS32	A0A1S4AS32_TOBAC	LOC107800691	Nicotiana tabacum	4:Protein predicted	ESCRT-related protein CHMP1B-like
1116	27.7021	26.7415	28.2528	28.3836	27.6042	27.7727	28.489	26.2412	28.1032	27.7868	635	1	0,999	24	557	0	606	tr|A0A1S4ASE8|A0A1S4ASE8_TOBAC	A0A1S4ASE8	A0A1S4ASE8_TOBAC	LOC107800768	Nicotiana tabacum	3:Protein inferred from homology	Protein SUPPRESSOR OF GENE SILENCING 3-like	tr|L8B8E8|L8B8E8_TOBAC
1117	26.8251	27.8643	25.9382	27.4323	27.2662	28.7998	26.3182	28.6949	27.6654	28.6046	254	1	0,999	14	477	60	477	tr|A0A1S4ASI2|A0A1S4ASI2_TOBAC	A0A1S4ASI2	A0A1S4ASI2_TOBAC	LOC107800746	Nicotiana tabacum	4:Protein predicted	Uncharacterized protein LOC107800746
1118	28.0177	27.7508	26.0622	27.7381	28.0352	27.7899	21.3407	26.3073	23.3399	26.1958	955	1	0,999	58	788	318	2231	tr|A0A1S4ASL9|A0A1S4ASL9_TOBAC	A0A1S4ASL9	A0A1S4ASL9_TOBAC	LOC107800825	Nicotiana tabacum	3:Protein inferred from homology	Eukaryotic translation initiation factor 3 subunit A
1119	32.9487	32.8144	33.5753	32.8353	32.8032	34.0848	32.8255	33.9364	32.8704	34.3662	172	1	0,999	15	4379	560	4379	tr|A0A1S4ASP2|A0A1S4ASP2_TOBAC	A0A1S4ASP2	A0A1S4ASP2_TOBAC	LOC107801011	Nicotiana tabacum	3:Protein inferred from homology	Peptidyl-prolyl cis-trans isomerase
1120	27.1719	22.3235	29.7828	28.3424	28.8935	28.1796	28.2929	28.0036	29.5005	27.2814	305	1	0,999	15	221	221	827	tr|A0A1S4AT32|A0A1S4AT32_TOBAC	A0A1S4AT32	A0A1S4AT32_TOBAC	LOC107801130	Nicotiana tabacum	4:Protein predicted	Plant UBX domain-containing protein 4-like
1121	30.9546	29.8279	32.1064	31.4242	31.5496	31.1438	31.359	31.0384	31.3484	31.1518	365	1	0,999	25	1123	1123	3327	tr|A0A1S4AT56|A0A1S4AT56_TOBAC	A0A1S4AT56	A0A1S4AT56_TOBAC	LOC107801022	Nicotiana tabacum	4:Protein predicted	Plasminogen activator inhibitor 1 RNA-binding protein-like
1122	26.3341	24.9745	29.1204	27.7702	28.0663	28.7553	29.3392	29.4472	30.0942	29.7052	247	1	0,999	14	530	6	530	tr|A0A1S4AT60|A0A1S4AT60_TOBAC	A0A1S4AT60	A0A1S4AT60_TOBAC	LOC107800937	Nicotiana tabacum	3:Protein inferred from homology	5'-deoxynucleotidase
1123	30.3964	30.6426	29.9122	29.9485	29.5043	29.731	26.0128	29.7038	28.4576	29.6341	425	1	0,999	25	1459	213	1459	tr|A0A1S4AT92|A0A1S4AT92_TOBAC	A0A1S4AT92	A0A1S4AT92_TOBAC	LOC107801037	Nicotiana tabacum	3:Protein inferred from homology	Aspartate aminotransferase
1124	22.368	25.0403	26.5352	26.3737	26.569	20.4687	26.8583	23.348	26.8964	25.9318	190	1	0,999	9	144	0	451	tr|A0A1S4ATC3|A0A1S4ATC3_TOBAC	A0A1S4ATC3	A0A1S4ATC3_TOBAC	LOC107801163	Nicotiana tabacum	3:Protein inferred from homology	Protein canopy homolog 1-like isoform X2	tr|A0A1S4ATV5|A0A1S4ATV5_TOBAC
1125	26.2097	21.9053	25.0675	26.0481	26.2507	26.6024	28.5246	27.9675	28.1412	26.2905	786	1	0,999	16	335	38	335	tr|A0A1S4ATD2|A0A1S4ATD2_TOBAC	A0A1S4ATD2	A0A1S4ATD2_TOBAC	LOC107801072	Nicotiana tabacum	4:Protein predicted	Uncharacterized protein LOC107801072
1126	29.4896	30.0166	29.9545	29.673	29.3964	29.2814	20.8589	29.6141	28.2936	29.6714	304	1	0,999	20	831	56	831	tr|A0A1S4ATH7|A0A1S4ATH7_TOBAC	A0A1S4ATH7	A0A1S4ATH7_TOBAC	LOC107801267	Nicotiana tabacum	3:Protein inferred from homology	Mitochondrial uncoupling protein 1-like
1127	30.3971	29.7567	31.914	30.8632	31.28	31.187	31.0899	30.7682	31.5187	31.1607	100	1	0,999	7	662	362	662	tr|A0A1S4ATJ6|A0A1S4ATJ6_TOBAC	A0A1S4ATJ6	A0A1S4ATJ6_TOBAC	LOC107801122	Nicotiana tabacum	3:Protein inferred from homology	Probable steroid-binding protein 3
1128	27.8663	27.5133	29.7548	28.1079	29.1477	29.0014	28.3396	28.2038	29.4523	29.0392	167	1	0,999	4	324	0	324	tr|A0A1S4ATN4|A0A1S4ATN4_TOBAC	A0A1S4ATN4	A0A1S4ATN4_TOBAC	LOC107801159	Nicotiana tabacum	4:Protein predicted	Uncharacterized protein LOC107801159	tr|A0A1S4CNT1|A0A1S4CNT1_TOBAC
1129	31.8652	32.1425	31.7024	31.6253	32.6569	31.3905	29.2399	31.8202	30.966	32.225	559	1	0,999	37	2807	169	2807	tr|A0A1S4ATN8|A0A1S4ATN8_TOBAC	A0A1S4ATN8	A0A1S4ATN8_TOBAC	LOC107801176	Nicotiana tabacum	3:Protein inferred from homology	T-complex protein 1 subunit eta
1130	25.8155	20.2724	26.0413	25.822	26.0649	26.0838	28.1505	25.7605	28.5903	26.2301	213	1	0,999	5	99	99	99	tr|A0A1S4ATR6|A0A1S4ATR6_TOBAC	A0A1S4ATR6	A0A1S4ATR6_TOBAC	LOC107801132	Nicotiana tabacum	4:Protein predicted	Uncharacterized protein LOC107801132
1131	31.1939	30.8542	33.1324	32.0652	31.9141	32.2856	31.205	31.9248	31.8557	32.4477	131	1	0,999	7	1757	1463	1757	tr|A0A1S4ATS9|A0A1S4ATS9_TOBAC	A0A1S4ATS9	A0A1S4ATS9_TOBAC	LOC107801297	Nicotiana tabacum	3:Protein inferred from homology	Profilin
1132	30.8188	30.8742	31.7012	30.8052	31.0625	31.0751	29.5081	31.4032	31.1433	31.9842	251	1	0,999	13	1397	147	1397	tr|A0A1S4ATT8|A0A1S4ATT8_TOBAC	A0A1S4ATT8	A0A1S4ATT8_TOBAC	LOC107801146	Nicotiana tabacum	3:Protein inferred from homology	Ferritin
1133	28.6525	28.2483	30.3772	29.3175	25.9606	29.0531	25.8204	29.3362	27.7532	30.0498	128	1	0,999	8	506	0	777	tr|A0A1S4ATV0|A0A1S4ATV0_TOBAC	A0A1S4ATV0	A0A1S4ATV0_TOBAC	LOC107801239	Nicotiana tabacum	3:Protein inferred from homology	NHP2-like protein 1
1134	31.049	30.2111	32.4643	30.9725	31.3981	30.375	30.4281	29.8427	31.2223	30.7769	162	1	0,999	11	860	44	860	tr|A0A1S4ATY4|A0A1S4ATY4_TOBAC	A0A1S4ATY4	A0A1S4ATY4_TOBAC	LOC107801183	Nicotiana tabacum	3:Protein inferred from homology	Cyanate hydratase
1135	27.2854	24.7523	28.0998	27.4556	27.5914	28.0011	28.3232	27.272	28.6931	27.642	497	1	0,999	9	259	104	259	tr|A0A1S4ATZ5|A0A1S4ATZ5_TOBAC	A0A1S4ATZ5	A0A1S4ATZ5_TOBAC	LOC107801265	Nicotiana tabacum	3:Protein inferred from homology	RING-type E3 ubiquitin transferase
1136	28.5469	24.8482	28.912	28.7508	28.2514	29.7433	30.184	29.7878	29.7667	29.3829	653	1	0,999	20	567	79	567	tr|A0A1S4AU11|A0A1S4AU11_TOBAC	A0A1S4AU11	A0A1S4AU11_TOBAC	LOC107801416	Nicotiana tabacum	4:Protein predicted	DNA ligase 1-like
1137	30.1472	30.1854	29.5723	30.1247	29.9625	29.6493	27.1372	29.3065	27.6765	29.6592	536	1	0,999	24	1110	65	1145	tr|A0A1S4AU40|A0A1S4AU40_TOBAC	A0A1S4AU40	A0A1S4AU40_TOBAC	LOC107801292	Nicotiana tabacum	3:Protein inferred from homology	Aldehyde dehydrogenase family 2 member B7, mitochondrial-like
1138	31.1127	31.4099	30.7548	30.6797	30.7659	30.0479	28.208	30.7842	29.4687	30.6372	438	1	0,999	30	2189	260	2189	tr|A0A1S4AUF0|A0A1S4AUF0_TOBAC	A0A1S4AUF0	A0A1S4AUF0_TOBAC	LOC107801330	Nicotiana tabacum	3:Protein inferred from homology	Eukaryotic translation initiation factor 3 subunit E
1139	30.0551	28.9709	31.7841	30.6953	31.1399	31.0836	30.6607	30.8801	31.0836	31.4383	150	1	0,999	6	526	0	526	tr|A0A1S4AUL3|A0A1S4AUL3_TOBAC	A0A1S4AUL3	A0A1S4AUL3_TOBAC	LOC107801470	Nicotiana tabacum	3:Protein inferred from homology	Ferredoxin	tr|A0A1S4CXI5|A0A1S4CXI5_TOBAC
1140	29.0772	29.9378	29.5591	29.4101	29.3579	29.105	26.7529	29.5763	27.4198	28.9571	433	1	0,999	27	1117	5	1255	tr|A0A1S4AUL6|A0A1S4AUL6_TOBAC	A0A1S4AUL6	A0A1S4AUL6_TOBAC	LOC107801385	Nicotiana tabacum	3:Protein inferred from homology	UDP-glucuronate decarboxylase
1141	29.0276	26.2495	30.6087	29.7287	29.8964	29.5327	30.2114	28.9136	30.443	28.5355	103	1	0,999	6	207	118	207	tr|A0A1S4AUN5|A0A1S4AUN5_TOBAC	A0A1S4AUN5	A0A1S4AUN5_TOBAC	LOC107801607	Nicotiana tabacum	4:Protein predicted	Uncharacterized protein LOC107801607
1142	26.8763	25.9048	28.3876	27.3748	27.6005	27.773	28.4458	27.5053	28.5949	29.3011	207	1	0,999	9	456	176	456	tr|A0A1S4AUT7|A0A1S4AUT7_TOBAC	A0A1S4AUT7	A0A1S4AUT7_TOBAC	LOC107801452	Nicotiana tabacum	3:Protein inferred from homology	Tankyrase-like
1143	25.9785	21.8264	28.4779	28.555	28.7319	27.2508	28.6376	28.0261	28.8746	27.6868	1379	1	0,999	32	424	0	424	tr|A0A1S4AUV8|A0A1S4AUV8_TOBAC	A0A1S4AUV8	A0A1S4AUV8_TOBAC	LOC107801625	Nicotiana tabacum	4:Protein predicted	Uncharacterized protein LOC107801625 isoform X1	tr|A0A1S4AV39|A0A1S4AV39_TOBAC, tr|A0A1S4AV64|A0A1S4AV64_TOBAC
1144	28.6379	25.3458	29.8642	28.9074	29.3253	29.2063	29.6992	29.2013	29.6361	29.073	148	1	0,999	6	337	0	337	tr|A0A1S4AUX3|A0A1S4AUX3_TOBAC	A0A1S4AUX3	A0A1S4AUX3_TOBAC	LOC107801487	Nicotiana tabacum	4:Protein predicted	Lateral signaling target protein 2 homolog	tr|D0VEB3|D0VEB3_TOBAC
1145	28.968	29.4737	29.3895	28.673	29.0973	28.7503	21.8176	28.336	28.4233	28.4713	191	1	0,999	6	371	145	371	tr|A0A1S4AV16|A0A1S4AV16_TOBAC	A0A1S4AV16	A0A1S4AV16_TOBAC	LOC107801583	Nicotiana tabacum	3:Protein inferred from homology	Translocon-associated protein subunit beta
1146	26.7704	24.6978	27.6819	27.3302	26.8534	26.4269	27.7747	23.4596	27.7054	25.7597	977	1	0,999	11	138	95	138	tr|A0A1S4AV43|A0A1S4AV43_TOBAC	A0A1S4AV43	A0A1S4AV43_TOBAC	LOC107801541	Nicotiana tabacum	4:Protein predicted	Serine/arginine repetitive matrix protein 2
1147	30.9942	31.6304	30.899	30.9545	31.0463	31.4963	30.4271	31.2762	31.1331	31.4745	549	1	0,999	29	2799	713	2799	tr|A0A1S4AV83|A0A1S4AV83_TOBAC	A0A1S4AV83	A0A1S4AV83_TOBAC	LOC107801578	Nicotiana tabacum	3:Protein inferred from homology	Leucine aminopeptidase 2, chloroplastic-like
1148	27.7359	25.7409	29.4278	27.9058	28.5824	27.5368	27.4186	26.7903	28.6123	28.427	485	1	0,999	13	555	159	555	tr|A0A1S4AV85|A0A1S4AV85_TOBAC	A0A1S4AV85	A0A1S4AV85_TOBAC	LOC107801769	Nicotiana tabacum	4:Protein predicted	Translation initiation factor IF-2-like
1149	27.2315	28.4547	29.4529	28.2345	28.2203	27.5447	29.0845	27.1405	28.1128	27.7381	879	1	0,999	29	475	0	475	tr|A0A1S4AV86|A0A1S4AV86_TOBAC	A0A1S4AV86	A0A1S4AV86_TOBAC	LOC107801727	Nicotiana tabacum	3:Protein inferred from homology	DNA topoisomerase I
1150	30.8427	30.91	30.5989	30.6012	30.7821	29.7888	28.8329	30.1828	29.5758	30.5545	193	1	0,999	15	900	154	900	tr|A0A1S4AVH1|A0A1S4AVH1_TOBAC	A0A1S4AVH1	A0A1S4AVH1_TOBAC	LOC107801718	Nicotiana tabacum	3:Protein inferred from homology	GTP-binding protein SAR1A
1151	30.9071	30.5599	32.5665	31.9327	31.9137	31.9497	31.26	31.3286	31.7365	31.4644	105	1	0,999	9	649	231	649	tr|A0A1S4AVP7|A0A1S4AVP7_TOBAC	A0A1S4AVP7	A0A1S4AVP7_TOBAC	LOC107801799	Nicotiana tabacum	1:Experimental evidence at protein level	60S ribosomal protein L44
1152	31.6593	30.6223	33.2324	31.8067	32.1921	31.5886	31.3446	31.7719	31.9746	32.4062	117	1	0,999	9	893	0	893	tr|A0A1S4AVS8|A0A1S4AVS8_TOBAC	A0A1S4AVS8	A0A1S4AVS8_TOBAC	LOC107801743	Nicotiana tabacum	4:Protein predicted	Copper transport protein ATX1-like isoform X1
1153	31.1985	31.3709	30.7951	31.2292	31.3654	31.1144	29.406	30.797	29.5165	30.9724	491	1	0,999	27	2203	794	2203	tr|A0A1S4AVT9|A0A1S4AVT9_TOBAC	A0A1S4AVT9	A0A1S4AVT9_TOBAC	LOC107801938	Nicotiana tabacum	3:Protein inferred from homology	Mitochondrial-processing peptidase subunit alpha-like
1154	28.0624	25.4457	28.2048	28.0402	28.5997	21.9618	27.764	26.6655	27.4952	27.7347	839	1	0,999	14	207	40	207	tr|A0A1S4AW30|A0A1S4AW30_TOBAC	A0A1S4AW30	A0A1S4AW30_TOBAC	LOC107801978	Nicotiana tabacum	4:Protein predicted	Pre-mRNA-processing protein 40C
1155	25.1254	20.1045	28.0318	26.2917	26.2358	25.5133	28.351	26.3066	28.4044	26.7515	310	1	0,999	11	247	187	281	tr|A0A1S4AW68|A0A1S4AW68_TOBAC	A0A1S4AW68	A0A1S4AW68_TOBAC	LOC107802020	Nicotiana tabacum	4:Protein predicted	Uncharacterized protein LOC107802020
1156	24.0821	22.1157	26.1242	26.3356	26.3341	28.5545	24.3632	27.0039	26.101	26.0445	451	1	0,999	18	384	6	384	tr|A0A1S4AW98|A0A1S4AW98_TOBAC	A0A1S4AW98	A0A1S4AW98_TOBAC	LOC107801982	Nicotiana tabacum	4:Protein predicted	Nuclear pore complex protein NUP50B-like isoform X1
1157	29.4676	29.5388	29.3984	29.3642	29.046	28.9862	28.0302	28.9795	28.0148	28.9689	275	1	0,999	8	726	0	726	tr|A0A1S4AWC1|A0A1S4AWC1_TOBAC	A0A1S4AWC1	A0A1S4AWC1_TOBAC	LOC107801918	Nicotiana tabacum	3:Protein inferred from homology	Succinate dehydrogenase [ubiquinone] iron-sulfur subunit, mitochondrial	tr|A0A1S4AYE8|A0A1S4AYE8_TOBAC
1158	30.8709	30.8903	30.588	30.5869	30.5177	30.5804	29.8653	31.0317	30.0435	30.5776	419	1	0,999	16	1121	382	1121	tr|A0A1S4AWC3|A0A1S4AWC3_TOBAC	A0A1S4AWC3	A0A1S4AWC3_TOBAC	LOC107801992	Nicotiana tabacum	3:Protein inferred from homology	DnaJ protein homolog 2-like
1159	26.5666	25.7886	28.2637	27.1609	26.9567	27.0772	27.982	27.8406	28.832	26.8413	702	1	0,999	21	656	352	656	tr|A0A1S4AWL9|A0A1S4AWL9_TOBAC	A0A1S4AWL9	A0A1S4AWL9_TOBAC	LOC107802013	Nicotiana tabacum	4:Protein predicted	VHS domain-containing protein At3g16270-like
1160	31.1854	30.4329	31.5401	30.7434	30.9627	31.276	31.2384	31.5062	31.3196	32.1288	193	1	0,999	11	1133	130	1133	tr|A0A1S4AWU1|A0A1S4AWU1_TOBAC	A0A1S4AWU1	A0A1S4AWU1_TOBAC	LOC107802071	Nicotiana tabacum	3:Protein inferred from homology	Glutaredoxin-dependent peroxiredoxin
1161	29.6439	29.5808	30.6489	29.4327	29.8322	29.865	28.6061	29.4811	30.0619	30.5004	225	1	0,999	6	603	313	603	tr|A0A1S4AWU6|A0A1S4AWU6_TOBAC	A0A1S4AWU6	A0A1S4AWU6_TOBAC	LOC107802156	Nicotiana tabacum	3:Protein inferred from homology	Ribulose-phosphate 3-epimerase
1162	29.2876	29.4618	28.8628	29.6097	28.8942	28.9077	27.0347	29.7435	27.3198	29.0485	223	1	0,999	14	822	414	822	tr|A0A1S4AX14|A0A1S4AX14_TOBAC	A0A1S4AX14	A0A1S4AX14_TOBAC	LOC107802218	Nicotiana tabacum	3:Protein inferred from homology	glutathione transferase
1163	25.8862	21.5912	28.8042	26.6789	26.9413	27.2357	27.4722	27.9313	28.8112	27.6012	282	1	0,999	11	332	0	332	tr|A0A1S4AX96|A0A1S4AX96_TOBAC	A0A1S4AX96	A0A1S4AX96_TOBAC	LOC107802341	Nicotiana tabacum	4:Protein predicted	KH domain-containing protein At2g38610-like	tr|A0A1S4DDY4|A0A1S4DDY4_TOBAC
1164	32.1252	30.8253	33.4931	32.7347	32.6648	33.2419	32.6334	33.1387	33.2583	33.2125	95	1	0,999	8	1303	276	1634	tr|A0A1S4AXD5|A0A1S4AXD5_TOBAC	A0A1S4AXD5	A0A1S4AXD5_TOBAC	LOC107802245	Nicotiana tabacum	3:Protein inferred from homology	Small ubiquitin-related modifier
1165	28.9945	28.574	28.491	29.4133	28.5658	29.2879	25.6956	29.8626	29.0822	29.9004	788	1	0,999	38	1281	53	1281	tr|A0A1S4AXE3|A0A1S4AXE3_TOBAC	A0A1S4AXE3	A0A1S4AXE3_TOBAC	LOC107802337	Nicotiana tabacum	4:Protein predicted	Heterogeneous nuclear ribonucleoprotein R-like isoform X2
1166	31.5284	30.4091	32.2511	31.2857	32.6713	31.8963	32.4361	31.9127	31.8129	32.3054	354	1	0,999	18	1435	247	1435	tr|A0A1S4AXG2|A0A1S4AXG2_TOBAC	A0A1S4AXG2	A0A1S4AXG2_TOBAC	LOC107802356	Nicotiana tabacum	3:Protein inferred from homology	GrpE protein homolog
1167	26.8572	27.1631	26.0425	26.7942	27.6164	28.2395	26.4476	28.2182	27.2782	28.0516	459	1	0,999	20	341	69	1646	tr|A0A1S4AXH8|A0A1S4AXH8_TOBAC	A0A1S4AXH8	A0A1S4AXH8_TOBAC	LOC107802375	Nicotiana tabacum	3:Protein inferred from homology	Dihydrolipoamide acetyltransferase component of pyruvate dehydrogenase complex
1168	27.8981	28.0716	27.9729	28.4137	28.3374	28.1718	27.2696	28.6494	27.7756	28.5892	596	1	0,999	17	414	201	414	tr|A0A1S4AY27|A0A1S4AY27_TOBAC	A0A1S4AY27	A0A1S4AY27_TOBAC	LOC107802459	Nicotiana tabacum	3:Protein inferred from homology	Transmembrane 9 superfamily member
1169	32.99	33.0606	33.232	32.9833	33.4305	32.9804	31.7813	32.5951	32.6583	33.0578	210	1	0,999	15	3114	303	3114	tr|A0A1S4AYA1|A0A1S4AYA1_TOBAC	A0A1S4AYA1	A0A1S4AYA1_TOBAC	LOC107802477	Nicotiana tabacum	3:Protein inferred from homology	40S ribosomal protein S5-like
1170	27.8248	28.2613	27.9521	27.8415	27.3709	28.5079	26.9128	28.2085	27.3232	28.8521	335	1	0,999	9	497	224	497	tr|A0A1S4AYJ2|A0A1S4AYJ2_TOBAC	A0A1S4AYJ2	A0A1S4AYJ2_TOBAC	LOC107802567	Nicotiana tabacum	3:Protein inferred from homology	Aldose 1-epimerase
1171	32.7803	33.7477	33.532	32.6148	33.5646	33.0717	31.6372	33.2729	32.1138	33.6104	194	1	0,999	16	3138	558	3138	tr|A0A1S4AYN5|A0A1S4AYN5_TOBAC	A0A1S4AYN5	A0A1S4AYN5_TOBAC	LOC107802737	Nicotiana tabacum	3:Protein inferred from homology	60S ribosomal protein L9-1
1172	30.1184	30.463	30.1075	30.2888	30.0926	29.4313	28.7223	29.3869	28.8752	29.6453	206	1	0,999	15	398	88	1763	tr|A0A1S4AZ17|A0A1S4AZ17_TOBAC	A0A1S4AZ17	A0A1S4AZ17_TOBAC	LOC107802841	Nicotiana tabacum	3:Protein inferred from homology	60S ribosomal protein L13
1173	25.149	23.3126	28.511	25.3313	26.6951	27.5634	28.6575	23.2054	28.5087	27.3344	111	1	0,999	8	301	301	2359	tr|A0A1S4AZ85|A0A1S4AZ85_TOBAC	A0A1S4AZ85	A0A1S4AZ85_TOBAC	LOC107802904	Nicotiana tabacum	3:Protein inferred from homology	60S acidic ribosomal protein P1-like
1174	26.1593	24.5672	27.723	26.5821	26.6178	26.8718	29.3889	27.4976	29.3443	30.2495	241	1	0,999	14	279	50	279	tr|A0A1S4AZC7|A0A1S4AZC7_TOBAC	A0A1S4AZC7	A0A1S4AZC7_TOBAC	LOC107802953	Nicotiana tabacum	3:Protein inferred from homology	Golgi SNAP receptor complex member 1
1175	28.0817	28.6115	31.2756	28.0758	30.096	30.3568	29.9265	28.8044	30.6584	30.4476	113	1	0,999	8	550	83	550	tr|A0A1S4AZE4|A0A1S4AZE4_TOBAC	A0A1S4AZE4	A0A1S4AZE4_TOBAC	LOC107802963	Nicotiana tabacum	3:Protein inferred from homology	Protein CutA, chloroplastic-like
1176	31.9925	30.3941	32.273	31.4721	32.5031	31.5077	32.8864	32.0607	32.5554	32.3798	503	1	0,999	34	2215	1123	2215	tr|A0A1S4AZH1|A0A1S4AZH1_TOBAC	A0A1S4AZH1	A0A1S4AZH1_TOBAC	LOC107802992	Nicotiana tabacum	4:Protein predicted	Methyl-CpG-binding domain-containing protein 10-like
1177	30.2801	30.4725	29.9089	30.5389	30.1106	29.9836	29.2611	30.4142	29.3462	30.1409	221	1	0,999	13	725	158	1686	tr|A0A1S4AZY1|A0A1S4AZY1_TOBAC	A0A1S4AZY1	A0A1S4AZY1_TOBAC	LOC107803064	Nicotiana tabacum	3:Protein inferred from homology	40S ribosomal protein S8
1178	28.6022	28.9798	29.2783	28.1676	28.525	29.5959	27.3964	29.666	29.1665	29.7837	268	1	0,999	12	851	77	851	tr|A0A1S4B0C8|A0A1S4B0C8_TOBAC	A0A1S4B0C8	A0A1S4B0C8_TOBAC	LOC107803169	Nicotiana tabacum	4:Protein predicted	5'-methylthioadenosine/S-adenosylhomocysteine nucleosidase 2-like
1179	32.6565	33.202	32.4387	32.8079	32.808	32.0789	30.6544	32.3261	30.8988	32.2927	230	1	0,999	26	2454	0	2454	tr|A0A1S4B0G2|A0A1S4B0G2_TOBAC	A0A1S4B0G2	A0A1S4B0G2_TOBAC	LOC107803255	Nicotiana tabacum	1:Experimental evidence at protein level	60S ribosomal protein L6-like isoform X1
1180	28.9156	28.2868	29.1764	28.802	28.9502	29.0561	29.253	29.1863	29.6537	29.4071	299	1	0,999	11	560	214	560	tr|A0A1S4B0K2|A0A1S4B0K2_TOBAC	A0A1S4B0K2	A0A1S4B0K2_TOBAC	LOC107803301	Nicotiana tabacum	4:Protein predicted	Uncharacterized protein LOC107803301
1181	28.4388	28.6956	28.1071	29.0125	28.4379	28.1518	27.0486	28.3179	26.7453	27.8905	394	1	0,999	25	165	165	2154	tr|A0A1S4B0L1|A0A1S4B0L1_TOBAC	A0A1S4B0L1	A0A1S4B0L1_TOBAC	LOC107803311	Nicotiana tabacum	3:Protein inferred from homology	ERBB-3 BINDING PROTEIN 1-like
1182	26.8957	25.5954	26.8597	26.7741	26.8216	26.7497	27.8756	22.483	27.8534	26.4354	858	1	0,999	21	330	53	330	tr|A0A1S4B0W1|A0A1S4B0W1_TOBAC	A0A1S4B0W1	A0A1S4B0W1_TOBAC	LOC107803306	Nicotiana tabacum	4:Protein predicted	Squamous cell carcinoma antigen recognized by T-cells 3-like
1183	31.1753	30.5313	32.8139	31.3783	32.0166	31.4347	31.4254	31.5061	31.7457	31.4258	221	1	0,999	15	1176	589	1343	tr|A0A1S4B0W5|A0A1S4B0W5_TOBAC	A0A1S4B0W5	A0A1S4B0W5_TOBAC	LOC107803309	Nicotiana tabacum	4:Protein predicted	Ran-binding protein 1 homolog c-like
1184	30.1014	30.7201	30.4115	29.857	30.084	30.1461	28.8757	30.0116	29.4253	30.0763	248	1	0,999	10	825	25	825	tr|A0A1S4B105|A0A1S4B105_TOBAC	A0A1S4B105	A0A1S4B105_TOBAC	LOC107803419	Nicotiana tabacum	3:Protein inferred from homology	Proteasome subunit alpha type
1185	29.0467	28.5334	29.9394	29.3748	29.9869	30.009	29.6567	29.934	30.2099	29.9889	459	1	0,999	14	848	411	848	tr|A0A1S4B110|A0A1S4B110_TOBAC	A0A1S4B110	A0A1S4B110_TOBAC	LOC107803424	Nicotiana tabacum	4:Protein predicted	Plant UBX domain-containing protein 2-like
1186	26.6779	19.6223	27.1831	24.0089	26.4848	20.5455	27.5144	22.9286	27.8183	26.7407	1110	1	0,999	20	97	59	97	tr|A0A1S4B116|A0A1S4B116_TOBAC	A0A1S4B116	A0A1S4B116_TOBAC	LOC107803356	Nicotiana tabacum	4:Protein predicted	Uncharacterized protein LOC107803356
1187	29.8079	29.6797	29.9554	29.803	29.709	29.4071	27.9589	29.5182	29.4811	29.225	216	1	0,999	13	524	32	842	tr|A0A1S4B126|A0A1S4B126_TOBAC	A0A1S4B126	A0A1S4B126_TOBAC	LOC107803437	Nicotiana tabacum	3:Protein inferred from homology	Ras-related protein RABE1a
1188	28.1887	25.7233	29.3367	27.5651	29.282	27.1169	29.1867	28.3041	29.254	27.9354	227	1	0,999	12	316	112	316	tr|A0A1S4B156|A0A1S4B156_TOBAC	A0A1S4B156	A0A1S4B156_TOBAC	LOC107803456	Nicotiana tabacum	4:Protein predicted	Vacuolar protein sorting-associated protein 20 homolog 2-like
1189	26.9971	26.5958	27.8834	27.3824	27.3682	28.5391	22.0524	28.347	26.4748	28.1316	347	1	0,999	14	583	16	583	tr|A0A1S4B1A9|A0A1S4B1A9_TOBAC	A0A1S4B1A9	A0A1S4B1A9_TOBAC	LOC107803486	Nicotiana tabacum	3:Protein inferred from homology	Acetylglutamate kinase, chloroplastic-like
1190	25.533	26.2687	27.0978	26.1041	25.2145	26.49	27.0604	25.9296	28.7305	24.0633	235	1	0,999	8	157	72	264	tr|A0A1S4B1G9|A0A1S4B1G9_TOBAC	A0A1S4B1G9	A0A1S4B1G9_TOBAC	LOC107803543	Nicotiana tabacum	4:Protein predicted	Charged multivesicular body protein 5-like
1191	30.9565	31.305	30.9533	31.1057	31.0374	30.675	29.7064	30.7711	29.7288	30.7094	389	1	0,999	29	722	381	3322	tr|A0A1S4B1N5|A0A1S4B1N5_TOBAC	A0A1S4B1N5	A0A1S4B1N5_TOBAC	LOC107803515	Nicotiana tabacum	3:Protein inferred from homology	60S ribosomal protein L3-like
1192	28.3119	26.7168	28.0951	27.7641	28.2683	27.8589	30.014	28.5371	29.4226	28.5301	1513	1	0,999	33	737	320	737	tr|A0A1S4B1W5|A0A1S4B1W5_TOBAC	A0A1S4B1W5	A0A1S4B1W5_TOBAC	LOC107803552	Nicotiana tabacum	3:Protein inferred from homology	Translocase of chloroplast 159, chloroplastic-like
1193	29.7354	28.7823	30.865	30.5196	30.3475	29.5034	30.5409	30.2929	30.5337	29.1506	648	1	0,999	28	1001	66	1001	tr|A0A1S4B218|A0A1S4B218_TOBAC	A0A1S4B218	A0A1S4B218_TOBAC	LOC107803599	Nicotiana tabacum	4:Protein predicted	DnaJ homolog subfamily C member 2-like
1194	29.8516	29.6901	29.3815	29.6421	29.6518	30.2671	27.7134	29.9723	28.862	29.8808	367	1	0,999	14	928	22	928	tr|A0A1S4B2J2|A0A1S4B2J2_TOBAC	A0A1S4B2J2	A0A1S4B2J2_TOBAC	LOC107803873	Nicotiana tabacum	4:Protein predicted	Pyruvate dehydrogenase E1 component subunit beta
1195	29.5425	28.7036	30.2702	29.6445	29.3415	30.3548	30.2566	30.7106	30.3164	30.734	272	1	0,999	15	966	140	966	tr|A0A1S4B2W9|A0A1S4B2W9_TOBAC	A0A1S4B2W9	A0A1S4B2W9_TOBAC	LOC107803907	Nicotiana tabacum	3:Protein inferred from homology	Replication protein A 32 kDa subunit A-like
1196	28.0251	24.031	27.5755	27.8373	26.9359	27.86	25.4808	28.2721	27.3511	27.8617	504	1	0,999	28	281	16	1904	tr|A0A1S4B2Z0|A0A1S4B2Z0_TOBAC	A0A1S4B2Z0	A0A1S4B2Z0_TOBAC	LOC107803920	Nicotiana tabacum	3:Protein inferred from homology	26S protease regulatory subunit 6A homolog
1197	31.2375	31.7185	31.2441	31.1446	31.2089	30.8048	28.9393	30.6096	29.7331	30.7074	369	1	0,999	12	1123	140	1123	tr|A0A1S4B308|A0A1S4B308_TOBAC	A0A1S4B308	A0A1S4B308_TOBAC	LOC107803988	Nicotiana tabacum	4:Protein predicted	Uncharacterized protein LOC107803988
1198	31.5724	31.5023	32.1329	31.6144	31.8914	31.7902	30.9425	31.6223	31.3693	31.3996	164	1	0,999	8	670	0	670	tr|A0A1S4B380|A0A1S4B380_TOBAC	A0A1S4B380	A0A1S4B380_TOBAC	LOC107804080	Nicotiana tabacum	3:Protein inferred from homology	60S ribosomal protein L24-like	tr|A0A1S4B7M1|A0A1S4B7M1_TOBAC, tr|A0A1S4BHF2|A0A1S4BHF2_TOBAC, tr|A0A1S4DPX6|A0A1S4DPX6_TOBAC
1199	28.4483	26.1652	29.9681	29.1265	29.8067	29.395	30.5029	29.3197	30.6342	29.5274	300	1	0,999	15	615	30	615	tr|A0A1S4B398|A0A1S4B398_TOBAC	A0A1S4B398	A0A1S4B398_TOBAC	LOC107804027	Nicotiana tabacum	3:Protein inferred from homology	Survival of motor neuron-related-splicing factor 30
1200	31.2689	31.7827	31.3655	31.4856	31.2512	31.1804	29.1191	31.5798	29.5428	31.2309	1218	1	0,999	61	3135	0	3135	tr|A0A1S4B3A6|A0A1S4B3A6_TOBAC	A0A1S4B3A6	A0A1S4B3A6_TOBAC	LOC107804026	Nicotiana tabacum	3:Protein inferred from homology	Cullin-associated NEDD8-dissociated protein 1-like isoform X1
1201	25.8452	21.919	27.1535	27.1424	25.5612	23.3689	27.6712	22.5498	26.668	24.4024	777	1	0,999	11	224	10	224	tr|A0A1S4B3E9|A0A1S4B3E9_TOBAC	A0A1S4B3E9	A0A1S4B3E9_TOBAC	LOC107804133	Nicotiana tabacum	4:Protein predicted	Protein PAT1 homolog 1-like
1202	29.9754	29.8628	29.3539	29.9345	29.4913	29.3011	23.6897	29.5218	28.2022	29.3471	622	1	0,999	31	1597	269	1597	tr|A0A1S4B3F1|A0A1S4B3F1_TOBAC	A0A1S4B3F1	A0A1S4B3F1_TOBAC	LOC107804078	Nicotiana tabacum	3:Protein inferred from homology	UTP-monosaccharide-1-phosphate uridylyltransferase
1203	28.792	28.8691	28.1611	28.5523	28.6124	28.2545	27.5531	28.0866	27.6324	28.2089	659	1	0,999	19	272	0	2396	tr|A0A1S4B3H0|A0A1S4B3H0_TOBAC	A0A1S4B3H0	A0A1S4B3H0_TOBAC	LOC107804151	Nicotiana tabacum	3:Protein inferred from homology	Heat shock 70 kDa protein-like	tr|A0A1S4D4H6|A0A1S4D4H6_TOBAC
1204	29.9281	30.5797	29.9105	29.9462	30.3922	30.0525	27.1903	30.1999	27.9562	29.4313	557	1	0,999	38	722	81	2700	tr|A0A1S4B410|A0A1S4B410_TOBAC	A0A1S4B410	A0A1S4B410_TOBAC	LOC107804248	Nicotiana tabacum	3:Protein inferred from homology	T-complex protein 1 subunit gamma
1205	26.4091	20.7785	28.1347	27.3882	27.0613	25.9969	26.087	25.694	27.966	27.6056	114	1	0,999	5	119	0	119	tr|A0A1S4B412|A0A1S4B412_TOBAC	A0A1S4B412	A0A1S4B412_TOBAC	LOC107804303	Nicotiana tabacum	4:Protein predicted	Ubiquitin domain-containing protein 1-like	tr|A0A1S4B488|A0A1S4B488_TOBAC
1206	25.6595	25.045	25.2087	25.9498	26.4298	27.1018	27.8367	27.9102	27.0716	26.6816	623	1	0,999	21	401	0	401	tr|A0A1S4B4H7|A0A1S4B4H7_TOBAC	A0A1S4B4H7	A0A1S4B4H7_TOBAC	LOC107804377	Nicotiana tabacum	3:Protein inferred from homology	AT-rich interactive domain-containing protein 5-like isoform X1
1207	32.5894	31.3334	33.9421	32.4414	33.6024	32.6414	32.8394	32.2257	32.8736	32.9414	88	1	0,999	7	1708	274	1708	tr|A0A1S4B4I3|A0A1S4B4I3_TOBAC	A0A1S4B4I3	A0A1S4B4I3_TOBAC	LOC107804453	Nicotiana tabacum	3:Protein inferred from homology	Heat shock factor-binding protein 1-like
1208	31.0491	30.8457	31.9986	31.2628	31.4743	31.3951	30.7885	31.155	31.5283	31.8396	396	1	0,999	14	1924	188	1924	tr|A0A1S4B4J0|A0A1S4B4J0_TOBAC	A0A1S4B4J0	A0A1S4B4J0_TOBAC	LOC107804458	Nicotiana tabacum	4:Protein predicted	Multiple organellar RNA editing factor 8, chloroplastic/mitochondrial-like
1209	31.7315	31.962	31.445	31.633	31.7526	31.6088	29.6923	31.6792	30.5423	31.5299	996	1	0,999	38	3294	278	3430	tr|A0A1S4B4M6|A0A1S4B4M6_TOBAC	A0A1S4B4M6	A0A1S4B4M6_TOBAC	LOC107804491	Nicotiana tabacum	3:Protein inferred from homology	26S proteasome non-ATPase regulatory subunit 1 homolog
1210	31.2563	30.1079	32.6818	31.951	32.1103	30.9695	30.9908	31.0178	31.3317	31.6002	97	1	0,999	17	348	348	4857	tr|A0A1S4B4Q4|A0A1S4B4Q4_TOBAC	A0A1S4B4Q4	A0A1S4B4Q4_TOBAC	LOC107804443	Nicotiana tabacum	3:Protein inferred from homology	10 kDa chaperonin-like
1211	29.8662	28.2658	30.9784	30.1801	30.2667	28.7301	30.0549	29.2977	30.3276	29.7958	282	1	0,999	9	375	0	375	tr|A0A1S4B542|A0A1S4B542_TOBAC	A0A1S4B542	A0A1S4B542_TOBAC	LOC107804643	Nicotiana tabacum	4:Protein predicted	Macro domain-containing protein VPA0103-like isoform X2
1212	30.7001	30.055	31.3558	30.1868	31.4471	30.4254	30.8568	30.8267	30.8489	31.1758	201	1	0,999	14	698	0	3543	tr|A0A1S4B592|A0A1S4B592_TOBAC	A0A1S4B592	A0A1S4B592_TOBAC	LOC107804624	Nicotiana tabacum	4:Protein predicted	Nascent polypeptide-associated complex subunit alpha-like protein 1 isoform X1
1213	27.2288	26.3489	26.4251	27.1648	27.3266	26.8088	24.7649	28.3678	27.4039	26.7119	788	0,9999	0,999	38	716	0	973	tr|A0A1S4B5E0|A0A1S4B5E0_TOBAC	A0A1S4B5E0	A0A1S4B5E0_TOBAC	LOC107804749	Nicotiana tabacum	4:Protein predicted	Nucleolin-like isoform X1
1214	29.4599	29.765	30.5263	29.3301	29.8117	29.2225	28.2385	29.93	28.7076	29.845	126	1	0,999	6	520	206	520	tr|A0A1S4B5E7|A0A1S4B5E7_TOBAC	A0A1S4B5E7	A0A1S4B5E7_TOBAC	LOC107804611	Nicotiana tabacum	3:Protein inferred from homology	Acylpyruvase FAHD1, mitochondrial-like
1215	30.4783	30.7152	30.0379	30.6749	30.1908	29.7277	26.457	29.8846	27.8278	29.7081	1027	1	0,999	54	2351	118	2351	tr|A0A1S4B5E8|A0A1S4B5E8_TOBAC	A0A1S4B5E8	A0A1S4B5E8_TOBAC	LOC107804690	Nicotiana tabacum	3:Protein inferred from homology	Alanine--tRNA ligase
1216	28.3347	26.9776	29.205	28.3047	28.8331	28.6122	29.2242	28.1926	29.4362	28.4125	156	1	0,999	5	150	150	789	tr|A0A1S4B5J4|A0A1S4B5J4_TOBAC	A0A1S4B5J4	A0A1S4B5J4_TOBAC	LOC107804699	Nicotiana tabacum	3:Protein inferred from homology	Protein BOLA4, chloroplastic/mitochondrial-like
1217	33.5736	34.0478	33.4886	33.319	33.614	33.352	31.5394	33.5198	32.1195	33.4326	413	1	0,999	34	5339	376	5594	tr|A0A1S4B5X7|A0A1S4B5X7_TOBAC	A0A1S4B5X7	A0A1S4B5X7_TOBAC	LOC107804833	Nicotiana tabacum	3:Protein inferred from homology	RNA helicase
1218	30.2951	29.3695	30.1772	30.4247	30.8203	29.659	30.7712	30.0954	29.9764	29.8663	630	1	0,999	33	1297	309	1297	tr|A0A1S4B605|A0A1S4B605_TOBAC	A0A1S4B605	A0A1S4B605_TOBAC	LOC107804807	Nicotiana tabacum	3:Protein inferred from homology	Proton pump-interactor 1-like
1219	25.1065	22.3869	28.9936	26.8924	26.647	28.1735	27.8618	27.2972	29.2327	28.14	125	1	0,999	8	337	4	554	tr|A0A1S4B656|A0A1S4B656_TOBAC	A0A1S4B656	A0A1S4B656_TOBAC	LOC107804854	Nicotiana tabacum	3:Protein inferred from homology	Glutaredoxin-like
1220	26.009	23.9889	26.776	26.4189	26.4659	26.4549	27.1437	26.7426	27.1991	26.3032	776	1	0,999	45	302	0	1449	tr|A0A1S4B661|A0A1S4B661_TOBAC	A0A1S4B661	A0A1S4B661_TOBAC	LOC107804862	Nicotiana tabacum	3:Protein inferred from homology	Eukaryotic translation initiation factor-like isoform X1
1221	28.0556	29.2518	28.3745	28.0886	28.1467	28.4564	24.9772	29.0756	28.1447	28.1664	526	1	0,999	37	1045	11	3479	tr|A0A1S4B696|A0A1S4B696_TOBAC	A0A1S4B696	A0A1S4B696_TOBAC	LOC107805015	Nicotiana tabacum	3:Protein inferred from homology	CCT-beta
1222	31.1974	29.8118	32.4667	31.6571	31.973	31.4974	31.0858	31.2052	31.8661	31.5318	125	1	0,999	11	909	324	909	tr|A0A1S4B6D4|A0A1S4B6D4_TOBAC	A0A1S4B6D4	A0A1S4B6D4_TOBAC	LOC107804922	Nicotiana tabacum	4:Protein predicted	Upstream activation factor subunit UAF30-like
1223	27.6626	27.9973	27.6521	27.9913	27.792	27.919	27.0449	27.9295	27.1799	27.8885	476	1	0,999	28	670	125	1741	tr|A0A1S4B6F7|A0A1S4B6F7_TOBAC	A0A1S4B6F7	A0A1S4B6F7_TOBAC	LOC107804975	Nicotiana tabacum	3:Protein inferred from homology	UTP--glucose-1-phosphate uridylyltransferase
1224	30.2099	30.7762	30.7285	29.7532	30.1559	30.3067	28.278	28.0222	28.9282	30.2311	148	1	0,999	3	619	116	619	tr|A0A1S4B6F8|A0A1S4B6F8_TOBAC	A0A1S4B6F8	A0A1S4B6F8_TOBAC	LOC107804942	Nicotiana tabacum	3:Protein inferred from homology	SUMO-conjugating enzyme UBC9-like
1225	28.1386	28.4096	27.5824	28.5415	27.7502	28.655	27.1618	29.0619	27.2629	28.8896	787	1	0,999	41	1606	4	1606	tr|A0A1S4B6M9|A0A1S4B6M9_TOBAC	A0A1S4B6M9	A0A1S4B6M9_TOBAC	LOC107805042	Nicotiana tabacum	3:Protein inferred from homology	DNA replication licensing factor MCM3
1226	27.8433	25.7913	29.602	27.7929	28.549	29.5376	29.3097	29.4534	29.9373	29.7413	162	1	0,999	13	408	408	1984	tr|A0A1S4B6Z4|A0A1S4B6Z4_TOBAC	A0A1S4B6Z4	A0A1S4B6Z4_TOBAC	LOC107805093	Nicotiana tabacum	4:Protein predicted	Uncharacterized protein At5g48480-like
1227	27.9917	28.6257	28.4211	28.1791	28.1819	28.6485	25.5279	29.5045	25.4703	28.0429	376	1	0,999	21	1007	144	1007	tr|A0A1S4B749|A0A1S4B749_TOBAC	A0A1S4B749	A0A1S4B749_TOBAC	LOC107805225	Nicotiana tabacum	3:Protein inferred from homology	V-type proton ATPase subunit C
1228	25.1087	23.4669	24.7193	26.9292	22.3281	28.1087	28.2092	27.7052	25.2817	27.0189	1142	1	0,999	35	467	18	467	tr|A0A1S4B7A7|A0A1S4B7A7_TOBAC	A0A1S4B7A7	A0A1S4B7A7_TOBAC	LOC107805322	Nicotiana tabacum	3:Protein inferred from homology	ATP-dependent RNA helicase
1229	30.0724	29.1625	31.0643	30.2072	30.6293	29.918	30.3692	30.0787	30.2969	30.2579	383	1	0,999	17	532	0	2281	tr|A0A1S4B7D3|A0A1S4B7D3_TOBAC	A0A1S4B7D3	A0A1S4B7D3_TOBAC	LOC107805338	Nicotiana tabacum	3:Protein inferred from homology	Ubiquitin receptor RAD23	tr|A0A1S4B7K3|A0A1S4B7K3_TOBAC
1230	30.0799	30.1296	29.6134	30.0044	29.8804	30.1479	28.0396	30.4448	28.5255	29.889	1080	1	0,999	52	2521	323	2521	tr|A0A1S4B7I8|A0A1S4B7I8_TOBAC	A0A1S4B7I8	A0A1S4B7I8_TOBAC	LOC107805395	Nicotiana tabacum	3:Protein inferred from homology	leucine--tRNA ligase
1231	31.706	31.2508	32.5754	31.811	32.3474	32.0875	31.793	31.2266	32.3262	32.0242	110	1	0,999	8	1280	972	1280	tr|A0A1S4B7I9|A0A1S4B7I9_TOBAC	A0A1S4B7I9	A0A1S4B7I9_TOBAC	LOC107805274	Nicotiana tabacum	3:Protein inferred from homology	V-type proton ATPase subunit G
1232	27.4092	22.5849	29.422	28.6063	28.6957	28.3601	29.1447	28.0717	30.427	28.816	274	1	0,999	17	445	161	445	tr|A0A1S4B7S3|A0A1S4B7S3_TOBAC	A0A1S4B7S3	A0A1S4B7S3_TOBAC	LOC107805446	Nicotiana tabacum	4:Protein predicted	Craniofacial development protein 1-like
1233	28.8519	29.0928	29.0648	29.0421	28.1503	29.3345	26.8103	30.3257	28.6621	29.8904	833	1	0,999	48	1247	13	1260	tr|A0A1S4B7U0|A0A1S4B7U0_TOBAC	A0A1S4B7U0	A0A1S4B7U0_TOBAC	LOC107805416	Nicotiana tabacum	3:Protein inferred from homology	DNA replication licensing factor MCM6
1234	30.763	31.1301	30.9066	30.3856	30.8715	30.9012	27.9217	30.6412	29.4004	30.9078	423	1	0,999	27	1652	145	1652	tr|A0A1S4B826|A0A1S4B826_TOBAC	A0A1S4B826	A0A1S4B826_TOBAC	LOC107805482	Nicotiana tabacum	3:Protein inferred from homology	26S proteasome non-ATPase regulatory subunit 11 homolog
1235	26.8223	27.3258	28.4315	26.8733	27.8266	28.3658	28.1522	25.8848	28.1826	27.8966	717	1	0,999	36	134	134	1297	tr|A0A1S4B834|A0A1S4B834_TOBAC	A0A1S4B834	A0A1S4B834_TOBAC	LOC107805430	Nicotiana tabacum	4:Protein predicted	ABC transporter F family member 3-like
1236	27.9293	28.033	28.3067	27.7225	28.2312	28.5331	27.9387	27.9158	28.9751	28.4137	63	1	0,999	5	187	187	187	tr|A0A1S4B848|A0A1S4B848_TOBAC	A0A1S4B848	A0A1S4B848_TOBAC	LOC107805558	Nicotiana tabacum	3:Protein inferred from homology	Cytochrome c oxidase subunit 5C
1237	32.6246	32.7713	32.4602	32.6739	32.6687	32.2037	31.5581	32.2488	31.9585	32.151	666	1	0,999	45	3305	126	3931	tr|A0A1S4B881|A0A1S4B881_TOBAC	A0A1S4B881	A0A1S4B881_TOBAC	LOC107805460	Nicotiana tabacum	4:Protein predicted	Luminal-binding protein
1238	32.3395	32.6417	31.7894	32.1736	32.2269	31.7876	30.5321	32.0081	30.8738	31.9273	224	1	0,999	14	1780	0	1780	tr|A0A1S4B8B9|A0A1S4B8B9_TOBAC	A0A1S4B8B9	A0A1S4B8B9_TOBAC	LOC107805570	Nicotiana tabacum	3:Protein inferred from homology	40S ribosomal protein S8	tr|A0A1S4CZK3|A0A1S4CZK3_TOBAC
1239	25.0674	21.1791	25.8101	23.1827	26.4126	26.7723	27.9206	27.114	27.5331	27.3425	608	1	0,999	14	202	0	315	tr|A0A1S4B8D4|A0A1S4B8D4_TOBAC	A0A1S4B8D4	A0A1S4B8D4_TOBAC	LOC107805582	Nicotiana tabacum	3:Protein inferred from homology	YTH domain-containing family protein
1240	30.9591	31.3467	31.9632	31.2982	31.4401	31.4491	30.5951	31.2566	31.1903	31.666	237	1	0,999	15	1436	150	1436	tr|A0A1S4B8G0|A0A1S4B8G0_TOBAC	A0A1S4B8G0	A0A1S4B8G0_TOBAC	LOC107805624	Nicotiana tabacum	3:Protein inferred from homology	Proteasome subunit alpha type
1241	29.6445	31.0493	30.7303	29.3002	29.9591	29.5929	28.8747	29.9763	30.2646	30.7742	310	1	0,999	17	1006	1006	1006	tr|A0A1S4B8H0|A0A1S4B8H0_TOBAC	A0A1S4B8H0	A0A1S4B8H0_TOBAC	LOC107805666	Nicotiana tabacum	3:Protein inferred from homology	26S proteasome non-ATPase regulatory subunit 7 homolog A
1242	26.9546	21.4418	28.4202	27.0587	26.7971	27.6382	27.3566	28.0505	28.6622	28.7267	306	1	0,999	9	341	67	341	tr|A0A1S4B8X3|A0A1S4B8X3_TOBAC	A0A1S4B8X3	A0A1S4B8X3_TOBAC	LOC107805684	Nicotiana tabacum	3:Protein inferred from homology	adenylate kinase
1243	29.7848	28.6073	29.7936	29.7512	30.8488	29.1082	31.5382	30.1864	30.3682	30.0708	1887	1	0,999	69	1829	1472	1829	tr|A0A1S4B904|A0A1S4B904_TOBAC	A0A1S4B904	A0A1S4B904_TOBAC	LOC107805808	Nicotiana tabacum	3:Protein inferred from homology	Translocase of chloroplast 120, chloroplastic-like
1244	30.3699	30.0612	29.955	29.7296	29.9773	30.1645	28.2369	29.9827	28.4299	29.8953	197	1	0,999	17	320	118	1435	tr|A0A1S4B907|A0A1S4B907_TOBAC	A0A1S4B907	A0A1S4B907_TOBAC	LOC107805765	Nicotiana tabacum	1:Experimental evidence at protein level	40S ribosomal protein S9-2-like
1245	27.4232	26.7809	27.5481	26.4166	28.178	27.5028	26.4153	27.3951	28.9979	28.2965	164	1	0,999	12	179	179	1894	tr|A0A1S4B938|A0A1S4B938_TOBAC	A0A1S4B938	A0A1S4B938_TOBAC	LOC107805856	Nicotiana tabacum	3:Protein inferred from homology	Nascent polypeptide-associated complex subunit beta
1246	21.9439	19.5744	26.9902	22.6962	24.8173	22.6027	25.6403	23.4262	27.4717	23.935	254	1	0,999	12	156	0	156	tr|A0A1S4B973|A0A1S4B973_TOBAC	A0A1S4B973	A0A1S4B973_TOBAC	LOC107805881	Nicotiana tabacum	4:Protein predicted	BAG family molecular chaperone regulator 4-like isoform X1
1247	23.2134	26.6233	24.7755	24.965	23.9116	26.5827	25.5557	27.4652	26.7314	24.0186	615	1	0,999	19	408	164	408	tr|A0A1S4B9B3|A0A1S4B9B3_TOBAC	A0A1S4B9B3	A0A1S4B9B3_TOBAC	LOC107805920	Nicotiana tabacum	3:Protein inferred from homology	FRIGIDA-like protein
1248	27.3635	27.9109	29.1801	27.9825	28.5544	28.7023	28.8162	28.7294	29.5393	28.5889	321	1	0,999	10	717	114	717	tr|A0A1S4B9S0|A0A1S4B9S0_TOBAC	A0A1S4B9S0	A0A1S4B9S0_TOBAC	LOC107806049	Nicotiana tabacum	4:Protein predicted	26S proteasome regulatory subunit RPN13-like isoform X1
1249	30.4869	29.1712	31.7456	31.0729	31.2904	30.8498	31.7222	31.1125	31.7365	31.3156	834	1	0,999	35	1753	0	1753	tr|A0A1S4B9X1|A0A1S4B9X1_TOBAC	A0A1S4B9X1	A0A1S4B9X1_TOBAC	LOC107806046	Nicotiana tabacum	4:Protein predicted	Uncharacterized protein LOC107806046 isoform X1
1250	31.5067	30.8036	32.8091	32.2289	32.4274	31.9352	31.6368	31.589	31.9008	32.284	117	1	0,999	7	660	507	660	tr|A0A1S4B9Y3|A0A1S4B9Y3_TOBAC	A0A1S4B9Y3	A0A1S4B9Y3_TOBAC	LOC107806126	Nicotiana tabacum	4:Protein predicted	Uncharacterized protein At2g27730, mitochondrial-like
1251	30.273	30.9681	30.2862	30.2548	30.3324	29.5075	25.7534	29.8554	28.0549	29.3233	676	1	0,999	37	1885	1541	1885	tr|A0A1S4BA51|A0A1S4BA51_TOBAC	A0A1S4BA51	A0A1S4BA51_TOBAC	LOC107806139	Nicotiana tabacum	3:Protein inferred from homology	Eukaryotic translation initiation factor 3 subunit B
1252	23.3061	22.6714	26.1748	25.0401	26.8697	24.4104	27.7534	23.6135	28.305	26.5338	524	1	0,999	13	184	65	184	tr|A0A1S4BA84|A0A1S4BA84_TOBAC	A0A1S4BA84	A0A1S4BA84_TOBAC	LOC107806205	Nicotiana tabacum	4:Protein predicted	Basic proline-rich protein-like
1253	29.1623	28.0616	29.3735	29.7621	29.7231	29.0766	29.3834	28.4248	29.4652	29.4456	69	1	0,999	3	244	244	549	tr|A0A1S4BAA7|A0A1S4BAA7_TOBAC	A0A1S4BAA7	A0A1S4BAA7_TOBAC	LOC107806233	Nicotiana tabacum	3:Protein inferred from homology	Cytochrome b-c1 complex subunit 6
1254	31.7801	31.1165	32.9452	32.0064	32.2482	32.0184	31.9633	31.5815	32.0104	32.3774	201	1	0,999	14	1360	259	1360	tr|A0A1S4BAA8|A0A1S4BAA8_TOBAC	A0A1S4BAA8	A0A1S4BAA8_TOBAC	LOC107806192	Nicotiana tabacum	3:Protein inferred from homology	ATP synthase subunit delta', mitochondrial
1255	30.6044	30.2168	31.8401	30.8586	30.8847	31.3529	31.0041	31.6748	31.3467	31.8881	187	1	0,999	12	983	188	983	tr|A0A1S4BAJ0|A0A1S4BAJ0_TOBAC	A0A1S4BAJ0	A0A1S4BAJ0_TOBAC	LOC107806226	Nicotiana tabacum	3:Protein inferred from homology	Reactive Intermediate Deaminase A, chloroplastic-like
1256	23.0886	21.8771	27.8058	26.7945	27.1733	27.2799	28.3872	27.322	28.6633	27.3734	138	1	0,999	3	161	161	250	tr|A0A1S4BAM7|A0A1S4BAM7_TOBAC	A0A1S4BAM7	A0A1S4BAM7_TOBAC	LOC107806266	Nicotiana tabacum	3:Protein inferred from homology	Acyl carrier protein
1257	32.4764	32.7284	32.1995	32.2793	32.429	31.7119	28.5835	31.7285	30.1435	31.715	590	1	0,999	44	3288	67	3288	tr|A0A1S4BAN6|A0A1S4BAN6_TOBAC	A0A1S4BAN6	A0A1S4BAN6_TOBAC	LOC107806361	Nicotiana tabacum	3:Protein inferred from homology	arginine--tRNA ligase
1258	29.8447	29.884	29.4183	30.0558	29.783	28.9057	19.8786	29.1061	24.1906	28.8764	576	1	0,999	24	1413	0	1413	tr|A0A1S4BAS1|A0A1S4BAS1_TOBAC	A0A1S4BAS1	A0A1S4BAS1_TOBAC	LOC107806301	Nicotiana tabacum	3:Protein inferred from homology	Eukaryotic translation initiation factor 3 subunit D
1259	26.3836	27.4577	26.6165	28.6243	27.2852	25.5063	25.3672	27.8656	27.4859	27.1404	672	1	0,999	27	645	242	647	tr|A0A1S4BAS4|A0A1S4BAS4_TOBAC	A0A1S4BAS4	A0A1S4BAS4_TOBAC	LOC107806345	Nicotiana tabacum	3:Protein inferred from homology	Acyl-CoA-binding domain-containing protein 4-like
1260	29.1153	28.9573	30.8204	30.1008	29.3228	29.8499	28.6752	29.8469	29.1167	30.5944	108	1	0,999	6	1386	3	3250	tr|A0A1S4BAZ0|A0A1S4BAZ0_TOBAC	A0A1S4BAZ0	A0A1S4BAZ0_TOBAC	LOC107806404	Nicotiana tabacum	4:Protein predicted	Glycine-rich RNA-binding protein-like
1261	27.1472	26.6901	27.3265	27.7677	25.8605	24.9891	27.4519	24.2687	23.7503	26.0106	828	1	0,999	23	440	440	440	tr|A0A1S4BAZ5|A0A1S4BAZ5_TOBAC	A0A1S4BAZ5	A0A1S4BAZ5_TOBAC	LOC107806357	Nicotiana tabacum	3:Protein inferred from homology	Nucleolar complex protein 3 homolog
1262	26.7004	28.2756	27.5555	26.2549	27.771	27.6013	26.8661	27.2022	28.4797	27.4637	88	1	0,999	4	345	124	345	tr|A0A1S4BB30|A0A1S4BB30_TOBAC	A0A1S4BB30	A0A1S4BB30_TOBAC	LOC107806389	Nicotiana tabacum	3:Protein inferred from homology	Small nuclear ribonucleoprotein E
1263	26.6184	26.0007	27.3317	27.016	25.5767	26.0882	26.7935	27.9678	26.8832	27.8735	322	1	0,999	14	252	23	828	tr|A0A1S4BBF5|A0A1S4BBF5_TOBAC	A0A1S4BBF5	A0A1S4BBF5_TOBAC	LOC107806500	Nicotiana tabacum	3:Protein inferred from homology	Triosephosphate isomerase, chloroplastic-like
1264	28.6946	26.7129	29.7421	29.1383	29.0411	28.0452	29.0676	27.8638	28.3897	27.6393	987	1	0,999	36	385	0	1240	tr|A0A1S4BBJ5|A0A1S4BBJ5_TOBAC	A0A1S4BBJ5	A0A1S4BBJ5_TOBAC	LOC107806585	Nicotiana tabacum	3:Protein inferred from homology	Pentatricopeptide repeat-containing protein At1g10270-like isoform X2	tr|A0A1S4BBP4|A0A1S4BBP4_TOBAC
1265	30.5332	30.6376	32.2072	30.9325	31.3982	32.4978	31.3636	31.7233	31.5846	31.799	226	1	0,999	13	1721	26	1721	tr|A0A1S4BCB4|A0A1S4BCB4_TOBAC	A0A1S4BCB4	A0A1S4BCB4_TOBAC	LOC107806837	Nicotiana tabacum	3:Protein inferred from homology	Glutaredoxin-dependent peroxiredoxin
1266	27.6392	25.3582	28.7374	27.6157	28.3904	27.7687	28.564	28.0405	28.8478	28.3504	102	1	0,999	3	275	0	275	tr|A0A1S4BCE1|A0A1S4BCE1_TOBAC	A0A1S4BCE1	A0A1S4BCE1_TOBAC	LOC107806770	Nicotiana tabacum	4:Protein predicted	Uncharacterized protein LOC107806770	tr|A0A1S4CH60|A0A1S4CH60_TOBAC
1267	30.3924	31.2695	30.4079	30.3468	30.1485	30.7871	27.562	30.6886	29.2361	30.3232	444	1	0,999	31	1635	1297	6645	tr|A0A1S4BCN3|A0A1S4BCN3_TOBAC	A0A1S4BCN3	A0A1S4BCN3_TOBAC	LOC107806838	Nicotiana tabacum	3:Protein inferred from homology	phosphopyruvate hydratase
1268	31.6902	31.3706	32.4115	31.4637	32.2549	31.6043	32.3042	31.3589	32.4427	31.8167	598	1	0,999	30	2206	0	2206	tr|A0A1S4BCW0|A0A1S4BCW0_TOBAC	A0A1S4BCW0	A0A1S4BCW0_TOBAC	LOC107806966	Nicotiana tabacum	4:Protein predicted	Plant UBX domain-containing protein 8-like isoform X2	tr|A0A1S4BD10|A0A1S4BD10_TOBAC
1269	29.905	28.9355	30.0994	30.3079	30.6909	30.7966	30.5945	29.5533	30.6486	29.6574	47	1	0,999	2	363	77	363	tr|A0A1S4BCY2|A0A1S4BCY2_TOBAC	A0A1S4BCY2	A0A1S4BCY2_TOBAC	LOC107806918	Nicotiana tabacum	4:Protein predicted	Wound-induced basic protein-like
1270	30.0643	30.1526	29.9051	29.7912	29.9005	29.9013	28.3253	30.365	28.2046	29.6251	587	1	0,999	30	1865	0	1865	tr|A0A1S4BCZ4|A0A1S4BCZ4_TOBAC	A0A1S4BCZ4	A0A1S4BCZ4_TOBAC	LOC107806941	Nicotiana tabacum	4:Protein predicted	L-galactono-1,4-lactone dehydrogenase, mitochondrial-like
1271	29.9273	28.7246	30.9844	30.8512	30.7253	30.6285	31.6205	31.632	31.468	31.6242	1387	1	0,999	50	2069	481	2069	tr|A0A1S4BCZ6|A0A1S4BCZ6_TOBAC	A0A1S4BCZ6	A0A1S4BCZ6_TOBAC	LOC107807000	Nicotiana tabacum	4:Protein predicted	Cell division cycle and apoptosis regulator protein 1-like
1272	30.6636	31.0222	30.5341	30.562	30.568	31.1409	29.2954	31.032	30.2913	31.4193	356	1	0,999	19	2003	143	2195	tr|A0A1S4BD09|A0A1S4BD09_TOBAC	A0A1S4BD09	A0A1S4BD09_TOBAC	LOC107807051	Nicotiana tabacum	3:Protein inferred from homology	Glutamine synthetase
1273	24.3571	20.6998	26.9034	26.6493	26.8672	27.2124	26.834	27.0666	27.1216	27.028	496	1	0,999	18	225	54	225	tr|A0A1S4BD32|A0A1S4BD32_TOBAC	A0A1S4BD32	A0A1S4BD32_TOBAC	LOC107806965	Nicotiana tabacum	4:Protein predicted	Switch-associated protein 70-like
1274	30.9469	30.9202	30.8079	30.9469	30.8503	30.787	29.3414	30.662	29.0668	30.8767	429	1	0,999	27	2011	0	2011	tr|A0A1S4BD70|A0A1S4BD70_TOBAC	A0A1S4BD70	A0A1S4BD70_TOBAC	LOC107807071	Nicotiana tabacum	3:Protein inferred from homology	26S protease regulatory subunit 7 homolog A-like
1275	30.6928	31.0861	30.6159	30.5575	30.6012	30.3601	28.0723	30.6685	28.9	30.4072	390	1	0,999	30	997	162	3814	tr|A0A1S4BD96|A0A1S4BD96_TOBAC	A0A1S4BD96	A0A1S4BD96_TOBAC	LOC107807060	Nicotiana tabacum	3:Protein inferred from homology	S-adenosylmethionine synthase
1276	31.3614	31.395	33.3625	32.0324	32.271	32.9949	31.6019	32.5768	32.468	32.9639	359	1	0,999	19	2214	131	2214	tr|A0A1S4BDC1|A0A1S4BDC1_TOBAC	A0A1S4BDC1	A0A1S4BDC1_TOBAC	LOC107807082	Nicotiana tabacum	3:Protein inferred from homology	protein disulfide-isomerase
1277	27.4353	26.7063	29.1048	28.3126	27.7671	29.4542	24.182	28.8865	29.1498	26.5577	146	1	0,999	3	135	0	135	tr|A0A1S4BDK6|A0A1S4BDK6_TOBAC	A0A1S4BDK6	A0A1S4BDK6_TOBAC	LOC107807136	Nicotiana tabacum	4:Protein predicted	Ubiquitin-conjugating enzyme E2 2 isoform X2	tr|A0A1S4CAM6|A0A1S4CAM6_TOBAC, tr|F1C959|F1C959_TOBAC
1278	33.6135	33.0423	35.671	33.9626	33.8699	34.1396	32.8296	34.2045	33.193	34.6617	143	1	0,999	8	3918	113	3918	tr|A0A1S4BDS2|A0A1S4BDS2_TOBAC	A0A1S4BDS2	A0A1S4BDS2_TOBAC	LOC107807187	Nicotiana tabacum	3:Protein inferred from homology	40S ribosomal protein S12
1279	27.9721	25.194	29.386	28.5076	29.5212	25.4475	26.2909	26.0604	25.7154	26.6029	203	1	0,999	17	289	261	902	tr|A0A1S4BDT3|A0A1S4BDT3_TOBAC	A0A1S4BDT3	A0A1S4BDT3_TOBAC	LOC107807197	Nicotiana tabacum	3:Protein inferred from homology	Mitochondrial import receptor subunit TOM20-like
1280	27.0677	27.9771	28.8286	27.9226	28.4241	27.8003	27.9256	28.7952	28.0992	27.5973	1149	1	0,999	45	326	326	2341	tr|A0A1S4BDV2|A0A1S4BDV2_TOBAC	A0A1S4BDV2	A0A1S4BDV2_TOBAC	LOC107807246	Nicotiana tabacum	4:Protein predicted	Clustered mitochondria protein-like
1281	30.1416	29.8921	31.4289	30.0766	30.9707	30.1708	30.6253	29.5098	30.8761	30.6156	242	1	0,999	31	531	531	3060	tr|A0A1S4BE26|A0A1S4BE26_TOBAC	A0A1S4BE26	A0A1S4BE26_TOBAC	LOC107807235	Nicotiana tabacum	4:Protein predicted	Probable ATP synthase 24 kDa subunit, mitochondrial
1282	25.6821	25.1558	25.6037	25.2944	24.8893	25.9626	27.4387	25.5558	24.71	24.2644	627	1	0,999	17	336	110	336	tr|A0A1S4BED0|A0A1S4BED0_TOBAC	A0A1S4BED0	A0A1S4BED0_TOBAC	LOC107807365	Nicotiana tabacum	3:Protein inferred from homology	ubiquitinyl hydrolase 1
1283	33.0224	30.9839	29.2984	31.6692	31.7294	33.4374	32.2731	32.8012	32.9461	32.6195	143	1	0,999	9	1304	153	3929	tr|A0A1S4BEE0|A0A1S4BEE0_TOBAC	A0A1S4BEE0	A0A1S4BEE0_TOBAC	LOC107807381	Nicotiana tabacum	3:Protein inferred from homology	40S ribosomal protein S12
1284	26.7192	25.7648	26.6937	26.2866	27.4892	26.4746	28.3655	27.0655	27.4067	26.42	805	1	0,999	35	336	0	1545	tr|A0A1S4BEK7|A0A1S4BEK7_TOBAC	A0A1S4BEK7	A0A1S4BEK7_TOBAC	LOC107807454	Nicotiana tabacum	4:Protein predicted	Uncharacterized protein LOC107807454 isoform X1
1285	24.0291	25.8035	28.4384	27.6765	27.3851	25.9907	26.036	25.9743	27.0893	23.2655	259	1	0,999	7	326	139	326	tr|A0A1S4BEL6|A0A1S4BEL6_TOBAC	A0A1S4BEL6	A0A1S4BEL6_TOBAC	LOC107807427	Nicotiana tabacum	4:Protein predicted	Multiple organellar RNA editing factor 3, mitochondrial-like
1286	26.0549	19.7504	28.5146	26.5235	27.8662	27.2502	27.341	23.1742	27.9507	26.6855	149	1	0,999	5	218	115	218	tr|A0A1S4BEM8|A0A1S4BEM8_TOBAC	A0A1S4BEM8	A0A1S4BEM8_TOBAC	LOC107807419	Nicotiana tabacum	4:Protein predicted	MFP1 attachment factor 1-like
1287	31.926	32.1748	32.9696	31.9737	32.2554	32.2443	31.4198	31.7677	32.1542	32.1469	663	1	0,999	30	2554	471	3185	tr|A0A1S4BES8|A0A1S4BES8_TOBAC	A0A1S4BES8	A0A1S4BES8_TOBAC	LOC107807539	Nicotiana tabacum	3:Protein inferred from homology	Polyadenylate-binding protein
1288	23.1476	22.5722	29.6919	28.3029	27.2677	27.6695	22.2335	27.9375	29.1273	27.8357	131	1	0,999	5	247	0	247	tr|A0A1S4BEZ6|A0A1S4BEZ6_TOBAC	A0A1S4BEZ6	A0A1S4BEZ6_TOBAC	LOC107807600	Nicotiana tabacum	4:Protein predicted	Uncharacterized protein LOC107807600 isoform X1	tr|A0A1S4BF99|A0A1S4BF99_TOBAC
1289	29.9058	29.7023	30.6157	29.7551	29.7595	31.3886	30.4688	31.2397	30.8719	31.6865	172	1	0,999	15	737	116	2841	tr|A0A1S4BFD9|A0A1S4BFD9_TOBAC	A0A1S4BFD9	A0A1S4BFD9_TOBAC	LOC107807631	Nicotiana tabacum	3:Protein inferred from homology	Peptidyl-prolyl cis-trans isomerase
1290	30.0339	29.5228	30.9092	30.2014	30.4446	30.2696	30.0823	30.2275	30.4989	30.907	133	1	0,999	7	745	241	745	tr|A0A1S4BFP2|A0A1S4BFP2_TOBAC	A0A1S4BFP2	A0A1S4BFP2_TOBAC	LOC107807722	Nicotiana tabacum	3:Protein inferred from homology	Cytochrome b5-like
1291	30.7825	29.9567	32.7669	31.3381	30.7002	32.1295	30.6932	31.5828	31.125	30.9132	99	1	0,999	5	585	0	585	tr|A0A1S4BFX2|A0A1S4BFX2_TOBAC	A0A1S4BFX2	A0A1S4BFX2_TOBAC	LOC107807815	Nicotiana tabacum	3:Protein inferred from homology	Ubiquitin-fold modifier 1
1292	27.6741	27.2083	28.7735	28.3615	28.6301	29.6222	27.831	27.5417	28.8631	26.9459	180	1	0,999	7	117	0	654	tr|A0A1S4BFY1|A0A1S4BFY1_TOBAC	A0A1S4BFY1	A0A1S4BFY1_TOBAC	LOC107807853	Nicotiana tabacum	3:Protein inferred from homology	Histone H1-like	tr|Q2XNF9|Q2XNF9_TOBAC
1293	27.6192	26.7013	28.3536	28.3512	27.9354	29.1508	29.1103	28.2369	29.3583	29.1704	808	0,9967	0,999	25	698	0	1069	tr|A0A1S4BGC9|A0A1S4BGC9_TOBAC	A0A1S4BGC9	A0A1S4BGC9_TOBAC	LOC107807958	Nicotiana tabacum	4:Protein predicted	Probable splicing factor 3A subunit 1
1294	27.3263	27.4855	27.8308	26.8772	27.6306	23.5819	24.6759	27.577	24.69	27.1409	508	1	0,999	23	590	0	928	tr|A0A1S4BGF6|A0A1S4BGF6_TOBAC	A0A1S4BGF6	A0A1S4BGF6_TOBAC	LOC107807979	Nicotiana tabacum	3:Protein inferred from homology	Pyruvate kinase
1295	26.5982	24.7245	26.6877	26.8392	26.7644	26.6307	26.5235	25.8408	27.6126	24.6799	233	1	0,999	11	231	0	231	tr|A0A1S4BGF8|A0A1S4BGF8_TOBAC	A0A1S4BGF8	A0A1S4BGF8_TOBAC	LOC107807990	Nicotiana tabacum	3:Protein inferred from homology	Syntaxin-51-like isoform X1
1296	31.1469	30.6181	31.8989	30.8014	31.2542	30.88	30.2067	30.4425	31.3446	31.5635	123	1	0,999	7	781	562	781	tr|A0A1S4BGM4|A0A1S4BGM4_TOBAC	A0A1S4BGM4	A0A1S4BGM4_TOBAC	LOC107808039	Nicotiana tabacum	3:Protein inferred from homology	Cytochrome b-c1 complex subunit 7
1297	21.5986	22.1994	26.3452	25.9163	21.4353	27.7747	26.7759	23.5913	27.2436	27.4976	172	1	0,999	7	115	115	383	tr|A0A1S4BGP3|A0A1S4BGP3_TOBAC	A0A1S4BGP3	A0A1S4BGP3_TOBAC	LOC107808083	Nicotiana tabacum	3:Protein inferred from homology	14.7 kDa heat shock protein-like
1298	30.1618	30.2043	29.6205	29.9759	29.2476	30.5025	28.9756	30.7563	29.4967	30.0394	958	1	0,999	50	1821	6	1821	tr|A0A1S4BH15|A0A1S4BH15_TOBAC	A0A1S4BH15	A0A1S4BH15_TOBAC	LOC107808167	Nicotiana tabacum	3:Protein inferred from homology	DNA replication licensing factor MCM2
1299	28.4914	28.6692	28.5795	28.4736	28.158	28.3923	27.9821	28.5202	27.864	28.15	474	1	0,999	13	586	172	684	tr|A0A1S4BH29|A0A1S4BH29_TOBAC	A0A1S4BH29	A0A1S4BH29_TOBAC	LOC107808171	Nicotiana tabacum	4:Protein predicted	G3BP-like protein
1300	29.5266	29.9958	29.0695	29.5787	29.8095	29.8995	27.1302	30.241	28.715	30.3759	413	1	0,999	20	1070	88	1070	tr|A0A1S4BH30|A0A1S4BH30_TOBAC	A0A1S4BH30	A0A1S4BH30_TOBAC	LOC107808211	Nicotiana tabacum	3:Protein inferred from homology	histidinol-phosphate transaminase
1301	29.456	29.1458	30.5089	29.6218	30.2089	29.3677	29.8379	28.7467	29.6021	29.5698	112	0,9989	0,999	7	268	130	782	tr|A0A1S4BHB3|A0A1S4BHB3_TOBAC	A0A1S4BHB3	A0A1S4BHB3_TOBAC	LOC107808274	Nicotiana tabacum	3:Protein inferred from homology	Cytochrome c-like
1302	27.4749	25.9521	29.3468	28.4761	28.2103	28.1764	27.3385	27.9477	28.2362	28.8704	265	1	0,999	13	569	51	604	tr|A0A1S4BHH1|A0A1S4BHH1_TOBAC	A0A1S4BHH1	A0A1S4BHH1_TOBAC	LOC107808330	Nicotiana tabacum	3:Protein inferred from homology	Syntaxin-71-like
1303	29.1345	28.9396	28.8914	29.1237	28.9	29.0553	27.4268	29.443	28.5265	29.16	418	1	0,999	12	762	102	762	tr|A0A1S4BHH4|A0A1S4BHH4_TOBAC	A0A1S4BHH4	A0A1S4BHH4_TOBAC	LOC107808300	Nicotiana tabacum	4:Protein predicted	Oligouridylate-binding protein 1B-like
1304	31.1971	30.5716	32.9365	31.7635	32.0844	32.1563	31.3882	32.1628	32.2289	32.1126	239	1	0,999	12	1575	404	1575	tr|A0A1S4BHI8|A0A1S4BHI8_TOBAC	A0A1S4BHI8	A0A1S4BHI8_TOBAC	LOC107808342	Nicotiana tabacum	4:Protein predicted	Succinate dehydrogenase subunit 5, mitochondrial-like
1305	28.3504	24.3263	29.3254	28.6609	28.6834	27.2003	28.8935	27.4739	28.9779	27.1234	179	1	0,999	12	256	256	450	tr|A0A1S4BHK7|A0A1S4BHK7_TOBAC	A0A1S4BHK7	A0A1S4BHK7_TOBAC	LOC107808365	Nicotiana tabacum	4:Protein predicted	Uncharacterized protein LOC107808365
1306	31.1308	30.6149	32.5066	31.5676	31.2919	31.0766	30.6964	31.1228	31.1022	31.8672	143	1	0,999	10	1004	216	1004	tr|A0A1S4BHW2|A0A1S4BHW2_TOBAC	A0A1S4BHW2	A0A1S4BHW2_TOBAC	LOC107808437	Nicotiana tabacum	3:Protein inferred from homology	Eukaryotic translation initiation factor 4C
1307	25.496	24.3784	27.054	25.6796	25.4081	25.8255	26.2416	25.958	26.6922	26.2878	71	0,9997	0,9989	4	65	13	65	tr|A0A1S4BI73|A0A1S4BI73_TOBAC	A0A1S4BI73	A0A1S4BI73_TOBAC	LOC107808538	Nicotiana tabacum	3:Protein inferred from homology	Mitochondrial protein pet191 homolog
1308	28.2425	29.2412	29.1536	28.1939	28.8285	29.1858	26.9945	28.7487	29.7318	28.7134	276	1	0,999	13	700	0	700	tr|A0A1S4BI77|A0A1S4BI77_TOBAC	A0A1S4BI77	A0A1S4BI77_TOBAC	LOC107808568	Nicotiana tabacum	4:Protein predicted	THO complex subunit 4D-like
1309	25.7539	20.6089	27.4533	26.4345	25.9139	26.4954	28.7344	28.0029	27.2946	26.3777	307	1	0,999	11	165	73	165	tr|A0A1S4BI95|A0A1S4BI95_TOBAC	A0A1S4BI95	A0A1S4BI95_TOBAC	LOC107808537	Nicotiana tabacum	3:Protein inferred from homology	Protein FLX-like 4
1310	30.1035	30.4718	30.2211	30.4367	29.9326	30.9544	28.8567	31.1499	30.2561	30.8783	533	1	0,999	27	1978	0	1978	tr|A0A1S4BIE5|A0A1S4BIE5_TOBAC	A0A1S4BIE5	A0A1S4BIE5_TOBAC	LOC107808624	Nicotiana tabacum	4:Protein predicted	KH domain-containing protein At4g18375-like isoform X1	tr|A0A1S4BIH2|A0A1S4BIH2_TOBAC
1311	29.8798	30.8891	30.2949	30.0213	29.8323	29.5661	26.4011	29.4072	24.9683	29.255	739	1	0,999	35	1793	324	1793	tr|A0A1S4BIG4|A0A1S4BIG4_TOBAC	A0A1S4BIG4	A0A1S4BIG4_TOBAC	LOC107808648	Nicotiana tabacum	3:Protein inferred from homology	NADH dehydrogenase [ubiquinone] iron-sulfur protein 1, mitochondrial
1312	26.1553	25.5441	27.5573	27.5032	28.038	27.3697	26.9542	26.7879	27.468	27.2205	317	1	0,999	15	302	4	302	tr|A0A1S4BIH1|A0A1S4BIH1_TOBAC	A0A1S4BIH1	A0A1S4BIH1_TOBAC	LOC107808627	Nicotiana tabacum	4:Protein predicted	Neuroguidin-like isoform X1
1313	28.9594	25.995	29.9874	29.1792	29.5361	28.7532	29.3319	26.6921	29.6352	26.9372	141	1	0,999	10	323	77	366	tr|A0A1S4BIJ3|A0A1S4BIJ3_TOBAC	A0A1S4BIJ3	A0A1S4BIJ3_TOBAC	LOC107808660	Nicotiana tabacum	3:Protein inferred from homology	Uncharacterized protein LOC107808660 isoform X2
1314	29.597	30.7981	29.9866	29.7504	30.0693	29.7448	27.3786	30.2957	28.4864	29.8525	874	1	0,999	38	2422	330	2422	tr|A0A1S4BIL8|A0A1S4BIL8_TOBAC	A0A1S4BIL8	A0A1S4BIL8_TOBAC	LOC107808696	Nicotiana tabacum	4:Protein predicted	Importin subunit beta-1-like
1315	29.6916	26.5852	30.3056	29.0684	30.385	29.3031	30.9048	29.2743	30.5041	30.0634	503	1	0,999	33	618	618	1710	tr|A0A1S4BIM7|A0A1S4BIM7_TOBAC	A0A1S4BIM7	A0A1S4BIM7_TOBAC	LOC107808673	Nicotiana tabacum	4:Protein predicted	Methyl-CpG-binding domain-containing protein 11-like
1316	29.6627	29.9912	30.3088	30.3131	30.1946	30.6092	29.8121	30.466	29.8587	30.2616	717	1	0,999	35	1407	244	1407	tr|A0A1S4BIN6|A0A1S4BIN6_TOBAC	A0A1S4BIN6	A0A1S4BIN6_TOBAC	LOC107808702	Nicotiana tabacum	4:Protein predicted	ABC transporter F family member 3-like
1317	27.0993	26.7677	28.4347	27.4498	27.0861	27.8973	28.2851	27.2948	27.7392	28.6191	162	1	0,999	4	303	303	303	tr|A0A1S4BJ72|A0A1S4BJ72_TOBAC	A0A1S4BJ72	A0A1S4BJ72_TOBAC	LOC107808893	Nicotiana tabacum	4:Protein predicted	Uncharacterized protein LOC107808893
1318	29.7619	29.8808	29.4459	29.5817	29.6303	29.7817	28.2929	29.8938	28.7346	29.9614	471	1	0,999	24	1240	653	1240	tr|A0A1S4BJ77|A0A1S4BJ77_TOBAC	A0A1S4BJ77	A0A1S4BJ77_TOBAC	LOC107808897	Nicotiana tabacum	3:Protein inferred from homology	Tryptophan synthase
1319	30.636	30.3868	32.7856	30.6929	31.1191	30.6016	30.4481	30.6239	31.3044	31.1102	112	1	0,999	11	1105	584	4127	tr|A0A1S4BJ93|A0A1S4BJ93_TOBAC	A0A1S4BJ93	A0A1S4BJ93_TOBAC	LOC107808872	Nicotiana tabacum	3:Protein inferred from homology	60S acidic ribosomal protein P2-2-like
1320	29.9385	30.3223	30.8487	29.0524	29.2179	29.6562	27.745	29.1602	29.2894	30.0499	203	1	0,999	10	740	141	740	tr|A0A1S4BJ94|A0A1S4BJ94_TOBAC	A0A1S4BJ94	A0A1S4BJ94_TOBAC	LOC107808878	Nicotiana tabacum	3:Protein inferred from homology	NAD(P)H dehydrogenase (quinone)
1321	28.3824	22.71	29.8818	28.2799	29.2123	29.2349	29.0408	29.3901	29.5266	29.4468	177	1	0,999	10	416	176	416	tr|A0A1S4BJH5|A0A1S4BJH5_TOBAC	A0A1S4BJH5	A0A1S4BJH5_TOBAC	LOC107808996	Nicotiana tabacum	4:Protein predicted	Phosphopantetheine adenylyltransferase-like
1322	28.5711	27.7178	29.6637	26.29	27.8279	26.1496	28.7379	26.7755	28.9594	28.611	254	0,9988	0,999	6	167	12	194	tr|A0A1S4BJI6|A0A1S4BJI6_TOBAC	A0A1S4BJI6	A0A1S4BJI6_TOBAC	LOC107808980	Nicotiana tabacum	4:Protein predicted	Serine/arginine-rich splicing factor SC35-like
1323	29.6553	29.9653	29.6652	29.629	29.6609	29.4207	27.8943	29.5899	28.6632	29.6376	769	0,9998	0,999	23	809	0	1988	tr|A0A1S4BJR2|A0A1S4BJR2_TOBAC	A0A1S4BJR2	A0A1S4BJR2_TOBAC	LOC107809014	Nicotiana tabacum	3:Protein inferred from homology	H(+)-exporting diphosphatase
1324	32.1763	32.4712	31.8307	32.1561	32.1724	32.5986	30.841	32.6651	31.5336	32.6226	1283	1	0,999	65	5243	565	5243	tr|A0A1S4BK01|A0A1S4BK01_TOBAC	A0A1S4BK01	A0A1S4BK01_TOBAC	LOC107809098	Nicotiana tabacum	3:Protein inferred from homology	LOW QUALITY PROTEIN: glutamate synthase 1 [NADH], chloroplastic-like
1325	31.1513	29.6041	32.6396	32.0699	31.9409	30.6296	31.4504	30.9864	31.3517	30.6381	1765	1	0,999	87	3238	0	3238	tr|A0A1S4BK52|A0A1S4BK52_TOBAC	A0A1S4BK52	A0A1S4BK52_TOBAC	LOC107809155	Nicotiana tabacum	4:Protein predicted	Uncharacterized protein LOC107809155 isoform X3	tr|A0A1S4BK87|A0A1S4BK87_TOBAC
1326	28.5878	28.2971	29.902	28.4655	29.5131	28.6365	28.8613	28.3585	29.3661	29.0669	220	1	0,999	14	509	509	1823	tr|A0A1S4BK62|A0A1S4BK62_TOBAC	A0A1S4BK62	A0A1S4BK62_TOBAC	LOC107809165	Nicotiana tabacum	4:Protein predicted	Ran-binding protein 1 homolog c-like
1327	29.3557	29.6764	29.9934	29.274	29.4093	27.6205	28.306	27.9539	27.3637	28.7124	275	1	0,999	20	504	136	2969	tr|A0A1S4BKF0|A0A1S4BKF0_TOBAC	A0A1S4BKF0	A0A1S4BKF0_TOBAC	LOC107809240	Nicotiana tabacum	3:Protein inferred from homology	40S ribosomal protein S2-3-like
1328	25.0151	22.4105	26.9347	26.6493	26.028	21.3683	27.2963	26.5104	26.3943	25.4489	660	1	0,999	9	230	116	230	tr|A0A1S4BKQ6|A0A1S4BKQ6_TOBAC	A0A1S4BKQ6	A0A1S4BKQ6_TOBAC	LOC107809381	Nicotiana tabacum	4:Protein predicted	Mediator of RNA polymerase II transcription subunit 8
1329	30.9318	30.9143	32.6356	31.862	31.8172	31.8145	30.8493	30.8576	32.2687	31.8676	510	1	0,999	33	2501	1023	2501	tr|A0A1S4BKR7|A0A1S4BKR7_TOBAC	A0A1S4BKR7	A0A1S4BKR7_TOBAC	LOC107809379	Nicotiana tabacum	3:Protein inferred from homology	Protein disulfide-isomerase
1330	32.2812	32.7726	32.4551	32.0846	32.4865	32.3457	31.1353	32.4491	31.7745	32.5065	623	1	0,999	50	5133	41	5133	tr|A0A1S4BL36|A0A1S4BL36_TOBAC	A0A1S4BL36	A0A1S4BL36_TOBAC	LOC107809443	Nicotiana tabacum	3:Protein inferred from homology	V-type proton ATPase catalytic subunit A
1331	32.0921	32.4605	32.0634	31.9766	32.1253	31.0506	29.1915	31.3222	29.9183	30.8983	671	1	0,999	41	3092	255	3092	tr|A0A1S4BL48|A0A1S4BL48_TOBAC	A0A1S4BL48	A0A1S4BL48_TOBAC	LOC107809479	Nicotiana tabacum	4:Protein predicted	Trifunctional UDP-glucose 4,6-dehydratase/UDP-4-keto-6-deoxy-D-glucose 3,5-epimerase/UDP-4-keto-L-rhamnose-reductase RHM1-like
1332	29.3976	29.9379	29.1546	29.3063	29.1992	30.1985	26.3509	30.1687	29.0495	30.0781	291	1	0,999	17	1016	205	1016	tr|A0A1S4BL50|A0A1S4BL50_TOBAC	A0A1S4BL50	A0A1S4BL50_TOBAC	LOC107809489	Nicotiana tabacum	3:Protein inferred from homology	Protein MEMO1-like
1333	25.8287	23.4095	28.2675	26.9371	26.5163	26.2267	27.0282	25.9204	27.9884	27.0654	108	1	0,999	7	293	293	597	tr|A0A1S4BLI8|A0A1S4BLI8_TOBAC	A0A1S4BLI8	A0A1S4BLI8_TOBAC	LOC107809589	Nicotiana tabacum	4:Protein predicted	Glycine-rich RNA-binding protein-like
1334	31.9631	30.9378	32.7731	32.0285	32.411	32.1493	31.9003	31.9548	32.0023	32.3701	183	1	0,999	7	888	0	888	tr|A0A1S4BLJ7|A0A1S4BLJ7_TOBAC	A0A1S4BLJ7	A0A1S4BLJ7_TOBAC	LOC107809617	Nicotiana tabacum	4:Protein predicted	Serine/arginine-rich splicing factor RSZ22A-like isoform X2	tr|A0A1S4BLQ2|A0A1S4BLQ2_TOBAC
1335	31.1144	30.2631	32.7573	31.7094	31.4887	31.9716	30.9445	31.3087	31.3898	31.8662	141	1	0,999	6	968	298	968	tr|A0A1S4BLK6|A0A1S4BLK6_TOBAC	A0A1S4BLK6	A0A1S4BLK6_TOBAC	LOC107809571	Nicotiana tabacum	4:Protein predicted	Uncharacterized protein C6C3.02c-like
1336	29.4904	28.5561	31.4862	30.1559	30.2867	29.776	30.146	29.7021	30.5525	29.6325	249	1	0,999	16	808	808	1050	tr|A0A1S4BLU8|A0A1S4BLU8_TOBAC	A0A1S4BLU8	A0A1S4BLU8_TOBAC	LOC107809711	Nicotiana tabacum	3:Protein inferred from homology	20 kDa chaperonin, chloroplastic-like
1337	26.3852	26.5743	28.5374	27.6458	28.1868	28.3082	29.3018	28.0652	30.1032	28.1331	235	1	0,999	8	490	353	563	tr|A0A1S4BLV1|A0A1S4BLV1_TOBAC	A0A1S4BLV1	A0A1S4BLV1_TOBAC	LOC107809674	Nicotiana tabacum	4:Protein predicted	ATP-dependent Clp protease ATP-binding subunit CLPT1, chloroplastic-like
1338	27.3948	24.5341	29.4821	28.0058	29.24	28.4244	29.988	27.9727	30.1348	28.8245	374	1	0,999	12	475	0	475	tr|A0A1S4BLV3|A0A1S4BLV3_TOBAC	A0A1S4BLV3	A0A1S4BLV3_TOBAC	LOC107809699	Nicotiana tabacum	4:Protein predicted	CD2 antigen cytoplasmic tail-binding protein 2-like isoform X2	tr|A0A1S4BLY0|A0A1S4BLY0_TOBAC
1339	20.8858	23.6108	24.1461	25.3154	21.2743	24.1376	26.7598	26.6592	22.1069	26.3308	875	1	0,999	26	312	70	383	tr|A0A1S4BLW3|A0A1S4BLW3_TOBAC	A0A1S4BLW3	A0A1S4BLW3_TOBAC	LOC107809706	Nicotiana tabacum	3:Protein inferred from homology	AMP deaminase
1340	25.5681	27.7827	27.2666	26.1314	26.2527	27.0407	20.8116	27.1215	26.6626	27.0887	159	1	0,999	9	419	71	419	tr|A0A1S4BLZ2|A0A1S4BLZ2_TOBAC	A0A1S4BLZ2	A0A1S4BLZ2_TOBAC	LOC107809748	Nicotiana tabacum	4:Protein predicted	Outer envelope pore protein 16-3, chloroplastic/mitochondrial
1341	31.0221	30.8871	31.3202	30.7758	31.1042	30.715	30.2542	30.7337	31.0581	30.5846	143	1	0,999	13	794	24	1299	tr|A0A1S4BM69|A0A1S4BM69_TOBAC	A0A1S4BM69	A0A1S4BM69_TOBAC	LOC107809779	Nicotiana tabacum	3:Protein inferred from homology	60S ribosomal protein L28-1-like
1342	28.5962	28.4352	30.1366	28.449	28.8236	28.0623	25.7075	27.879	29.0257	29.2409	191	1	0,999	10	702	182	702	tr|A0A1S4BMA3|A0A1S4BMA3_TOBAC	A0A1S4BMA3	A0A1S4BMA3_TOBAC	LOC107809796	Nicotiana tabacum	3:Protein inferred from homology	Signal peptidase complex subunit 2
1343	28.2764	28.6081	28.9629	28.8994	28.0528	30.0895	28.4967	30.1996	29.0699	30.1788	214	1	0,999	14	844	598	844	tr|A0A1S4BMK1|A0A1S4BMK1_TOBAC	A0A1S4BMK1	A0A1S4BMK1_TOBAC	LOC107809932	Nicotiana tabacum	3:Protein inferred from homology	inorganic diphosphatase
1344	28.959	27.5802	28.2931	27.8849	28.5652	28.8645	25.8151	28.6631	27.7662	28.8287	332	1	0,999	21	458	391	5168	tr|A0A1S4BMX4|A0A1S4BMX4_TOBAC	A0A1S4BMX4	A0A1S4BMX4_TOBAC	LOC107810010	Nicotiana tabacum	3:Protein inferred from homology	Malate dehydrogenase
1345	26.4851	23.0654	28.3712	27.1883	27.0506	27.4953	26.7783	27.0837	28.8893	26.3005	183	1	0,999	11	235	3	235	tr|A0A1S4BMX8|A0A1S4BMX8_TOBAC	A0A1S4BMX8	A0A1S4BMX8_TOBAC	LOC107810036	Nicotiana tabacum	3:Protein inferred from homology	Transcription initiation factor TFIID subunit 9
1346	27.8589	28.1058	27.1656	28.3959	27.786	27.8103	27.0076	28.5763	27.6042	27.8699	539	1	0,999	27	820	35	820	tr|A0A1S4BN09|A0A1S4BN09_TOBAC	A0A1S4BN09	A0A1S4BN09_TOBAC	LOC107810035	Nicotiana tabacum	4:Protein predicted	Serine/threonine protein phosphatase 2A regulatory subunit B''beta-like
1347	28.5631	28.9978	28.3663	28.9924	28.3627	28.4618	28.4878	29.1736	26.8391	28.6563	393	1	0,999	29	698	445	3526	tr|A0A1S4BN22|A0A1S4BN22_TOBAC	A0A1S4BN22	A0A1S4BN22_TOBAC	LOC107810046	Nicotiana tabacum	3:Protein inferred from homology	S-adenosylmethionine synthase
1348	24.7251	27.6559	30.1358	29.0848	28.8504	30.2271	29.9754	30.3676	30.9289	31.1623	93	1	0,999	8	467	123	467	tr|A0A1S4BNB6|A0A1S4BNB6_TOBAC	A0A1S4BNB6	A0A1S4BNB6_TOBAC	LOC107810157	Nicotiana tabacum	3:Protein inferred from homology	Protein BOLA2-like
1349	30.7963	29.7574	32.7573	31.9135	32.2593	32.5091	31.8174	32.3102	31.9116	32.5716	159	1	0,999	9	2428	1267	2428	tr|A0A1S4BNE9|A0A1S4BNE9_TOBAC	A0A1S4BNE9	A0A1S4BNE9_TOBAC	LOC107810166	Nicotiana tabacum	4:Protein predicted	Glycine-rich protein 2-like
1350	28.7082	28.5404	28.6647	28.0917	27.839	28.2751	27.8332	28.9252	28.4215	29.187	251	1	0,999	15	724	151	725	tr|A0A1S4BNK5|A0A1S4BNK5_TOBAC	A0A1S4BNK5	A0A1S4BNK5_TOBAC	LOC107810217	Nicotiana tabacum	4:Protein predicted	Stem-specific protein TSJT1-like
1351	27.0739	28.7548	27.1092	27.6929	27.3039	27.0788	26.6297	27.9469	26.716	26.8616	599	1	0,999	42	212	212	3488	tr|A0A1S4BNP6|A0A1S4BNP6_TOBAC	A0A1S4BNP6	A0A1S4BNP6_TOBAC	LOC107810219	Nicotiana tabacum	3:Protein inferred from homology	Chaperonin 60 subunit beta 2, chloroplastic
1352	27.9334	25.571	29.6848	29.1143	29.3508	28.8319	29.9765	28.838	30.2974	29.7181	745	1	0,999	12	642	54	642	tr|A0A1S4BNR1|A0A1S4BNR1_TOBAC	A0A1S4BNR1	A0A1S4BNR1_TOBAC	LOC107810236	Nicotiana tabacum	3:Protein inferred from homology	Nuclear pore complex protein NUP62-like
1353	26.9974	26.7997	28.5476	27.6815	25.602	26.9296	22.3452	28.6711	29.2729	28.123	113	1	0,999	6	397	232	397	tr|A0A1S4BNW8|A0A1S4BNW8_TOBAC	A0A1S4BNW8	A0A1S4BNW8_TOBAC	LOC107810302	Nicotiana tabacum	3:Protein inferred from homology	Protein translation factor SUI1 homolog
1354	24.3086	20.8398	27.9657	22.1232	25.7783	27.1641	24.6723	25.0429	29.0032	28.1627	445	1	0,999	16	242	18	242	tr|A0A1S4BP84|A0A1S4BP84_TOBAC	A0A1S4BP84	A0A1S4BP84_TOBAC	LOC107810391	Nicotiana tabacum	4:Protein predicted	Girdin-like
1355	29.0492	29.2694	28.7512	28.9503	28.9201	28.791	27.6512	28.7533	27.9712	28.5147	605	1	0,999	18	214	67	314	tr|A0A1S4BPL3|A0A1S4BPL3_TOBAC	A0A1S4BPL3	A0A1S4BPL3_TOBAC	LOC107810546	Nicotiana tabacum	3:Protein inferred from homology	beta-glucosidase
1356	33.0746	33.2905	32.8701	33.1026	33.0779	33.3216	31.0665	33.2334	31.6498	33.2416	136	1	0,999	6	707	0	707	tr|A0A1S4BPN0|A0A1S4BPN0_TOBAC	A0A1S4BPN0	A0A1S4BPN0_TOBAC	LOC107810536	Nicotiana tabacum	3:Protein inferred from homology	Histone H3	tr|A7VMP6|A7VMP6_TOBAC
1357	27.9488	28.0845	27.6349	27.6783	28.2864	29.0908	25.3294	29.0231	27.1078	29.1341	276	1	0,999	17	720	146	720	tr|A0A1S4BPP9|A0A1S4BPP9_TOBAC	A0A1S4BPP9	A0A1S4BPP9_TOBAC	LOC107810556	Nicotiana tabacum	3:Protein inferred from homology	Mitochondrial outer membrane protein porin 4-like
1358	26.1666	21.8089	28.0889	26.9654	27.871	26.1049	28.3709	27.4753	28.6842	26.1382	348	1	0,999	13	297	33	297	tr|A0A1S4BPV9|A0A1S4BPV9_TOBAC	A0A1S4BPV9	A0A1S4BPV9_TOBAC	LOC107810621	Nicotiana tabacum	3:Protein inferred from homology	Uncharacterized protein C9orf78-like
1359	27.7785	23.5775	29.7033	28.6804	28.9443	27.4637	28.6974	27.7282	28.7009	27.9141	509	1	0,999	14	395	132	395	tr|A0A1S4BPW5|A0A1S4BPW5_TOBAC	A0A1S4BPW5	A0A1S4BPW5_TOBAC	LOC107810650	Nicotiana tabacum	3:Protein inferred from homology	Protein LTV1 homolog isoform X1
1360	31.1476	30.4366	32.3568	31.9719	31.8045	32.7929	33.3264	33.3026	33.4064	33.2107	1633	1	0,999	93	5127	1708	5127	tr|A0A1S4BQ46|A0A1S4BQ46_TOBAC	A0A1S4BQ46	A0A1S4BQ46_TOBAC	LOC107810712	Nicotiana tabacum	4:Protein predicted	Uncharacterized protein LOC107810712
1361	32.2209	32.5877	32.4292	32.2618	32.3828	32.4102	30.6513	32.5866	31.4148	32.5411	363	1	0,999	28	3064	600	3417	tr|A0A1S4BQ99|A0A1S4BQ99_TOBAC	A0A1S4BQ99	A0A1S4BQ99_TOBAC	LOC107810758	Nicotiana tabacum	3:Protein inferred from homology	UDP-arabinopyranose mutase
1362	29.3846	29.6492	30.373	29.1814	29.9583	29.0474	29.967	30.0298	30.9723	30.2791	143	1	0,999	9	740	144	740	tr|A0A1S4BQD4|A0A1S4BQD4_TOBAC	A0A1S4BQD4	A0A1S4BQD4_TOBAC	LOC107810715	Nicotiana tabacum	3:Protein inferred from homology	Large ribosomal subunit protein uL29m
1363	29.3011	30.0137	28.9291	30.0824	29.7263	29.755	25.8857	30.0555	26.755	29.7272	545	1	0,999	29	1509	260	1509	tr|A0A1S4BQE3|A0A1S4BQE3_TOBAC	A0A1S4BQE3	A0A1S4BQE3_TOBAC	LOC107810797	Nicotiana tabacum	3:Protein inferred from homology	Adenylosuccinate lyase
1364	29.0211	30.2824	29.4059	29.96	29.2336	30.0836	26.8564	29.6156	28.2664	29.3234	234	1	0,999	12	717	0	717	tr|A0A1S4BQH6|A0A1S4BQH6_TOBAC	A0A1S4BQH6	A0A1S4BQH6_TOBAC	LOC107810801	Nicotiana tabacum	3:Protein inferred from homology	Proteasome subunit beta	tr|A0A1S4C4U4|A0A1S4C4U4_TOBAC
1365	27.0677	27.5505	26.1777	26.541	26.7464	26.8109	26.459	26.9053	25.6698	26.9602	223	1	0,999	13	135	39	991	tr|A0A1S4BQK3|A0A1S4BQK3_TOBAC	A0A1S4BQK3	A0A1S4BQK3_TOBAC	LOC107810770	Nicotiana tabacum	3:Protein inferred from homology	Proteasome subunit beta
1366	28.6044	28.987	28.2465	28.9186	28.2316	28.2649	27.4692	28.465	27.3019	28.5051	425	1	0,999	18	677	0	677	tr|A0A1S4BQQ6|A0A1S4BQQ6_TOBAC	A0A1S4BQQ6	A0A1S4BQQ6_TOBAC	LOC107810895	Nicotiana tabacum	4:Protein predicted	Uncharacterized protein LOC107810895 isoform X1	tr|A0A1S4BQS1|A0A1S4BQS1_TOBAC
1367	26.8986	24.1166	26.1614	25.8426	25.8734	24.5053	27.447	26.0309	26.9863	25.3693	202	1	0,999	6	80	71	80	tr|A0A1S4BQS9|A0A1S4BQS9_TOBAC	A0A1S4BQS9	A0A1S4BQS9_TOBAC	LOC107810898	Nicotiana tabacum	3:Protein inferred from homology	Ribosomal RNA-processing protein 17-like
1368	30.8949	29.7008	32.2893	31.6286	31.5798	30.8609	31.1352	31.1152	31.762	31.0168	106	1	0,999	7	540	57	540	tr|A0A1S4BQW8|A0A1S4BQW8_TOBAC	A0A1S4BQW8	A0A1S4BQW8_TOBAC	LOC107810969	Nicotiana tabacum	4:Protein predicted	Uncharacterized protein LOC107810969
1369	26.26	22.8899	27.9176	26.7547	27.4377	27.0785	28.8721	27.1721	28.7637	27.5804	330	1	0,999	13	336	0	394	tr|A0A1S4BR49|A0A1S4BR49_TOBAC	A0A1S4BR49	A0A1S4BR49_TOBAC	LOC107811030	Nicotiana tabacum	4:Protein predicted	Methyl-CpG-binding domain-containing protein 11-like isoform X1	tr|A0A1S4BR65|A0A1S4BR65_TOBAC
1370	27.72	24.2423	27.9209	27.3863	27.1057	27.9748	28.8922	27.4296	28.6003	27.9808	363	1	0,999	7	334	136	334	tr|A0A1S4BR60|A0A1S4BR60_TOBAC	A0A1S4BR60	A0A1S4BR60_TOBAC	LOC107811028	Nicotiana tabacum	4:Protein predicted	Protein SUPPRESSOR OF FRI 4 isoform X2
1371	29.1568	29.0498	28.6706	29.2488	29.2045	29.0785	26.6151	29.7903	26.3296	29.4373	802	1	0,999	41	1460	67	1460	tr|A0A1S4BRA0|A0A1S4BRA0_TOBAC	A0A1S4BRA0	A0A1S4BRA0_TOBAC	LOC107811059	Nicotiana tabacum	3:Protein inferred from homology	Ubiquitin carboxyl-terminal hydrolase
1372	29.7731	29.4446	30.1367	29.5202	29.9832	29.3292	29.4245	29.3966	29.9943	29.9059	154	1	0,999	4	589	90	589	tr|A0A1S4BRI9|A0A1S4BRI9_TOBAC	A0A1S4BRI9	A0A1S4BRI9_TOBAC	LOC107811130	Nicotiana tabacum	4:Protein predicted	Glycine-rich RNA-binding protein 3, mitochondrial-like
1373	26.9457	27.4224	27.0289	27.0222	27.8917	28.1587	26.5307	27.4954	27.0622	27.0327	1203	1	0,999	42	846	95	846	tr|A0A1S4BRU0|A0A1S4BRU0_TOBAC	A0A1S4BRU0	A0A1S4BRU0_TOBAC	LOC107811149	Nicotiana tabacum	4:Protein predicted	Nodal modulator 3
1374	27.2767	24.9957	28.6071	28.1961	27.1457	28.1949	29.1575	28.4311	29.1514	28.0884	535	1	0,999	11	321	0	321	tr|A0A1S4BS06|A0A1S4BS06_TOBAC	A0A1S4BS06	A0A1S4BS06_TOBAC	LOC107811290	Nicotiana tabacum	3:Protein inferred from homology	Transcription initiation factor IIF subunit alpha	tr|A0A1S4BS09|A0A1S4BS09_TOBAC
1375	29.9936	30.5613	29.9403	30.1944	30.3266	29.4927	27.3596	30.4988	29.1133	30.226	460	1	0,999	20	1381	329	1381	tr|A0A1S4BS40|A0A1S4BS40_TOBAC	A0A1S4BS40	A0A1S4BS40_TOBAC	LOC107811239	Nicotiana tabacum	3:Protein inferred from homology	LL-diaminopimelate aminotransferase
1376	29.4223	27.8839	30.1913	29.6865	30.212	29.5187	30.6223	28.9425	30.1208	29.1906	656	1	0,999	25	914	0	914	tr|A0A1S4BS56|A0A1S4BS56_TOBAC	A0A1S4BS56	A0A1S4BS56_TOBAC	LOC107811333	Nicotiana tabacum	3:Protein inferred from homology	Something about silencing protein 10-like isoform X2	tr|A0A1S4BS60|A0A1S4BS60_TOBAC
1377	26.2541	24.8143	27.6521	27.0554	26.7697	22.9682	26.7709	26.989	27.4649	26.1596	350	1	0,999	8	157	0	157	tr|A0A1S4BS66|A0A1S4BS66_TOBAC	A0A1S4BS66	A0A1S4BS66_TOBAC	LOC107811343	Nicotiana tabacum	4:Protein predicted	WAS/WASL-interacting protein family member 1-like isoform X1
1378	30.2213	29.4043	31.1286	30.7434	30.7847	30.274	30.2798	29.9781	30.0981	30.1942	88	1	0,999	7	264	264	1698	tr|A0A1S4BSD9|A0A1S4BSD9_TOBAC	A0A1S4BSD9	A0A1S4BSD9_TOBAC	LOC107811395	Nicotiana tabacum	3:Protein inferred from homology	Heat shock factor-binding protein 1-like
1379	31.6627	31.6547	32.0199	31.4745	31.6828	31.7902	30.8036	31.698	31.2759	31.8038	290	1	0,999	20	2056	311	2056	tr|A0A1S4BSQ8|A0A1S4BSQ8_TOBAC	A0A1S4BSQ8	A0A1S4BSQ8_TOBAC	LOC107811497	Nicotiana tabacum	3:Protein inferred from homology	Prohibitin
1380	28.2312	28.471	26.6744	28.2305	26.2353	25.6237	27.0528	28.0174	28.1064	28.4301	420	1	0,999	23	163	163	2363	tr|A0A1S4BT67|A0A1S4BT67_TOBAC	A0A1S4BT67	A0A1S4BT67_TOBAC	LOC107811627	Nicotiana tabacum	4:Protein predicted	UBP1-associated protein 2C-like
1381	27.9017	28.6101	27.7211	27.3177	28.3642	27.9204	26.3203	27.266	26.0798	27.7857	614	1	0,999	33	587	12	619	tr|A0A1S4BTR8|A0A1S4BTR8_TOBAC	A0A1S4BTR8	A0A1S4BTR8_TOBAC	LOC107811739	Nicotiana tabacum	3:Protein inferred from homology	Dynamin-related protein 1E-like
1382	28.2764	23.8068	29.4605	28.2451	29.2243	28.2761	28.0134	26.4641	29.3624	25.2065	196	1	0,999	9	317	19	317	tr|A0A1S4BTT0|A0A1S4BTT0_TOBAC	A0A1S4BTT0	A0A1S4BTT0_TOBAC	LOC107811804	Nicotiana tabacum	4:Protein predicted	Coiled-coil domain-containing protein 86
1383	26.013	24.3343	27.3283	25.9924	23.3666	27.1952	23.9398	28.0077	27.6035	27.4032	275	1	0,999	9	255	78	255	tr|A0A1S4BTV5|A0A1S4BTV5_TOBAC	A0A1S4BTV5	A0A1S4BTV5_TOBAC	LOC107811838	Nicotiana tabacum	4:Protein predicted	Aminoacyl tRNA synthase complex-interacting multifunctional protein 1-like
1384	31.1576	30.3008	32.9057	32.0756	32.2938	32.3812	31.5564	32.1222	32.2616	32.2422	413	1	0,999	21	1669	244	1669	tr|A0A1S4BTX2|A0A1S4BTX2_TOBAC	A0A1S4BTX2	A0A1S4BTX2_TOBAC	LOC107811850	Nicotiana tabacum	4:Protein predicted	Stress response protein NST1-like
1385	27.4882	28.7448	28.8104	28.8885	28.7383	28.5463	27.0055	28.8209	27.5604	28.4996	397	1	0,999	19	674	58	674	tr|A0A1S4BTZ6|A0A1S4BTZ6_TOBAC	A0A1S4BTZ6	A0A1S4BTZ6_TOBAC	LOC107811871	Nicotiana tabacum	4:Protein predicted	NADH dehydrogenase [ubiquinone] 1 alpha subcomplex subunit 9, mitochondrial
1386	28.5098	29.7626	29.2838	29.4357	29.6973	27.998	26.3851	29.4178	29.3407	29.6866	401	1	0,999	31	753	753	4132	tr|A0A1S4BTZ7|A0A1S4BTZ7_TOBAC	A0A1S4BTZ7	A0A1S4BTZ7_TOBAC	LOC107811868	Nicotiana tabacum	3:Protein inferred from homology	Phosphoglycerate kinase
1387	33.7555	33.1903	35.1852	34.239	34.6335	34.6252	33.5428	33.9943	33.7297	34.6401	226	1	0,999	22	3417	1131	3831	tr|A0A1S4BU79|A0A1S4BU79_TOBAC	A0A1S4BU79	A0A1S4BU79_TOBAC	LOC107811954	Nicotiana tabacum	3:Protein inferred from homology	Elongation factor 1-beta-like
1388	29.7064	29.8237	30.537	29.7488	29.3757	29.7824	28.3248	29.8648	29.075	29.483	386	1	0,999	20	505	182	3292	tr|A0A1S4BUF1|A0A1S4BUF1_TOBAC	A0A1S4BUF1	A0A1S4BUF1_TOBAC	LOC107811966	Nicotiana tabacum	3:Protein inferred from homology	ADP/ATP translocase
1389	26.3305	25.777	28.5539	26.8438	26.6677	26.9752	26.2214	26.4135	28.0125	27.8053	236	1	0,999	9	239	40	330	tr|A0A1S4BUK3|A0A1S4BUK3_TOBAC	A0A1S4BUK3	A0A1S4BUK3_TOBAC	LOC107812008	Nicotiana tabacum	3:Protein inferred from homology	adenylate kinase
1390	26.5922	20.1465	29.9756	27.3473	29.1667	27.8874	29.0011	28.0855	29.516	28.6052	163	1	0,999	7	448	24	448	tr|A0A1S4BUV2|A0A1S4BUV2_TOBAC	A0A1S4BUV2	A0A1S4BUV2_TOBAC	LOC107812133	Nicotiana tabacum	4:Protein predicted	Putidaredoxin-like
1391	27.0969	26.998	29.6705	27.185	28.6997	28.6446	28.4604	28.4819	28.8185	28.8852	128	1	0,999	2	161	158	161	tr|A0A1S4BUV4|A0A1S4BUV4_TOBAC	A0A1S4BUV4	A0A1S4BUV4_TOBAC	LOC107812086	Nicotiana tabacum	3:Protein inferred from homology	Acyl carrier protein
1392	26.7915	28.0038	26.902	27.2751	27.3707	26.2809	24.6475	26.5884	26.8774	27.1991	251	1	0,999	15	493	3	493	tr|A0A1S4BV03|A0A1S4BV03_TOBAC	A0A1S4BV03	A0A1S4BV03_TOBAC	LOC107812190	Nicotiana tabacum	4:Protein predicted	50S ribosomal protein L25-like
1393	30.5865	30.8868	30.5921	30.7497	30.7582	31.6514	28.7139	31.5768	30.454	31.603	381	1	0,999	24	1887	245	2420	tr|A0A1S4BV28|A0A1S4BV28_TOBAC	A0A1S4BV28	A0A1S4BV28_TOBAC	LOC107812165	Nicotiana tabacum	3:Protein inferred from homology	Alcohol dehydrogenase 1-like
1394	29.8546	29.0078	30.9193	29.887	30.8705	30.8757	30.6344	29.2882	30.9135	30.6959	93	1	0,999	9	559	157	760	tr|A0A1S4BVI9|A0A1S4BVI9_TOBAC	A0A1S4BVI9	A0A1S4BVI9_TOBAC	LOC107812300	Nicotiana tabacum	3:Protein inferred from homology	Mitochondrial import inner membrane translocase subunit
1395	25.7547	23.5378	26.3866	20.5724	27.243	26.4662	28.5108	26.46	27.5793	27.4167	354	1	0,999	17	124	33	1245	tr|A0A1S4BVY0|A0A1S4BVY0_TOBAC	A0A1S4BVY0	A0A1S4BVY0_TOBAC	LOC107812441	Nicotiana tabacum	3:Protein inferred from homology	GrpE protein homolog
1396	32.3222	32.3859	32.318	32.5401	32.0196	31.8837	30.3077	31.9911	30.8089	31.9175	159	1	0,999	16	1553	301	1553	tr|A0A1S4BW10|A0A1S4BW10_TOBAC	A0A1S4BW10	A0A1S4BW10_TOBAC	LOC107812432	Nicotiana tabacum	1:Experimental evidence at protein level	40S ribosomal protein S11-like
1397	29.2401	29.892	29.8559	30.0615	29.9735	30.2043	28.7809	29.7703	29.1231	29.7705	228	1	0,999	9	472	0	472	tr|A0A1S4BW60|A0A1S4BW60_TOBAC	A0A1S4BW60	A0A1S4BW60_TOBAC	LOC107812499	Nicotiana tabacum	3:Protein inferred from homology	6,7-dimethyl-8-ribityllumazine synthase	tr|Q9XH13|Q9XH13_TOBAC
1398	30.8809	31.4637	30.8396	30.7273	31.0571	30.6753	28.9345	31.2034	29.5698	30.6921	417	1	0,999	27	1739	0	1902	tr|A0A1S4BWC8|A0A1S4BWC8_TOBAC	A0A1S4BWC8	A0A1S4BWC8_TOBAC	LOC107812523	Nicotiana tabacum	3:Protein inferred from homology	26S protease regulatory subunit 8 homolog A-like	tr|L7UU40|L7UU40_TOBAC
1399	29.0823	25.964	29.8401	29.0632	29.9194	28.9946	30.2987	29.356	30.5543	30.2577	298	1	0,999	19	580	44	580	tr|A0A1S4BWJ9|A0A1S4BWJ9_TOBAC	A0A1S4BWJ9	A0A1S4BWJ9_TOBAC	LOC107812596	Nicotiana tabacum	3:Protein inferred from homology	Pre-mRNA-splicing factor ISY1 homolog
1400	29.4456	26.0884	28.8425	28.1545	29.6837	26.7582	30.0699	28.0514	29.891	30.6704	267	1	0,999	9	316	142	316	tr|A0A1S4BWP1|A0A1S4BWP1_TOBAC	A0A1S4BWP1	A0A1S4BWP1_TOBAC	LOC107812642	Nicotiana tabacum	3:Protein inferred from homology	Acid phosphatase 1-like
1401	24.8368	21.4213	24.8593	22.8983	24.5838	25.0213	27.2264	26.0854	26.9487	25.1491	597	1	0,999	28	273	166	687	tr|A0A1S4BWQ0|A0A1S4BWQ0_TOBAC	A0A1S4BWQ0	A0A1S4BWQ0_TOBAC	LOC107812688	Nicotiana tabacum	3:Protein inferred from homology	SNW/SKI-interacting protein-like
1402	30.6958	29.7058	32.2631	31.4659	31.7061	31.3995	30.4637	30.8273	31.1187	31.5656	102	1	0,999	6	570	235	910	tr|A0A1S4BXB8|A0A1S4BXB8_TOBAC	A0A1S4BXB8	A0A1S4BXB8_TOBAC	LOC107812884	Nicotiana tabacum	3:Protein inferred from homology	SKP1-like protein 1A
1403	26.3923	21.0489	26.3893	26.0717	26.7012	26.262	22.1639	25.8464	22.6171	25.413	376	1	0,999	21	213	29	861	tr|A0A1S4BXE7|A0A1S4BXE7_TOBAC	A0A1S4BXE7	A0A1S4BXE7_TOBAC	LOC107812799	Nicotiana tabacum	3:Protein inferred from homology	GDP-mannose 3,5-epimerase 1-like
1404	22.109	19.8474	23.2306	22.4755	23.6389	25.8525	26.56	25.7973	22.5846	25.6712	515	1	0,999	17	273	262	273	tr|A0A1S4BXH6|A0A1S4BXH6_TOBAC	A0A1S4BXH6	A0A1S4BXH6_TOBAC	LOC107812931	Nicotiana tabacum	4:Protein predicted	Uncharacterized protein LOC107812931
1405	32.9253	32.9252	32.5599	32.8048	32.7951	32.315	30.6612	32.3718	30.9692	32.4502	627	1	0,999	37	3314	389	3314	tr|A0A1S4BXI2|A0A1S4BXI2_TOBAC	A0A1S4BXI2	A0A1S4BXI2_TOBAC	LOC107812833	Nicotiana tabacum	3:Protein inferred from homology	Lysine--tRNA ligase
1406	30.1908	30.0165	30.0556	29.6336	30.3558	29.9535	29.0612	29.7225	29.227	29.9208	210	1	0,999	15	354	0	3165	tr|A0A1S4BXT5|A0A1S4BXT5_TOBAC	A0A1S4BXT5	A0A1S4BXT5_TOBAC	LOC107812924	Nicotiana tabacum	1:Experimental evidence at protein level	40S ribosomal protein S5-like
1407	25.9852	27.0604	28.1319	26.7948	27.2377	26.6408	27.4098	26.482	28.0738	27.1148	309	1	0,999	10	197	197	2303	tr|A0A1S4BYH5|A0A1S4BYH5_TOBAC	A0A1S4BYH5	A0A1S4BYH5_TOBAC	LOC107813138	Nicotiana tabacum	3:Protein inferred from homology	Polyadenylate-binding protein 8-like
1408	30.2274	30.4437	29.7123	30.1696	30.4912	29.6805	28.3481	29.9082	29.3481	29.8561	394	1	0,999	24	955	160	2149	tr|A0A1S4BYJ2|A0A1S4BYJ2_TOBAC	A0A1S4BYJ2	A0A1S4BYJ2_TOBAC	LOC107813246	Nicotiana tabacum	3:Protein inferred from homology	ERBB-3 BINDING PROTEIN 1-like
1409	27.7946	27.4635	31.2796	29.2657	29.9674	29.92	29.3802	29.4196	30.6268	29.9313	249	1	0,999	14	386	193	1208	tr|A0A1S4BYK5|A0A1S4BYK5_TOBAC	A0A1S4BYK5	A0A1S4BYK5_TOBAC	LOC107813255	Nicotiana tabacum	3:Protein inferred from homology	Cysteine proteinase inhibitor
1410	29.3473	28.4341	30.7138	28.6688	30.3618	29.4574	29.609	29.6126	29.6612	29.9002	221	1	0,999	14	561	561	1315	tr|A0A1S4BYR1|A0A1S4BYR1_TOBAC	A0A1S4BYR1	A0A1S4BYR1_TOBAC	LOC107813247	Nicotiana tabacum	4:Protein predicted	Ran-binding protein 1 homolog c-like
1411	31.8449	31.4098	32.6466	31.741	32.1292	31.6777	31.7886	32.174	32.1723	32.2966	330	1	0,999	24	2068	151	2068	tr|A0A1S4BYS8|A0A1S4BYS8_TOBAC	A0A1S4BYS8	A0A1S4BYS8_TOBAC	LOC107813315	Nicotiana tabacum	3:Protein inferred from homology	NADH-cytochrome b5 reductase
1412	28.7581	26.5171	30.4041	29.7521	29.7861	29.3983	29.9529	28.996	30.1058	29.4506	168	1	0,999	8	466	198	466	tr|A0A1S4BYT1|A0A1S4BYT1_TOBAC	A0A1S4BYT1	A0A1S4BYT1_TOBAC	LOC107813323	Nicotiana tabacum	3:Protein inferred from homology	14.7 kDa heat shock protein-like
1413	30.8549	30.9029	30.2733	30.7655	30.8075	30.5239	29.0704	30.8981	29.7719	30.8577	364	1	0,999	18	1411	0	1411	tr|A0A1S4BYT9|A0A1S4BYT9_TOBAC	A0A1S4BYT9	A0A1S4BYT9_TOBAC	LOC107813330	Nicotiana tabacum	3:Protein inferred from homology	3-isopropylmalate dehydrogenase, chloroplastic-like	tr|A0A1S4C2Z5|A0A1S4C2Z5_TOBAC
1414	29.851	28.9001	31.3353	30.7447	30.3888	30.7031	30.583	30.6762	30.8369	30.7269	254	1	0,999	17	966	6	1303	tr|A0A1S4BYU3|A0A1S4BYU3_TOBAC	A0A1S4BYU3	A0A1S4BYU3_TOBAC	LOC107813334	Nicotiana tabacum	4:Protein predicted	Uncharacterized protein LOC107813334 isoform X1
1415	27.2201	26.4849	28.2003	27.9486	27.7068	28.2433	28.27	27.8168	28.3341	27.8879	253	0,9996	0,9971	17	81	81	1378	tr|A0A1S4BYU5|A0A1S4BYU5_TOBAC	A0A1S4BYU5	A0A1S4BYU5_TOBAC	LOC107813334	Nicotiana tabacum	4:Protein predicted	Uncharacterized protein LOC107813334 isoform X2
1416	29.9732	30.6459	30.5137	30.2186	30.2252	30.3672	27.8615	30.3542	30.0775	30.5679	267	1	0,999	19	1560	421	1560	tr|A0A1S4BZ10|A0A1S4BZ10_TOBAC	A0A1S4BZ10	A0A1S4BZ10_TOBAC	LOC107813385	Nicotiana tabacum	3:Protein inferred from homology	26S proteasome non-ATPase regulatory subunit 8 homolog A-like
1417	26.7474	27.7749	26.6597	26.5411	26.3823	26.3084	26.5407	28.2389	26.0135	28.0217	334	1	0,999	10	312	1	312	tr|A0A1S4BZ69|A0A1S4BZ69_TOBAC	A0A1S4BZ69	A0A1S4BZ69_TOBAC	LOC107813436	Nicotiana tabacum	3:Protein inferred from homology	4-hydroxy-tetrahydrodipicolinate reductase
1418	32.5436	32.3551	32.4857	32.5756	32.6961	32.2727	31.1577	32.0722	31.7856	32.4012	249	1	0,999	13	1482	1	1482	tr|A0A1S4BZ85|A0A1S4BZ85_TOBAC	A0A1S4BZ85	A0A1S4BZ85_TOBAC	LOC107813350	Nicotiana tabacum	3:Protein inferred from homology	40S ribosomal protein S6
1419	29.9856	30.0184	29.8756	29.6492	29.9997	30.75	30.0235	30.8348	30.1802	31.1568	485	1	0,999	32	1606	187	4088	tr|A0A1S4BZH8|A0A1S4BZH8_TOBAC	A0A1S4BZH8	A0A1S4BZH8_TOBAC	LOC107813429	Nicotiana tabacum	3:Protein inferred from homology	Phosphoglycerate kinase
1420	32.6137	32.9452	32.6843	32.6176	32.5867	32.5717	32.0897	32.7905	31.9151	32.578	558	1	0,999	37	4346	1010	4346	tr|A0A1S4BZK0|A0A1S4BZK0_TOBAC	A0A1S4BZK0	A0A1S4BZK0_TOBAC	LOC107813446	Nicotiana tabacum	3:Protein inferred from homology	Probable nucleolar protein 5-2
1421	27.0026	30.0544	27.9291	27.0069	28.4828	26.8835	26.3891	28.2053	27.6115	27.4398	323	1	0,999	9	647	313	808	tr|A0A1S4BZQ0|A0A1S4BZQ0_TOBAC	A0A1S4BZQ0	A0A1S4BZQ0_TOBAC	LOC107813610	Nicotiana tabacum	3:Protein inferred from homology	60S acidic ribosomal protein P0
1422	28.9024	29.1649	28.6421	28.7164	28.8132	28.6954	27.5523	29.1085	27.0992	28.6896	504	1	0,999	24	674	674	1634	tr|A0A1S4C004|A0A1S4C004_TOBAC	A0A1S4C004	A0A1S4C004_TOBAC	LOC107813704	Nicotiana tabacum	3:Protein inferred from homology	Dihydrolipoyl dehydrogenase
1423	25.8303	24.9044	24.1889	26.6968	27.2319	26.7443	27.1237	27.1465	27.3085	25.5521	713	1	0,999	16	277	0	311	tr|A0A1S4C009|A0A1S4C009_TOBAC	A0A1S4C009	A0A1S4C009_TOBAC	LOC107813705	Nicotiana tabacum	3:Protein inferred from homology	YTH domain-containing family protein	tr|A0A1S4C012|A0A1S4C012_TOBAC, tr|A0A1S4C080|A0A1S4C080_TOBAC
1424	31.566	32.0076	31.6084	31.3976	31.315	31.9468	30.2024	32.1719	30.7207	31.8616	428	1	0,999	29	2514	81	2514	tr|A0A1S4C023|A0A1S4C023_TOBAC	A0A1S4C023	A0A1S4C023_TOBAC	LOC107813637	Nicotiana tabacum	3:Protein inferred from homology	RNA helicase
1425	28.9681	28.8699	28.7138	28.5939	28.2794	28.7294	27.731	28.908	27.9884	28.8089	194	1	0,999	16	321	202	2525	tr|A0A1S4C068|A0A1S4C068_TOBAC	A0A1S4C068	A0A1S4C068_TOBAC	LOC107813756	Nicotiana tabacum	1:Experimental evidence at protein level	60S ribosomal protein L9-1-like
1426	32.2816	31.2148	33.4656	32.7075	32.9324	32.343	32.1602	32.2108	32.3411	32.346	363	1	0,999	20	1832	491	2141	tr|A0A1S4C081|A0A1S4C081_TOBAC	A0A1S4C081	A0A1S4C081_TOBAC	LOC107813680	Nicotiana tabacum	4:Protein predicted	Plasminogen activator inhibitor 1 RNA-binding protein-like
1427	27.6762	28.3267	26.8954	27.7908	27.1237	27.7517	26.968	28.8774	26.9379	28.4006	518	1	0,999	20	236	44	1347	tr|A0A1S4C0K4|A0A1S4C0K4_TOBAC	A0A1S4C0K4	A0A1S4C0K4_TOBAC	LOC107813883	Nicotiana tabacum	3:Protein inferred from homology	3-phosphoshikimate 1-carboxyvinyltransferase
1428	29.7685	27.3736	30.8922	29.912	30.1062	30.056	30.5522	29.0941	30.7598	30.1278	88	1	0,999	6	594	594	594	tr|A0A1S4C0N4|A0A1S4C0N4_TOBAC	A0A1S4C0N4	A0A1S4C0N4_TOBAC	LOC107813910	Nicotiana tabacum	3:Protein inferred from homology	Cyclin-dependent kinases regulatory subunit
1429	29.0369	26.8407	30.3048	29.6841	29.9313	28.5861	29.6758	29.3143	29.9271	29.8482	122	1	0,999	3	301	222	301	tr|A0A1S4C0Y8|A0A1S4C0Y8_TOBAC	A0A1S4C0Y8	A0A1S4C0Y8_TOBAC	LOC107813907	Nicotiana tabacum	3:Protein inferred from homology	Acyl carrier protein
1430	32.9494	31.9835	34.2075	33.0451	33.2276	33.0276	31.7912	32.8906	32.5229	33.3186	121	1	0,999	6	1633	80	1633	tr|A0A1S4C137|A0A1S4C137_TOBAC	A0A1S4C137	A0A1S4C137_TOBAC	LOC107814057	Nicotiana tabacum	3:Protein inferred from homology	60S acidic ribosomal protein P3-like
1431	26.1364	26.6455	27.7186	26.3392	26.9059	29.2689	28.0069	27.3038	28.804	27.1595	466	1	0,999	14	268	268	4332	tr|A0A1S4C146|A0A1S4C146_TOBAC	A0A1S4C146	A0A1S4C146_TOBAC	LOC107814059	Nicotiana tabacum	4:Protein predicted	Heterogeneous nuclear ribonucleoprotein 1-like
1432	20.549	20.2692	25.8929	24.2398	25.585	26.9316	27.7746	25.9345	27.459	26.5228	388	1	0,999	11	244	30	244	tr|A0A1S4C155|A0A1S4C155_TOBAC	A0A1S4C155	A0A1S4C155_TOBAC	LOC107813967	Nicotiana tabacum	4:Protein predicted	DNA-damage-repair/toleration protein DRT111, chloroplastic-like
1433	28.6426	29.3216	29.3733	29.3604	29.2545	29.8294	29.1064	29.063	29.306	29.522	644	1	0,999	31	1035	321	1035	tr|A0A1S4C175|A0A1S4C175_TOBAC	A0A1S4C175	A0A1S4C175_TOBAC	LOC107813986	Nicotiana tabacum	3:Protein inferred from homology	Dihydrolipoamide acetyltransferase component of pyruvate dehydrogenase complex
1434	31.0755	30.4938	33.3136	31.8142	32.3463	33.0258	32.4348	32.6688	32.9157	33.3102	162	1	0,999	13	2237	661	2237	tr|A0A1S4C187|A0A1S4C187_TOBAC	A0A1S4C187	A0A1S4C187_TOBAC	LOC107813997	Nicotiana tabacum	4:Protein predicted	Uncharacterized protein At5g48480-like
1435	31.1553	31.7557	30.6117	30.8381	31.1194	30.3737	27.9198	30.1088	29.4255	30.3776	529	1	0,999	30	2088	39	2088	tr|A0A1S4C195|A0A1S4C195_TOBAC	A0A1S4C195	A0A1S4C195_TOBAC	LOC107814112	Nicotiana tabacum	3:Protein inferred from homology	Probable mitochondrial-processing peptidase subunit beta, mitochondrial
1436	29.0228	28.0052	29.4016	29.3813	29.7078	26.996	29.8119	29.3428	28.8601	29.2004	229	1	0,999	13	383	292	520	tr|A0A1S4C1J1|A0A1S4C1J1_TOBAC	A0A1S4C1J1	A0A1S4C1J1_TOBAC	LOC107814092	Nicotiana tabacum	3:Protein inferred from homology	Membrane steroid-binding protein 2-like
1437	30.9895	31.3892	30.6751	30.8699	30.7272	30.7585	28.3246	30.884	29.7381	30.7839	721	1	0,999	28	2163	156	2163	tr|A0A1S4C1K3|A0A1S4C1K3_TOBAC	A0A1S4C1K3	A0A1S4C1K3_TOBAC	LOC107814192	Nicotiana tabacum	3:Protein inferred from homology	Acetolactate synthase
1438	31.4485	31.6757	32.3658	31.6925	31.9091	31.8124	30.0805	31.3631	31.5441	31.8516	238	1	0,999	17	1657	90	1657	tr|A0A1S4C1K4|A0A1S4C1K4_TOBAC	A0A1S4C1K4	A0A1S4C1K4_TOBAC	LOC107814191	Nicotiana tabacum	3:Protein inferred from homology	ATP synthase subunit O, mitochondrial-like
1439	33.5497	32.5629	34.5984	33.7532	34.0217	33.7487	33.2921	33.4395	33.6547	33.6567	657	1	0,999	20	3587	0	3587	tr|A0A1S4C1L3|A0A1S4C1L3_TOBAC	A0A1S4C1L3	A0A1S4C1L3_TOBAC	LOC107814204	Nicotiana tabacum	4:Protein predicted	Far upstream element-binding protein 1-like isoform X1	tr|A0A1S4DHR7|A0A1S4DHR7_TOBAC
1440	29.1585	29.3172	28.6024	29.162	28.7241	29.0992	26.4672	28.8499	23.6016	29.0594	215	1	0,999	13	774	29	774	tr|A0A1S4C1L7|A0A1S4C1L7_TOBAC	A0A1S4C1L7	A0A1S4C1L7_TOBAC	LOC107814193	Nicotiana tabacum	3:Protein inferred from homology	Ras-related protein RABA2a
1441	28.2795	26.909	28.1002	27.9468	28.5431	27.3637	28.0702	26.864	28.3513	27.3361	655	0,9999	0,999	19	408	0	3957	tr|A0A1S4C1M6|A0A1S4C1M6_TOBAC	A0A1S4C1M6	A0A1S4C1M6_TOBAC	LOC107814204	Nicotiana tabacum	4:Protein predicted	Far upstream element-binding protein 2-like isoform X2	tr|A0A1S4DI02|A0A1S4DI02_TOBAC
1442	30.078	30.0126	30.7029	30.5374	30.3526	30.5729	30.0639	30.5493	30.3124	30.8212	662	1	0,999	25	1464	0	1615	tr|A0A1S4C206|A0A1S4C206_TOBAC	A0A1S4C206	A0A1S4C206_TOBAC	LOC107814255	Nicotiana tabacum	3:Protein inferred from homology	YTH domain-containing family protein
1443	27.0468	25.0375	27.6182	27.6471	27.0125	27.0799	28.7025	27.3442	27.9756	27.7792	885	1	0,999	17	433	0	681	tr|A0A1S4C238|A0A1S4C238_TOBAC	A0A1S4C238	A0A1S4C238_TOBAC	LOC107814323	Nicotiana tabacum	4:Protein predicted	GBF-interacting protein 1-like isoform X1	tr|A0A1S4C297|A0A1S4C297_TOBAC
1444	28.7815	28.346	28.8364	28.0714	28.4438	28.5714	27.2769	28.5357	27.842	28.9079	203	1	0,999	10	170	0	519	tr|A0A1S4C294|A0A1S4C294_TOBAC	A0A1S4C294	A0A1S4C294_TOBAC	LOC107814370	Nicotiana tabacum	4:Protein predicted	Ras-related protein RABD2a-like	tr|Q40569|Q40569_TOBAC
1445	27.3184	28.019	28.096	27.2585	26.9589	27.4967	25.9682	28.6207	27.5163	28.4425	314	1	0,999	11	672	311	672	tr|A0A1S4C2D8|A0A1S4C2D8_TOBAC	A0A1S4C2D8	A0A1S4C2D8_TOBAC	LOC107814357	Nicotiana tabacum	3:Protein inferred from homology	tryptophan synthase
1446	22.7979	20.4069	28.0596	26.6702	27.2884	27.1824	27.835	23.7311	28.3233	28.4253	82	1	0,999	4	194	2	396	tr|A0A1S4C2G0|A0A1S4C2G0_TOBAC	A0A1S4C2G0	A0A1S4C2G0_TOBAC	LOC107814345	Nicotiana tabacum	3:Protein inferred from homology	40S ribosomal protein S21
1447	25.8775	26.116	26.3357	26.4588	27.3901	27.3264	27.8409	27.2857	27.8223	27.6926	202	1	0,999	7	123	31	123	tr|A0A1S4C2M0|A0A1S4C2M0_TOBAC	A0A1S4C2M0	A0A1S4C2M0_TOBAC	LOC107814465	Nicotiana tabacum	3:Protein inferred from homology	Ran guanine nucleotide release factor-like
1448	26.646	27.3716	29.2295	27.9336	28.3777	27.2587	26.3997	27.176	28.2268	28.3148	173	1	0,999	7	416	176	416	tr|A0A1S4C2M5|A0A1S4C2M5_TOBAC	A0A1S4C2M5	A0A1S4C2M5_TOBAC	LOC107814470	Nicotiana tabacum	3:Protein inferred from homology	Nudix hydrolase 25-like
1449	29.2849	29.583	29.1297	29.0426	29.106	28.9579	27.2226	28.4164	27.8005	28.5467	280	1	0,999	20	373	373	3356	tr|A0A1S4C2S1|A0A1S4C2S1_TOBAC	A0A1S4C2S1	A0A1S4C2S1_TOBAC	LOC107814537	Nicotiana tabacum	3:Protein inferred from homology	40S ribosomal protein S2-3-like
1450	30.069	29.5434	31.9557	30.4405	30.8265	28.3453	27.6404	28.005	28.6035	28.0796	114	1	0,999	5	298	157	298	tr|A0A1S4C2S4|A0A1S4C2S4_TOBAC	A0A1S4C2S4	A0A1S4C2S4_TOBAC	LOC107814550	Nicotiana tabacum	3:Protein inferred from homology	60S acidic ribosomal protein P1-like
1451	32.4623	32.3756	32.2463	31.8594	32.9363	32.5633	31.5375	31.8886	32.4334	31.9055	149	1	0,999	4	661	47	2126	tr|A0A1S4C2T9|A0A1S4C2T9_TOBAC	A0A1S4C2T9	A0A1S4C2T9_TOBAC	LOC107814561	Nicotiana tabacum	3:Protein inferred from homology	Histone H2A
1452	28.679	28.7693	26.2594	29.4556	28.8257	30.9726	31.1912	31.1871	31.8114	31.5713	416	1	0,999	32	1949	149	1949	tr|A0A1S4C341|A0A1S4C341_TOBAC	A0A1S4C341	A0A1S4C341_TOBAC	LOC107814655	Nicotiana tabacum	3:Protein inferred from homology	Calreticulin
1453	29.0021	29.802	29.2895	28.8927	29.3367	28.3266	26.8384	27.1466	29.0868	29.7215	166	1	0,999	8	722	0	722	tr|A0A1S4C382|A0A1S4C382_TOBAC	A0A1S4C382	A0A1S4C382_TOBAC	LOC107814656	Nicotiana tabacum	4:Protein predicted	Universal stress protein A-like protein isoform X2
[truncated: 511 more rows]

## Sheet: t tests
	Sample	26 Intensity	27 Intensity	28 Intensity	29 Intensity	30 Intensity	31 Intensity	32 Intensity	33 Intensity	34 Intensity	25 Intensity	Student's T-test Significant 5_4	Student's T-test significant	Combined Total Spectral Count	-Log Student's T-test p-value 5_4	Student's T-test q-value 5_4	Student's T-test Difference 5_4	Student's T-test Test statistic 5_4	Protein	Protein ID	Entry Name	Gene	Organism	Protein Existence	Indistinguishable Proteins
[truncated: 77 more rows]

[truncated: 7 more sheets: PRM results, STRING-KEGG pathways, STRING- cellular localization, STRING-biological processes, STRING- molecular functions, STRING-Protein Domains&Features, STRING-selected protein netwark]
